# Supplementary material for: Clinical and biomarker analyses of SHR-1701 combined with famitinib in patients with previously treated advanced biliary tract cancer or pancreatic ductal adenocarcinoma: a phase II trial
Source: Signal Transduct Target Ther. 2024 Dec 13;9:347. doi: 10.1038/s41392-024-02052-3 (PMC11638339; doi:10.1038/s41392-024-02052-3)
Supplement: Supplementary file 3 — Supplementary Data S1 [file 41392_2024_2052_MOESM3_ESM.xlsx]

## Sheet: Supplementary Data S1
Supplementary Data S1. Baseline characterization and response details of patients achieving complete response (CR) in the study.
Patient no.	Age	Gender	Primary tumor histology	Liver metastases	Lung metastases	Peritoneum metastases	Distant lymph node metastases	Other metastases	Number of metastatic sites	Sum of diameter (mm)	Lines of previous systemic treatment	Primary tumor resection history	Radiation history	Ablation history	Intra-arterial therapy history	NLR	PD-L1 expression	Microsatellite stability	CEA (ng/ml)	CA 19-9 (U/ml)	Best of response	DoR (mo)	PFS (mo)	OS (mo)
1009	56	Male	Pancreatic ductal adenocarcinoma	Yes	No	No	No	No	1	26	2	Yes	No	No	No	0.83	Unknown	Unknown	6.4	54.6	CR	13.963	16.7228	16.7228
1023	35	Male	Pancreatic ductal adenocarcinoma	No	Yes	Yes	No	No	2	100	2	Yes	No	No	Yes	1.93	Negative	Stable	78.6	312	CR	9.7577	12.4517	29.6674
2003	53	Female	Gallbladder adenocarcinoma	Yes	No	Yes	No	No	2	71	1	Yes	No	Yes	Yes	1.04	Negative	Stable	2.7	1100	CR	39.3265	40.9692	40.9692
2013	70	Female	Extrahepatic cholangiocarcinoma	No	No	Yes	No	No	1	41	2	Yes	Yes	Yes	No	2	Positive	Unknown	3.1	105.8	CR	29.076	30.4559	30.4559
Abbreviations: NLR, neutrophil-to-lymphocyte ratio; DoR, duration of response; PFS, progression-free survival; OS, overall survival.
