# Supplementary material for: Clinical and biomarker analyses of SHR-1701 combined with famitinib in patients with previously treated advanced biliary tract cancer or pancreatic ductal adenocarcinoma: a phase II trial
Source: Signal Transduct Target Ther. 2024 Dec 13;9:347. doi: 10.1038/s41392-024-02052-3 (PMC11638339; doi:10.1038/s41392-024-02052-3)
Supplement: Supplementary file 4 — Supplementary Data S2 [file 41392_2024_2052_MOESM4_ESM.xlsx]

## Sheet: Description
Supplementary Data S2. GO pathway enrichment analysis of differentially expressed genes between responders and non-responders.
1. GO enrichment analysis of BTC.
2. GO enrichment analysis of PDAC.

## Sheet: 1. enrichGO_result-BTC
	ONTOLOGY	ID	Description	GeneRatio	BgRatio	pvalue	p.adjust	qvalue	geneID	Count	up_down
GO:0022409	BP	GO:0022409	positive regulation of cell-cell adhesion	9/92	322/18903	2.715e-05	0.0317498	0.0282803	3594/7124/5420/3481/101/5724/3561/2625/8651	9	Up-regulated
GO:0046637	BP	GO:0046637	regulation of alpha-beta T cell differentiation	5/92	73/18903	2.83101e-05	0.0317498	0.0282803	3594/257101/3561/2625/8651	5	Up-regulated
GO:1903039	BP	GO:1903039	positive regulation of leukocyte cell-cell adhesion	8/92	275/18903	5.86832e-05	0.0417927	0.0372258	3594/7124/3481/101/5724/3561/2625/8651	8	Up-regulated
GO:0045785	BP	GO:0045785	positive regulation of cell adhesion	10/92	484/18903	0.000121743	0.0417927	0.0372258	3594/7124/5420/3481/101/201294/5724/3561/2625/8651	10	Up-regulated
GO:0022407	BP	GO:0022407	regulation of cell-cell adhesion	10/92	490/18903	0.000134618	0.0417927	0.0372258	3594/7124/5420/3481/101/5724/3561/2625/83706/8651	10	Up-regulated
GO:0050900	BP	GO:0050900	leukocyte migration	9/92	398/18903	0.000138224	0.0417927	0.0372258	7226/23604/4318/6373/7124/101/54210/5724/2625	9	Up-regulated
GO:0043370	BP	GO:0043370	regulation of CD4-positive, alpha-beta T cell differentiation	4/92	56/18903	0.00015902	0.0417927	0.0372258	3594/3561/2625/8651	4	Up-regulated
GO:0007159	BP	GO:0007159	leukocyte cell-cell adhesion	9/92	414/18903	0.000185625	0.0417927	0.0372258	3594/7124/3481/101/5724/3561/2625/83706/8651	9	Up-regulated
GO:0098657	BP	GO:0098657	import into cell	7/92	252/18903	0.000230151	0.0417927	0.0372258	64220/773/7226/3772/7124/3759/3763	7	Up-regulated
GO:0045580	BP	GO:0045580	regulation of T cell differentiation	6/92	179/18903	0.000240984	0.0417927	0.0372258	3594/257101/101/3561/2625/8651	6	Up-regulated
GO:0046634	BP	GO:0046634	regulation of alpha-beta T cell activation	5/92	115/18903	0.00024639	0.0417927	0.0372258	3594/257101/3561/2625/8651	5	Up-regulated
GO:0045582	BP	GO:0045582	positive regulation of T cell differentiation	5/92	117/18903	0.00026694	0.0417927	0.0372258	3594/101/3561/2625/8651	5	Up-regulated
GO:0046632	BP	GO:0046632	alpha-beta T cell differentiation	5/92	117/18903	0.00026694	0.0417927	0.0372258	3594/257101/3561/2625/8651	5	Up-regulated
GO:1902107	BP	GO:1902107	positive regulation of leukocyte differentiation	6/92	184/18903	0.000279488	0.0417927	0.0372258	3594/7124/101/3561/2625/8651	6	Up-regulated
GO:1903708	BP	GO:1903708	positive regulation of hemopoiesis	6/92	184/18903	0.000279488	0.0417927	0.0372258	3594/7124/101/3561/2625/8651	6	Up-regulated
GO:0098659	BP	GO:0098659	inorganic cation import across plasma membrane	5/92	126/18903	0.000375973	0.0496063	0.0441856	773/7226/3772/3759/3763	5	Up-regulated
GO:0099587	BP	GO:0099587	inorganic ion import across plasma membrane	5/92	126/18903	0.000375973	0.0496063	0.0441856	773/7226/3772/3759/3763	5	Up-regulated
GO:0070821	CC	GO:0070821	tertiary granule membrane	6/95	73/19869	1.33933e-06	0.000269205	0.000248129	23601/7226/101/5328/5724/81619	6	Up-regulated
GO:0070820	CC	GO:0070820	tertiary granule	7/95	164/19869	1.37944e-05	0.00138634	0.0012778	23601/7226/4318/101/5328/5724/81619	7	Up-regulated
GO:0035579	CC	GO:0035579	specific granule membrane	5/95	91/19869	7.55302e-05	0.00506052	0.00466432	23601/7226/101/5328/81619	5	Up-regulated
GO:0002102	CC	GO:0002102	podosome	3/95	30/19869	0.000391474	0.0196716	0.0181314	6624/101/83706	3	Up-regulated
GO:0030667	CC	GO:0030667	secretory granule membrane	7/95	313/19869	0.000761474	0.0306113	0.0282146	23601/7226/101/5328/5724/81619/2215	7	Up-regulated
GO:0042581	CC	GO:0042581	specific granule	5/95	160/19869	0.00102864	0.0344594	0.0317615	23601/7226/101/5328/81619	5	Up-regulated
GO:0099094	MF	GO:0099094	ligand-gated monoatomic cation channel activity	6/92	116/18432	2.50403e-05	0.00631016	0.00579881	1258/7226/3772/8989/3759/3763	6	Up-regulated
GO:0015276	MF	GO:0015276	ligand-gated monoatomic ion channel activity	6/92	146/18432	9.07671e-05	0.00762444	0.00700658	1258/7226/3772/8989/3759/3763	6	Up-regulated
GO:0022834	MF	GO:0022834	ligand-gated channel activity	6/92	146/18432	9.07671e-05	0.00762444	0.00700658	1258/7226/3772/8989/3759/3763	6	Up-regulated
GO:0022836	MF	GO:0022836	gated channel activity	8/92	341/18432	0.000305105	0.0141256	0.0129809	1258/773/7226/3772/8989/6324/3759/3763	8	Up-regulated
GO:0005242	MF	GO:0005242	inward rectifier potassium channel activity	3/92	27/18432	0.000322714	0.0141256	0.0129809	3772/3759/3763	3	Up-regulated
GO:0005261	MF	GO:0005261	monoatomic cation channel activity	8/92	346/18432	0.000336323	0.0141256	0.0129809	1258/773/7226/3772/8989/6324/3759/3763	8	Up-regulated
GO:0005217	MF	GO:0005217	intracellular ligand-gated monoatomic ion channel activity	3/92	30/18432	0.000443112	0.015952	0.0146594	1258/7226/8989	3	Up-regulated
GO:0015267	MF	GO:0015267	channel activity	9/92	494/18432	0.000803507	0.0228219	0.0209725	1258/773/7226/2707/3772/8989/6324/3759/3763	9	Up-regulated
GO:0022803	MF	GO:0022803	passive transmembrane transporter activity	9/92	495/18432	0.000815069	0.0228219	0.0209725	1258/773/7226/2707/3772/8989/6324/3759/3763	9	Up-regulated
GO:0005216	MF	GO:0005216	monoatomic ion channel activity	8/92	446/18432	0.00174269	0.0439158	0.0403571	1258/773/7226/3772/8989/6324/3759/3763	8	Up-regulated
GO:0016054	BP	GO:0016054	organic acid catabolic process	85/509	247/18903	4.05866e-71	1.50333e-67	1.22614e-67	2168/1579/4143/8529/54363/189/10841/8647/6822/5053/51268/4051/6898/5105/131669/64902/6718/3242/383/11001/6470/5009/1610/6999/10247/3081/64577/1962/51181/8309/58510/2805/10993/36/5106/2806/10840/10449/4329/6652/2731/18/38/1036/8659/144193/5465/23498/9942/6342/3034/2747/5264/5444/2184/1892/7915/23576/130013/2746/84879/197257/5860/30/57834/10455/66002/84706/169355/1374/51/1757/83752/5095/51390/35/51…	-85	Down-regulated
GO:0046395	BP	GO:0046395	carboxylic acid catabolic process	83/509	243/18903	4.19291e-69	7.76527e-66	6.3335e-66	2168/1579/4143/8529/54363/189/10841/8647/6822/5053/51268/4051/6898/5105/131669/64902/6718/3242/383/11001/6470/5009/1610/6999/10247/3081/64577/1962/51181/8309/58510/2805/10993/36/5106/2806/10840/10449/4329/6652/2731/18/38/1036/8659/144193/5465/23498/9942/6342/3034/2747/5264/5444/2184/1892/7915/23576/130013/2746/84879/197257/5860/30/57834/10455/66002/84706/169355/1374/51/1757/83752/5095/51390/35/51…	-83	Down-regulated
GO:0044282	BP	GO:0044282	small molecule catabolic process	98/509	385/18903	4.98712e-68	6.15743e-65	5.02211e-65	127/2168/229/1579/1576/4143/8529/54363/189/10841/8647/6822/5053/51268/51733/4051/6898/5105/131669/64902/6718/3242/383/11001/6470/5009/1610/6999/10247/3081/64577/1962/51181/8309/58510/2805/10993/36/5106/2806/10840/1593/51302/10449/4329/6652/2731/18/217/38/1036/132158/8630/8659/144193/5465/23498/9942/6342/3034/2747/5264/5444/2184/1892/7915/23576/130013/2746/84879/197257/5860/348/30/57834/10455/6600…	-98	Down-regulated
GO:1901605	BP	GO:1901605	alpha-amino acid metabolic process	62/509	205/18903	8.14318e-48	7.54059e-45	6.15025e-45	1373/635/4143/54363/189/92292/10841/5053/51268/23743/6898/10249/131669/64902/3242/383/6470/5009/1610/6999/10247/3081/64577/58510/2805/10993/36/2806/79814/4329/1491/2731/38/1036/570/389434/22928/8659/144193/3172/4522/23498/3034/2747/162417/2184/7915/23576/130013/2746/5860/9971/445/84706/169355/1757/435/4357/26227/7263/1428/2875	-62	Down-regulated
GO:0006520	BP	GO:0006520	amino acid metabolic process	70/509	289/18903	1.018e-46	7.54136e-44	6.15088e-44	1373/635/4143/54363/189/92292/10841/5053/51268/51733/23743/6898/10249/131669/64902/3242/383/6470/5009/1610/6999/10247/3081/64577/58510/2805/10993/36/2806/79814/4329/1491/1733/2731/18/38/1036/570/389434/22928/8659/144193/3172/4522/23498/3034/2747/162417/2184/1892/7915/23576/130013/2746/5860/6567/9971/445/84706/169355/1757/435/5095/216/4357/26227/7263/1428/64122/2875	-70	Down-regulated
GO:0006631	BP	GO:0006631	fatty acid metabolic process	77/509	400/18903	1.30429e-43	8.05183e-41	6.56723e-41	127/2168/123876/1571/1579/348158/1576/8529/1544/54363/341/8647/345/335/1555/4051/5105/1558/134526/10998/27329/1066/284541/116519/1565/11001/51179/1573/57678/80339/1962/10891/8309/54988/36/5106/22949/10449/1549/2938/38/8824/570/2052/3638/5465/1559/1548/9104/57406/6342/55825/5264/1892/84879/6307/30/57834/10455/2180/224/66002/641371/85414/1374/51/79071/83752/5095/51390/344/35/51084/1632/11057/5825/5…	-77	Down-regulated
GO:0009063	BP	GO:0009063	amino acid catabolic process	44/509	113/18903	1.19435e-39	5.62181e-37	4.58526e-37	4143/189/10841/5053/51268/6898/131669/64902/3242/383/6470/5009/1610/6999/10247/3081/64577/58510/2805/10993/36/2806/4329/2731/18/38/1036/8659/144193/23498/3034/2747/2184/1892/7915/23576/130013/2746/5860/84706/169355/1757/1428/2875	-44	Down-regulated
GO:0016053	BP	GO:0016053	organic acid biosynthetic process	67/509	328/18903	1.21421e-39	5.62181e-37	4.58526e-37	1373/635/123876/1571/1579/348158/1576/1582/1544/54363/189/341/8647/345/335/5053/51733/23743/1558/5313/64902/10998/6718/1066/284541/116519/1565/11001/6470/5009/64577/54988/2805/10993/2806/1593/51302/1491/18/1036/570/22928/3638/1559/4522/9104/23498/6342/2747/55825/162417/2593/130013/2746/9971/57834/445/85414/79071/435/216/344/26227/11057/4259/5825/51495	-67	Down-regulated
GO:0046394	BP	GO:0046394	carboxylic acid biosynthetic process	66/509	326/18903	8.51552e-39	3.50461e-36	2.85842e-36	1373/635/123876/1571/1579/348158/1576/1582/1544/54363/189/341/8647/345/335/5053/51733/23743/1558/5313/64902/10998/6718/1066/284541/116519/1565/11001/6470/5009/64577/54988/2805/10993/2806/1593/51302/1491/18/570/22928/3638/1559/4522/9104/23498/6342/2747/55825/162417/2593/130013/2746/9971/57834/445/85414/79071/435/216/344/26227/11057/4259/5825/51495	-66	Down-regulated
GO:0008202	BP	GO:0008202	steroid metabolic process	65/509	323/18903	4.84659e-38	1.79518e-35	1.46418e-35	1571/1576/1582/1544/341/3158/8647/6822/335/336/1555/1558/319/10998/27329/6718/1066/7365/116519/1565/11001/3290/8608/6716/2638/1593/51302/2330/10449/7363/622/8856/3953/570/847/8630/3638/2053/1559/4036/1548/866/6342/54658/3294/5444/64816/6307/348/9971/30/25987/2230/10654/6647/7367/1577/54657/1050/2222/51170/8431/6309/7364/5825	-65	Down-regulated
GO:0006066	BP	GO:0006066	alcohol metabolic process	65/509	367/18903	1.65988e-34	5.58926e-32	4.5587e-32	127/1576/1544/54363/341/3158/6822/335/336/124/80168/5105/1558/125/319/130/27329/6718/1066/116519/1565/5950/8608/7276/126/2805/5106/1593/2819/51302/2330/10449/6652/346606/217/3953/847/8630/3638/2053/1559/4036/55825/5444/171546/5860/6307/348/9971/224/25987/2230/10654/6647/27233/216/9227/1577/54657/1050/1621/2222/8431/6309/219	-65	Down-regulated
GO:1901606	BP	GO:1901606	alpha-amino acid catabolic process	37/509	95/18903	1.70712e-33	5.26931e-31	4.29775e-31	4143/189/5053/51268/6898/64902/3242/383/6470/5009/1610/6999/10247/3081/64577/58510/2805/10993/36/2806/4329/2731/38/1036/8659/23498/2747/2184/23576/130013/2746/5860/84706/169355/1757/1428/2875	-37	Down-regulated
GO:0072329	BP	GO:0072329	monocarboxylic acid catabolic process	41/509	126/18903	2.7033e-33	7.70234e-31	6.28217e-31	2168/1579/8529/54363/189/8647/6822/4051/5105/64902/6718/11001/1962/51181/8309/5106/10449/6652/38/5465/9942/6342/5264/2184/1892/84879/197257/30/57834/10455/66002/1374/51/83752/5095/51390/35/51084/1632/11057/5825	-41	Down-regulated
GO:0016042	BP	GO:0016042	lipid catabolic process	58/509	336/18903	3.28136e-30	8.68155e-28	7.08083e-28	1373/2168/1579/1576/8529/1544/54363/341/8647/345/6822/335/336/4051/5105/27329/6718/1066/116519/11001/84647/3290/80339/6716/1962/8309/5106/83875/1593/51302/10449/38/8630/5465/57406/6342/5264/9588/1892/84879/348/30/57834/10455/66002/129807/1374/51/83752/5095/51390/344/35/51170/1632/339221/11057/5825	-58	Down-regulated
GO:0006805	BP	GO:0006805	xenobiotic metabolic process	35/509	118/18903	5.2301e-27	1.29149e-24	1.05336e-24	1571/348158/1576/8529/1544/8647/6822/10864/1555/1558/10599/10249/1565/1244/1573/590/28234/2330/1549/2938/8856/8824/134147/2052/1559/3172/1548/54658/30/2180/66002/27233/54600/1577/23491	-35	Down-regulated
GO:0009410	BP	GO:0009410	response to xenobiotic stimulus	59/509	432/18903	3.691e-25	8.54466e-23	6.96919e-23	1373/1571/348158/1576/8529/1544/3158/8647/6822/10864/336/1555/1361/1558/10599/10249/148/383/1565/1244/5009/1573/2203/590/64241/6716/28234/2330/6652/18/1549/64240/2938/8856/8824/134147/2052/847/1393/6554/1559/3172/1548/54658/123/4129/30/2180/66002/445/1374/6647/27233/54600/1577/6506/25828/23491/5825	-59	Down-regulated
GO:0120254	BP	GO:0120254	olefinic compound metabolic process	37/509	160/18903	3.02035e-24	6.58081e-22	5.36743e-22	127/1571/1579/1576/8529/1544/1555/124/4051/1558/125/130/284541/1565/5950/8608/1573/7276/6716/64577/126/83875/1549/2938/2052/8630/2053/1559/1548/57406/6342/30/57834/66002/216/9227/1577	-37	Down-regulated
GO:1902652	BP	GO:1902652	secondary alcohol metabolic process	35/509	149/18903	3.05762e-23	6.13336e-21	5.00249e-21	1576/1544/341/3158/6822/335/336/319/27329/6718/1066/116519/1565/1593/51302/2330/10449/3953/847/3638/2053/1559/5444/6307/348/9971/25987/2230/10654/6647/54657/1050/2222/8431/6309	-35	Down-regulated
GO:0008203	BP	GO:0008203	cholesterol metabolic process	34/509	139/18903	3.14616e-23	6.13336e-21	5.00249e-21	1576/1544/341/3158/6822/335/336/319/27329/6718/1066/116519/1565/1593/51302/2330/10449/3953/847/3638/2053/1559/5444/6307/348/9971/25987/2230/10654/6647/1050/2222/8431/6309	-34	Down-regulated
GO:0071466	BP	GO:0071466	cellular response to xenobiotic stimulus	38/509	183/18903	4.49146e-23	8.31818e-21	6.78446e-21	1571/348158/1576/8529/1544/8647/6822/10864/1555/1558/10599/10249/1565/1244/1573/2203/590/28234/2330/1549/2938/8856/8824/134147/2052/1393/6554/1559/3172/1548/54658/30/2180/66002/27233/54600/1577/23491	-38	Down-regulated
GO:0043648	BP	GO:0043648	dicarboxylic acid metabolic process	29/509	95/18903	5.61549e-23	9.90465e-21	8.07842e-21	10841/6898/5105/131669/6470/58510/2805/5106/2806/10840/8659/144193/4522/23498/3034/2747/5264/162417/7915/130013/2746/9971/9380/445/84706/2271/55753/435/23475	-29	Down-regulated
GO:0016125	BP	GO:0016125	sterol metabolic process	35/509	154/18903	9.99653e-23	1.68305e-20	1.37273e-20	1576/1582/1544/341/3158/6822/335/336/319/27329/6718/1066/116519/1565/1593/51302/2330/10449/3953/847/3638/2053/1559/5444/6307/348/9971/25987/2230/10654/6647/1050/2222/8431/6309	-35	Down-regulated
GO:0001676	BP	GO:0001676	long-chain fatty acid metabolic process	30/509	111/18903	5.25755e-22	8.46693e-20	6.90579e-20	1571/1579/1576/8529/1544/1555/4051/1558/10998/284541/1565/11001/1573/80339/1549/2938/2052/1559/1548/57406/6342/30/57834/2180/66002/641371/1374/79071/51390/5825	-30	Down-regulated
GO:0044242	BP	GO:0044242	cellular lipid catabolic process	40/509	222/18903	8.16009e-22	1.25937e-19	1.02717e-19	1373/2168/54363/341/8647/345/335/336/5105/27329/116519/11001/80339/1962/8309/5106/83875/10449/38/5465/57406/6342/5264/9588/1892/84879/30/10455/129807/1374/51/83752/5095/51390/344/35/1632/339221/11057/5825	-40	Down-regulated
GO:0009064	BP	GO:0009064	glutamine family amino acid metabolic process	25/509	78/18903	1.44246e-20	2.13714e-18	1.74309e-18	1373/92292/10841/6898/131669/383/5009/1610/58510/2805/2806/79814/8659/144193/3034/2747/162417/2184/7915/23576/2746/9971/445/435/26227	-25	Down-regulated
GO:0072330	BP	GO:0072330	monocarboxylic acid biosynthetic process	38/509	218/18903	2.96025e-20	4.21722e-18	3.43965e-18	123876/1571/348158/1576/1582/1544/341/8647/345/335/1558/5313/10998/6718/1066/116519/1565/11001/64577/54988/10993/1593/51302/570/3638/1559/9104/6342/55825/2593/130013/9971/85414/79071/344/11057/5825/51495	-38	Down-regulated
GO:0006721	BP	GO:0006721	terpenoid metabolic process	27/509	101/18903	8.59676e-20	1.17935e-17	9.61899e-18	127/1571/1576/1544/3158/124/1558/125/130/1565/5950/8608/7276/64577/126/83875/8630/1559/4036/54658/55825/224/54600/216/9227/1577/2222	-27	Down-regulated
GO:0006720	BP	GO:0006720	isoprenoid metabolic process	29/509	121/18903	1.00702e-19	1.32957e-17	1.08442e-17	127/1571/1576/1544/3158/124/1558/125/130/1565/5950/8608/7276/64577/126/83875/8630/1559/4036/54658/55825/5264/224/10654/54600/216/9227/1577/2222	-29	Down-regulated
GO:0006869	BP	GO:0006869	lipid transport	52/509	433/18903	1.04097e-19	1.32957e-17	1.08442e-17	350/2168/1579/8529/1582/341/8647/345/335/336/10599/319/10998/1066/116519/11001/1244/5950/84647/4547/4018/64241/5244/28234/3929/10877/2806/7274/64240/183/55937/1191/5465/6554/6342/388323/5444/123/84879/348/788/2180/25987/1374/344/9429/9227/10280/8431/339221/58488/5825	-52	Down-regulated
GO:0008652	BP	GO:0008652	amino acid biosynthetic process	24/509	79/18903	3.55028e-19	4.38341e-17	3.57519e-17	1373/635/54363/189/5053/51733/23743/64902/6470/5009/2805/10993/2806/1491/18/22928/4522/2747/162417/2746/445/435/216/26227	-24	Down-regulated
GO:0010876	BP	GO:0010876	lipid localization	54/509	483/18903	5.23496e-19	6.25493e-17	5.10164e-17	350/2168/1579/8529/1582/341/8647/345/335/336/10599/319/10998/27329/1066/116519/11001/1244/5950/84647/4547/4018/64241/5244/28234/3929/10877/2806/7274/64240/183/55937/1191/5465/6554/6342/388323/5444/123/84879/348/788/2180/25987/1374/344/9429/9227/10280/8431/339221/58488/5825/5167	-54	Down-regulated
GO:0015711	BP	GO:0015711	organic anion transport	47/509	372/18903	8.44225e-19	9.7719e-17	7.97015e-17	1579/8529/189/284111/8647/10864/10599/6514/10998/387601/1066/383/1244/84647/10246/4547/10991/5244/28234/83733/55089/55244/6542/18/183/6568/387775/6554/4036/6529/51660/25874/388323/10050/220963/84879/6567/4257/10786/9429/10166/284439/8431/320/6506/5825/253512	-47	Down-regulated
GO:0042445	BP	GO:0042445	hormone metabolic process	38/509	241/18903	1.06998e-18	1.20097e-16	9.79538e-17	127/1576/1544/6822/124/1558/125/130/6718/7365/1565/5950/8608/7276/590/6716/64577/126/83875/7363/1733/389434/8630/1559/223/2690/54658/3294/6567/2230/7367/54600/216/9227/1577/51170/7364/1428	-38	Down-regulated
GO:0009062	BP	GO:0009062	fatty acid catabolic process	26/509	101/18903	1.17851e-18	1.28388e-16	1.04716e-16	2168/54363/8647/5105/11001/1962/8309/5106/10449/38/5465/6342/5264/1892/84879/30/10455/1374/51/83752/5095/51390/35/1632/11057/5825	-26	Down-regulated
GO:0006639	BP	GO:0006639	acylglycerol metabolic process	29/509	132/18903	1.32814e-18	1.40555e-16	1.14639e-16	350/1373/1571/341/345/335/336/80168/5105/283/10998/116519/4547/57678/80339/5106/7069/346606/847/3638/9104/57406/392636/84879/348/2180/1374/344/11057	-29	Down-regulated
GO:0006638	BP	GO:0006638	neutral lipid metabolic process	29/509	133/18903	1.65664e-18	1.7045e-16	1.39022e-16	350/1373/1571/341/345/335/336/80168/5105/283/10998/116519/4547/57678/80339/5106/7069/346606/847/3638/9104/57406/392636/84879/348/2180/1374/344/11057	-29	Down-regulated
GO:0006641	BP	GO:0006641	triglyceride metabolic process	26/509	104/18903	2.61737e-18	2.6202e-16	2.13709e-16	350/1373/1571/341/345/335/336/80168/5105/10998/116519/4547/57678/80339/5106/7069/346606/847/3638/9104/392636/84879/348/2180/1374/344	-26	Down-regulated
GO:1901616	BP	GO:1901616	organic hydroxy compound catabolic process	22/509	77/18903	4.78897e-17	4.66799e-15	3.8073e-15	127/1579/1576/8529/54363/6822/4051/6718/1593/51302/6652/217/8630/2184/4129/197257/348/57834/66002/27233/1621/219	-22	Down-regulated
GO:0030258	BP	GO:0030258	lipid modification	34/509	213/18903	5.07823e-17	4.82301e-15	3.93374e-15	127/2168/1571/1576/8529/54363/341/8647/335/1558/284541/116519/11001/51179/1962/10891/8309/10449/38/2053/5465/6342/5264/1892/84879/30/10455/1374/51/83752/1577/35/1632/5825	-34	Down-regulated
GO:0042180	BP	GO:0042180	cellular ketone metabolic process	34/509	218/18903	1.05585e-16	9.77721e-15	7.97448e-15	127/2168/635/8529/341/8647/345/335/1555/4051/1066/116519/6999/6716/64577/10891/2806/2819/8630/3638/5465/9104/130013/84879/9971/57834/66002/85414/169355/1374/83752/27233/3029/344	-34	Down-regulated
GO:1901607	BP	GO:1901607	alpha-amino acid biosynthetic process	21/509	71/18903	1.12978e-16	1.02066e-14	8.32472e-15	1373/635/54363/189/5053/23743/64902/6470/5009/2805/10993/2806/1491/22928/4522/2747/162417/2746/445/435/26227	-21	Down-regulated
GO:0009069	BP	GO:0009069	serine family amino acid metabolic process	17/509	41/18903	1.3185e-16	1.16279e-14	9.48397e-15	54363/189/10249/64902/6470/1610/10247/10993/1491/2731/1036/570/22928/4522/4357/26227/7263	-17	Down-regulated
GO:0019395	BP	GO:0019395	fatty acid oxidation	25/509	110/18903	1.3803e-16	1.18898e-14	9.69755e-15	127/2168/8529/54363/8647/11001/51179/1962/10891/8309/10449/38/5465/6342/5264/1892/84879/30/10455/1374/51/83752/35/1632/5825	-25	Down-regulated
GO:0016101	BP	GO:0016101	diterpenoid metabolic process	23/509	90/18903	1.41762e-16	1.19338e-14	9.73343e-15	127/1576/1544/124/1558/125/130/1565/5950/8608/7276/64577/126/83875/8630/4036/54658/55825/224/54600/216/9227/1577	-23	Down-regulated
GO:0015849	BP	GO:0015849	organic acid transport	41/509	324/18903	1.47357e-16	1.21291e-14	9.89272e-15	2168/1579/8529/189/284111/8647/10599/10998/383/11001/1244/84647/10991/28234/83733/2806/55089/55244/6542/18/183/5465/6554/4036/6529/51660/25874/123/84879/6567/348/788/2180/1374/9429/10166/8431/320/6506/5825/253512	-41	Down-regulated
GO:0030195	BP	GO:0030195	negative regulation of blood coagulation	18/509	50/18903	3.3489e-16	2.69659e-14	2.19939e-14	350/3273/3827/1361/5340/2147/5345/3818/5624/2161/18/7448/5627/2160/348/2243/2244/5270	-18	Down-regulated
GO:1900047	BP	GO:1900047	negative regulation of hemostasis	18/509	51/18903	5.04818e-16	3.9784e-14	3.24486e-14	350/3273/3827/1361/5340/2147/5345/3818/5624/2161/18/7448/5627/2160/348/2243/2244/5270	-18	Down-regulated
GO:0034440	BP	GO:0034440	lipid oxidation	25/509	116/18903	5.28903e-16	4.08137e-14	3.32884e-14	127/2168/8529/54363/8647/11001/51179/1962/10891/8309/10449/38/5465/6342/5264/1892/84879/30/10455/1374/51/83752/35/1632/5825	-25	Down-regulated
GO:1901617	BP	GO:1901617	organic hydroxy compound biosynthetic process	35/509	245/18903	6.12132e-16	4.59603e-14	3.74861e-14	1576/1582/3158/8647/335/5053/5105/10998/6718/1066/116519/11001/1610/6716/2805/5106/1593/51302/10449/217/570/3638/6342/171546/5860/6307/348/9971/55163/10654/6647/1621/2222/6309/5825	-35	Down-regulated
GO:0046942	BP	GO:0046942	carboxylic acid transport	38/509	290/18903	6.20414e-16	4.59603e-14	3.74861e-14	1579/8529/189/284111/8647/10599/10998/1066/383/1244/84647/10246/10991/5244/28234/83733/55089/55244/6542/18/183/6568/6554/4036/6529/51660/25874/10050/220963/6567/10786/9429/10166/8431/320/6506/5825/253512	-38	Down-regulated
GO:0034308	BP	GO:0034308	primary alcohol metabolic process	24/509	108/18903	9.75779e-16	7.08684e-14	5.78016e-14	127/1576/1544/54363/6822/124/1558/125/130/1565/5950/8608/7276/126/2819/217/8630/55825/224/27233/216/9227/1577/219	-24	Down-regulated
GO:0030193	BP	GO:0030193	regulation of blood coagulation	20/509	70/18903	1.29105e-15	9.19626e-14	7.50064e-14	462/350/3273/3827/1361/5340/2147/5345/3818/5624/2161/18/7448/5627/2160/348/2155/2243/2244/5270	-20	Down-regulated
GO:0050819	BP	GO:0050819	negative regulation of coagulation	18/509	54/18903	1.62739e-15	1.13733e-13	9.27627e-14	350/3273/3827/1361/5340/2147/5345/3818/5624/2161/18/7448/5627/2160/348/2243/2244/5270	-18	Down-regulated
GO:0007596	BP	GO:0007596	blood coagulation	33/509	225/18903	1.93509e-15	1.32733e-13	1.08259e-13	462/350/3273/8529/3827/1361/5340/2158/2147/2165/5345/5265/51156/3818/5624/2161/725/3053/8858/18/6288/7448/3172/5627/2153/2160/348/2155/57834/2243/2244/5270/2159	-33	Down-regulated
GO:1900046	BP	GO:1900046	regulation of hemostasis	20/509	72/18903	2.36745e-15	1.59437e-13	1.3004e-13	462/350/3273/3827/1361/5340/2147/5345/3818/5624/2161/18/7448/5627/2160/348/2155/2243/2244/5270	-20	Down-regulated
GO:0006536	BP	GO:0006536	glutamate metabolic process	15/509	34/18903	2.68277e-15	1.77446e-13	1.44729e-13	10841/6898/131669/58510/2805/2806/8659/144193/3034/2747/162417/7915/2746/9971/435	-15	Down-regulated
GO:0055088	BP	GO:0055088	lipid homeostasis	29/509	174/18903	3.29247e-15	2.13953e-13	1.74504e-13	123876/8647/345/335/336/27329/1066/116519/84647/4547/57678/64241/80339/5244/8309/2805/51302/64240/3638/2053/55937/3172/348/9971/25987/51/344/1050/339221	-29	Down-regulated
GO:0006790	BP	GO:0006790	sulfur compound metabolic process	40/509	338/18903	3.53588e-15	2.25809e-13	1.84174e-13	1373/635/123876/348158/4143/189/3158/6822/51268/23743/10249/134526/6999/57678/54988/1491/9027/2938/38/1036/3373/570/4522/2690/25874/80704/2936/8801/2180/641371/10654/6647/79071/27233/3029/4357/26227/7263/6506/5167	-40	Down-regulated
GO:0050817	BP	GO:0050817	coagulation	33/509	230/18903	3.73347e-15	2.34386e-13	1.9117e-13	462/350/3273/8529/3827/1361/5340/2158/2147/2165/5345/5265/51156/3818/5624/2161/725/3053/8858/18/6288/7448/3172/5627/2153/2160/348/2155/57834/2243/2244/5270/2159	-33	Down-regulated
GO:0007599	BP	GO:0007599	hemostasis	33/509	231/18903	4.24853e-15	2.62276e-13	2.13917e-13	462/350/3273/8529/3827/1361/5340/2158/2147/2165/5345/5265/51156/3818/5624/2161/725/3053/8858/18/6288/7448/3172/5627/2153/2160/348/2155/57834/2243/2244/5270/2159	-33	Down-regulated
GO:0033559	BP	GO:0033559	unsaturated fatty acid metabolic process	24/509	115/18903	4.43446e-15	2.69266e-13	2.19618e-13	1571/1579/8529/1544/1555/4051/1558/284541/1565/1573/22949/1549/2938/8824/2052/1559/1548/57406/6342/30/57834/66002/51/79071	-24	Down-regulated
GO:0050818	BP	GO:0050818	regulation of coagulation	20/509	75/18903	5.65389e-15	3.37775e-13	2.75495e-13	462/350/3273/3827/1361/5340/2147/5345/3818/5624/2161/18/7448/5627/2160/348/2155/2243/2244/5270	-20	Down-regulated
GO:0006694	BP	GO:0006694	steroid biosynthetic process	29/509	178/18903	6.10917e-15	3.5918e-13	2.92954e-13	1576/1582/3158/8647/335/10998/6718/1066/116519/11001/6716/1593/51302/10449/570/8630/3638/6342/3294/6307/348/9971/2230/10654/6647/2222/51170/6309/5825	-29	Down-regulated
GO:0009636	BP	GO:0009636	response to toxic substance	34/509	250/18903	7.21917e-15	4.1781e-13	3.40773e-13	3240/127/1373/2168/213/10249/1066/383/7274/55244/2938/2052/847/2053/55937/55532/6529/5444/9588/4129/2936/4257/348/5174/4502/540/445/10786/6647/216/9429/6382/4357/4259	-34	Down-regulated
GO:0001523	BP	GO:0001523	retinoid metabolic process	21/509	87/18903	1.04914e-14	5.97846e-13	4.87614e-13	127/1576/1544/124/1558/125/130/1565/5950/8608/7276/64577/126/83875/8630/4036/54658/54600/216/9227/1577	-21	Down-regulated
GO:0019627	BP	GO:0019627	urea metabolic process	10/509	12/18903	1.15532e-14	6.38704e-13	5.20939e-13	1373/383/5009/1559/162417/9971/445/435/1050/10166	-10	Down-regulated
GO:0071941	BP	GO:0071941	nitrogen cycle metabolic process	10/509	12/18903	1.15532e-14	6.38704e-13	5.20939e-13	1373/383/5009/1559/162417/9971/445/435/1050/10166	-10	Down-regulated
GO:0042730	BP	GO:0042730	fibrinolysis	13/509	27/18903	4.77983e-14	2.6036e-12	2.12355e-12	350/3273/1361/5340/2147/5345/3818/2161/7448/5627/2160/2243/2244	-13	Down-regulated
GO:0006635	BP	GO:0006635	fatty acid beta-oxidation	19/509	76/18903	9.88055e-14	5.304e-12	4.32604e-12	2168/8647/11001/1962/8309/10449/38/5465/6342/1892/84879/30/10455/1374/51/83752/35/1632/5825	-19	Down-regulated
GO:0019369	BP	GO:0019369	arachidonic acid metabolic process	17/509	58/18903	1.12555e-13	5.95578e-12	4.85765e-12	1571/1579/8529/1544/1555/4051/1558/284541/1565/1573/1549/2052/1559/1548/57406/57834/66002	-17	Down-regulated
GO:0061045	BP	GO:0061045	negative regulation of wound healing	19/509	78/18903	1.64979e-13	8.6068e-12	7.01987e-12	350/3273/3827/1361/5340/2147/5345/3818/5624/2161/325/18/7448/5627/2160/348/2243/2244/5270	-19	Down-regulated
GO:0019373	BP	GO:0019373	epoxygenase P450 pathway	11/509	19/18903	3.01675e-13	1.55195e-11	1.2658e-11	1571/1579/8529/1544/1555/1558/1573/1549/1559/1548/66002	-11	Down-regulated
GO:0042572	BP	GO:0042572	retinol metabolic process	16/509	54/18903	4.96932e-13	2.52142e-11	2.05652e-11	127/1576/1544/124/1558/125/130/1565/5950/8608/7276/126/8630/216/9227/1577	-16	Down-regulated
GO:0042178	BP	GO:0042178	xenobiotic catabolic process	12/509	26/18903	8.76019e-13	4.38483e-11	3.57635e-11	1576/1544/1555/1558/1565/8856/1559/1548/54658/30/2180/1577	-12	Down-regulated
GO:0006956	BP	GO:0006956	complement activation	23/509	132/18903	9.43784e-13	4.66103e-11	3.80163e-11	3080/735/731/4153/5648/81494/8547/922/10878/2220/3078/732/722/10747/10877/725/10584/78989/1191/721/720/729/3075	-23	Down-regulated
GO:0006953	BP	GO:0006953	acute-phase response	15/509	48/18903	1.11687e-12	5.44326e-11	4.43962e-11	57817/3240/197/4153/2147/5345/5265/3929/325/6288/54658/6289/7036/445/5005	-15	Down-regulated
GO:0009074	BP	GO:0009074	aromatic amino acid family catabolic process	10/509	16/18903	1.272e-12	6.11882e-11	4.99062e-11	5053/6898/3242/6999/3081/23498/2184/130013/5860/169355	-10	Down-regulated
GO:0042632	BP	GO:0042632	cholesterol homeostasis	20/509	100/18903	2.02196e-12	9.60174e-11	7.83136e-11	8647/345/335/336/27329/1066/116519/84647/4547/64241/51302/64240/3638/2053/55937/3172/348/9971/25987/344	-20	Down-regulated
GO:0055092	BP	GO:0055092	sterol homeostasis	20/509	101/18903	2.4591e-12	1.15297e-10	9.40388e-11	8647/345/335/336/27329/1066/116519/84647/4547/64241/51302/64240/3638/2053/55937/3172/348/9971/25987/344	-20	Down-regulated
GO:0006575	BP	GO:0006575	cellular modified amino acid metabolic process	26/509	180/18903	2.80237e-12	1.29719e-10	1.05801e-10	635/10841/6822/23743/6470/29958/2806/10840/1733/9027/2938/389434/8659/4522/223/2593/2936/84879/6567/445/1374/6647/1757/3029/6506/1428	-26	Down-regulated
GO:0006690	BP	GO:0006690	icosanoid metabolic process	22/509	126/18903	2.83673e-12	1.29719e-10	1.05801e-10	1571/1579/8529/1544/1555/4051/1558/284541/1565/1573/22949/1549/2938/8824/2052/1559/1548/57406/57834/66002/51/4259	-22	Down-regulated
GO:0002526	BP	GO:0002526	acute inflammatory response	21/509	114/18903	3.03619e-12	1.37147e-10	1.1186e-10	3250/57817/3240/197/84699/4153/336/1776/2147/5345/5265/3818/3929/2161/325/6288/54658/6289/7036/445/5005	-21	Down-regulated
GO:0015850	BP	GO:0015850	organic hydroxy compound transport	33/509	292/18903	3.57084e-12	1.59354e-10	1.29972e-10	1582/341/8647/345/335/336/10599/6580/10998/1066/116519/1244/5950/4547/64241/5244/28234/18/64240/183/55937/1191/6554/6342/5444/4129/348/25987/344/8431/339221/5825/6523	-33	Down-regulated
GO:0042060	BP	GO:0042060	wound healing	41/509	442/18903	5.53878e-12	2.44234e-10	1.99202e-10	462/350/3273/8529/3827/1361/5340/2158/2147/2165/5345/5265/51156/3818/5624/2161/725/3053/325/8858/18/6288/7448/2263/116844/5465/3172/5627/3084/2153/2160/348/2155/57834/2243/2069/25987/6382/2244/5270/2159	-41	Down-regulated
GO:1903035	BP	GO:1903035	negative regulation of response to wounding	19/509	94/18903	5.94271e-12	2.58962e-10	2.11215e-10	350/3273/3827/1361/5340/2147/5345/3818/5624/2161/325/18/7448/5627/2160/348/2243/2244/5270	-19	Down-regulated
GO:0051917	BP	GO:0051917	regulation of fibrinolysis	10/509	18/18903	6.62114e-12	2.85171e-10	2.32591e-10	350/3273/1361/5340/2147/5345/3818/2161/7448/2160	-10	Down-regulated
GO:0050878	BP	GO:0050878	regulation of body fluid levels	38/509	390/18903	7.83981e-12	3.33778e-10	2.72235e-10	462/350/3273/1579/8529/3827/1361/5340/2158/2147/2165/5345/5265/51156/3818/5624/2161/725/3053/8858/18/6288/7448/1036/3172/5627/2153/2160/348/2155/57834/2243/66002/540/2244/5270/2159/5567	-38	Down-regulated
GO:0000050	BP	GO:0000050	urea cycle	8/509	10/18903	1.12365e-11	4.72953e-10	3.85749e-10	1373/383/5009/162417/445/435/1050/10166	-8	Down-regulated
GO:0031667	BP	GO:0031667	response to nutrient levels	42/509	474/18903	1.33406e-11	5.55207e-10	4.52838e-10	57817/1373/213/1582/3158/5105/5313/383/5009/2642/5207/10991/590/64241/6716/10891/5106/6652/64240/38/847/5465/6554/2690/54658/5444/123/2153/84879/348/2155/28960/9971/249/2180/445/1374/6647/435/9227/25828/2875	-42	Down-regulated
GO:0008210	BP	GO:0008210	estrogen metabolic process	13/509	39/18903	1.44004e-11	5.92655e-10	4.83381e-10	1576/1544/1558/7365/1565/7363/1559/54658/3294/7367/1577/51170/7364	-13	Down-regulated
GO:0033865	BP	GO:0033865	nucleoside bisphosphate metabolic process	21/509	126/18903	2.24502e-11	8.94145e-10	7.29281e-10	123876/348158/3158/6822/51268/10249/134526/6999/57678/54988/38/570/53354/25874/8801/2180/641371/10654/79071/27233/5167	-21	Down-regulated
GO:0033875	BP	GO:0033875	ribonucleoside bisphosphate metabolic process	21/509	126/18903	2.24502e-11	8.94145e-10	7.29281e-10	123876/348158/3158/6822/51268/10249/134526/6999/57678/54988/38/570/53354/25874/8801/2180/641371/10654/79071/27233/5167	-21	Down-regulated
GO:0034032	BP	GO:0034032	purine nucleoside bisphosphate metabolic process	21/509	126/18903	2.24502e-11	8.94145e-10	7.29281e-10	123876/348158/3158/6822/51268/10249/134526/6999/57678/54988/38/570/53354/25874/8801/2180/641371/10654/79071/27233/5167	-21	Down-regulated
GO:0008206	BP	GO:0008206	bile acid metabolic process	14/509	49/18903	2.51108e-11	9.89474e-10	8.07033e-10	1582/8647/6822/10998/6718/1066/11001/1593/51302/570/6342/9971/30/5825	-14	Down-regulated
GO:0006063	BP	GO:0006063	uronic acid metabolic process	11/509	26/18903	2.59914e-11	1.00283e-09	8.17931e-10	7365/51181/7363/6652/9942/54658/7367/54600/54657/51084/7364	-11	Down-regulated
GO:0019585	BP	GO:0019585	glucuronate metabolic process	11/509	26/18903	2.59914e-11	1.00283e-09	8.17931e-10	7365/51181/7363/6652/9942/54658/7367/54600/54657/51084/7364	-11	Down-regulated
GO:0001889	BP	GO:0001889	liver development	22/509	141/18903	2.88343e-11	1.10106e-09	8.98042e-10	57817/1373/3158/51733/1361/5105/383/5009/51156/5106/7448/38/570/3172/3280/9104/54658/445/1374/54600/1050/4357	-22	Down-regulated
GO:0051346	BP	GO:0051346	negative regulation of hydrolase activity	36/509	373/18903	3.72324e-11	1.40723e-09	1.14777e-09	462/3273/2168/197/3827/3697/341/6694/256394/345/335/336/27329/3699/26998/5345/4018/3698/5265/51156/259/3053/325/5037/7448/3953/183/5627/9104/721/866/720/5858/5267/1410/5270	-36	Down-regulated
GO:0042537	BP	GO:0042537	benzene-containing compound metabolic process	11/509	27/18903	4.28027e-11	1.60143e-09	1.30615e-09	1571/6999/6716/64577/2806/2053/23498/54658/2184/30/169355	-11	Down-regulated
GO:0061008	BP	GO:0061008	hepaticobiliary system development	22/509	144/18903	4.4161e-11	1.63572e-09	1.33413e-09	57817/1373/3158/51733/1361/5105/383/5009/51156/5106/7448/38/570/3172/3280/9104/54658/445/1374/54600/1050/4357	-22	Down-regulated
GO:0000038	BP	GO:0000038	very long-chain fatty acid metabolic process	12/509	35/18903	6.06916e-11	2.22576e-09	1.81537e-09	8529/10998/11001/8309/30/2180/66002/641371/51/79071/5825/51495	-12	Down-regulated
GO:0006544	BP	GO:0006544	glycine metabolic process	9/509	16/18903	6.71137e-11	2.43715e-09	1.98778e-09	54363/189/10249/64902/6470/10247/2731/570/26227	-9	Down-regulated
GO:0006699	BP	GO:0006699	bile acid biosynthetic process	12/509	36/18903	8.88319e-11	3.1945e-09	2.60549e-09	1582/8647/10998/6718/1066/11001/1593/51302/570/6342/9971/5825	-12	Down-regulated
GO:0071827	BP	GO:0071827	plasma lipoprotein particle organization	13/509	45/18903	1.11657e-10	3.97669e-09	3.24346e-09	341/345/335/336/116519/4547/183/55937/84879/348/9971/344/5567	-13	Down-regulated
GO:0061041	BP	GO:0061041	regulation of wound healing	21/509	137/18903	1.14904e-10	4.05336e-09	3.306e-09	462/350/3273/3827/1361/5340/2147/5345/3818/5624/2161/325/18/7448/5627/2160/348/2155/2243/2244/5270	-21	Down-regulated
GO:0008228	BP	GO:0008228	opsonization	9/509	17/18903	1.39225e-10	4.86498e-09	3.96797e-09	4153/8547/2220/722/3929/725/10584/78989/721	-9	Down-regulated
GO:0009072	BP	GO:0009072	aromatic amino acid metabolic process	11/509	30/18903	1.66677e-10	5.66395e-09	4.61963e-09	5053/6898/3242/6999/3081/389434/23498/2184/130013/5860/169355	-11	Down-regulated
GO:0034368	BP	GO:0034368	protein-lipid complex remodeling	11/509	30/18903	1.66677e-10	5.66395e-09	4.61963e-09	341/345/335/336/116519/4547/183/55937/348/9971/344	-11	Down-regulated
GO:0034369	BP	GO:0034369	plasma lipoprotein particle remodeling	11/509	30/18903	1.66677e-10	5.66395e-09	4.61963e-09	341/345/335/336/116519/4547/183/55937/348/9971/344	-11	Down-regulated
GO:0006959	BP	GO:0006959	humoral immune response	32/509	320/18903	1.89867e-10	6.39333e-09	5.21452e-09	3273/7018/3263/3080/735/731/4153/5648/283/81494/2147/8547/922/10878/2220/3078/732/722/10747/10877/725/10584/78989/1191/721/720/116842/729/2243/2244/2920/3075	-32	Down-regulated
GO:0010951	BP	GO:0010951	negative regulation of endopeptidase activity	28/509	252/18903	2.37613e-10	7.92899e-09	6.46704e-09	462/3273/2168/197/3827/3697/6694/256394/3699/26998/5345/4018/3698/5265/51156/259/3053/5037/7448/183/5627/721/866/720/5858/5267/1410/5270	-28	Down-regulated
GO:0071825	BP	GO:0071825	protein-lipid complex organization	13/509	48/18903	2.74064e-10	9.06368e-09	7.39251e-09	341/345/335/336/116519/4547/183/55937/84879/348/9971/344/5567	-13	Down-regulated
GO:1904478	BP	GO:1904478	regulation of intestinal absorption	8/509	13/18903	2.99188e-10	9.80702e-09	7.99879e-09	57817/1582/335/336/116519/64241/64240/339221	-8	Down-regulated
GO:0034367	BP	GO:0034367	protein-containing complex remodeling	11/509	32/18903	3.74926e-10	1.21818e-08	9.93572e-09	341/345/335/336/116519/4547/183/55937/348/9971/344	-11	Down-regulated
GO:0006081	BP	GO:0006081	cellular aldehyde metabolic process	15/509	70/18903	4.27453e-10	1.37677e-08	1.12292e-08	127/229/189/64902/64577/83875/217/132158/223/249/9380/224/55163/3029/216	-15	Down-regulated
GO:0019439	BP	GO:0019439	aromatic compound catabolic process	40/509	489/18903	4.62831e-10	1.47787e-08	1.20538e-08	5053/51733/6898/10599/283/1776/3242/1244/6999/1807/10247/3081/64577/28234/259/10840/29974/38/2052/2053/1548/9104/957/23498/54658/5444/2184/3094/4129/130013/5860/83594/8801/28960/30/169355/54657/1621/115024/5167	-40	Down-regulated
GO:0006637	BP	GO:0006637	acyl-CoA metabolic process	17/509	94/18903	4.90226e-10	1.53881e-08	1.25508e-08	123876/348158/3158/51268/10249/134526/6999/57678/54988/38/570/25874/8801/2180/641371/10654/79071	-17	Down-regulated
GO:0035383	BP	GO:0035383	thioester metabolic process	17/509	94/18903	4.90226e-10	1.53881e-08	1.25508e-08	123876/348158/3158/51268/10249/134526/6999/57678/54988/38/570/25874/8801/2180/641371/10654/79071	-17	Down-regulated
GO:0006633	BP	GO:0006633	fatty acid biosynthetic process	22/509	164/18903	5.81605e-10	1.81031e-08	1.47652e-08	123876/1571/348158/1576/1544/341/345/335/1558/116519/1565/54988/3638/1559/9104/55825/85414/79071/344/11057/5825/51495	-22	Down-regulated
GO:0010466	BP	GO:0010466	negative regulation of peptidase activity	28/509	263/18903	6.38815e-10	1.97181e-08	1.60824e-08	462/3273/2168/197/3827/3697/6694/256394/3699/26998/5345/4018/3698/5265/51156/259/3053/5037/7448/183/5627/721/866/720/5858/5267/1410/5270	-28	Down-regulated
GO:0006706	BP	GO:0006706	steroid catabolic process	10/509	26/18903	6.61957e-10	2.00975e-08	1.63919e-08	1576/1544/6718/3290/6716/1593/51302/8630/348/51170	-10	Down-regulated
GO:0034377	BP	GO:0034377	plasma lipoprotein particle assembly	10/509	26/18903	6.61957e-10	2.00975e-08	1.63919e-08	341/345/335/336/116519/4547/55937/84879/348/5567	-10	Down-regulated
GO:0055090	BP	GO:0055090	acylglycerol homeostasis	12/509	42/18903	6.77449e-10	2.02361e-08	1.65049e-08	123876/345/335/27329/116519/84647/64241/64240/3172/348/9971/344	-12	Down-regulated
GO:0070328	BP	GO:0070328	triglyceride homeostasis	12/509	42/18903	6.77449e-10	2.02361e-08	1.65049e-08	123876/345/335/27329/116519/84647/64241/64240/3172/348/9971/344	-12	Down-regulated
GO:0042573	BP	GO:0042573	retinoic acid metabolic process	11/509	34/18903	7.91777e-10	2.34619e-08	1.9136e-08	1576/124/1558/125/130/64577/126/83875/54658/54600/1577	-11	Down-regulated
GO:0050994	BP	GO:0050994	regulation of lipid catabolic process	14/509	63/18903	9.84012e-10	2.89268e-08	2.35933e-08	2168/341/8647/345/335/336/27329/116519/5465/84879/1374/83752/344/339221	-14	Down-regulated
GO:0009065	BP	GO:0009065	glutamine family amino acid catabolic process	10/509	27/18903	1.02617e-09	2.99285e-08	2.44102e-08	383/1610/58510/2805/2806/8659/2747/2184/23576/2746	-10	Down-regulated
GO:0098754	BP	GO:0098754	detoxification	21/509	154/18903	1.05727e-09	3.05947e-08	2.49536e-08	3240/127/2168/213/55244/2938/847/55937/55532/9588/2936/4257/348/5174/4502/540/10786/6647/216/9429/4259	-21	Down-regulated
GO:0030300	BP	GO:0030300	regulation of intestinal cholesterol absorption	7/509	10/18903	1.10241e-09	3.16538e-08	2.58175e-08	1582/335/336/116519/64241/64240/339221	-7	Down-regulated
GO:0032368	BP	GO:0032368	regulation of lipid transport	21/509	155/18903	1.19283e-09	3.3727e-08	2.75084e-08	1579/8529/1582/341/345/335/336/1066/116519/64241/5244/64240/183/5465/6342/5444/348/2180/344/9227/339221	-21	Down-regulated
GO:1905039	BP	GO:1905039	carboxylic acid transmembrane transport	21/509	155/18903	1.19283e-09	3.3727e-08	2.75084e-08	284111/10998/383/10991/83733/55089/55244/6542/183/4036/6529/51660/25874/6567/788/2180/1374/10166/6506/5825/253512	-21	Down-regulated
GO:1903825	BP	GO:1903825	organic acid transmembrane transport	21/509	156/18903	1.34443e-09	3.77254e-08	3.07695e-08	284111/10998/383/10991/83733/55089/55244/6542/183/4036/6529/51660/25874/6567/788/2180/1374/10166/6506/5825/253512	-21	Down-regulated
GO:0006067	BP	GO:0006067	ethanol metabolic process	9/509	21/18903	1.52891e-09	4.25795e-08	3.47287e-08	127/6822/124/125/130/126/217/27233/219	-9	Down-regulated
GO:0045471	BP	GO:0045471	response to ethanol	19/509	128/18903	1.55242e-09	4.29117e-08	3.49996e-08	57817/1571/3158/8647/130/2806/18/1036/2263/847/1393/5465/6554/54658/4129/1374/6647/1621/8431	-19	Down-regulated
GO:0046165	BP	GO:0046165	alcohol biosynthetic process	20/509	143/18903	1.68401e-09	4.62043e-08	3.76851e-08	1576/3158/335/5105/1066/116519/2805/5106/1593/10449/3638/171546/5860/6307/348/10654/6647/1621/2222/6309	-20	Down-regulated
GO:1901568	BP	GO:1901568	fatty acid derivative metabolic process	15/509	78/18903	2.12315e-09	5.78245e-08	4.71628e-08	123876/1579/8529/3158/4051/10998/22949/38/55825/57834/2180/224/66002/79071/79611	-15	Down-regulated
GO:0065005	BP	GO:0065005	protein-lipid complex assembly	10/509	29/18903	2.32112e-09	6.2755e-08	5.11842e-08	341/345/335/336/116519/4547/55937/84879/348/5567	-10	Down-regulated
GO:0019693	BP	GO:0019693	ribose phosphate metabolic process	38/509	475/18903	2.38266e-09	6.39521e-08	5.21605e-08	123876/229/348158/3158/6822/51268/51733/5313/10249/134526/6999/1807/57678/5207/2203/10891/54988/2819/38/570/5465/4522/957/53354/25874/3094/8801/2180/641371/10654/79071/55753/27233/5836/4720/205/1723/5167	-38	Down-regulated
GO:1903027	BP	GO:1903027	regulation of opsonization	7/509	11/18903	2.96124e-09	7.83459e-08	6.39004e-08	4153/8547/2220/722/725/10584/78989	-7	Down-regulated
GO:1904729	BP	GO:1904729	regulation of intestinal lipid absorption	7/509	11/18903	2.96124e-09	7.83459e-08	6.39004e-08	1582/335/336/116519/64241/64240/339221	-7	Down-regulated
GO:0062012	BP	GO:0062012	regulation of small molecule metabolic process	31/509	339/18903	3.26458e-09	8.57588e-08	6.99465e-08	2168/635/341/8647/345/335/1066/116519/5207/2203/10891/2819/2330/4485/3953/3638/2053/5465/9104/130013/84879/171425/348/9971/85414/1374/6647/83752/344/205/2875	-31	Down-regulated
GO:0010038	BP	GO:0010038	response to metal ion	32/509	360/18903	3.64019e-09	9.41236e-08	7.6769e-08	57817/1373/7018/1544/284111/3158/6898/5313/383/5009/4547/2203/30061/3795/6652/18/847/1393/55532/6529/23498/4129/7036/4502/2243/540/445/6647/1050/288/6382/2244	-32	Down-regulated
GO:0032371	BP	GO:0032371	regulation of sterol transport	15/509	81/18903	3.67555e-09	9.41236e-08	7.6769e-08	1582/341/345/335/336/1066/116519/64241/5244/64240/6342/5444/348/344/339221	-15	Down-regulated
GO:0032374	BP	GO:0032374	regulation of cholesterol transport	15/509	81/18903	3.67555e-09	9.41236e-08	7.6769e-08	1582/341/345/335/336/1066/116519/64241/5244/64240/6342/5444/348/344/339221	-15	Down-regulated
GO:0009066	BP	GO:0009066	aspartate family amino acid metabolic process	12/509	48/18903	3.68464e-09	9.41236e-08	7.6769e-08	635/4143/51268/23743/10247/2805/10993/2806/4522/445/26227/1428	-12	Down-regulated
GO:0015918	BP	GO:0015918	sterol transport	19/509	135/18903	3.87186e-09	9.82286e-08	8.01171e-08	1582/341/345/335/336/1066/116519/4547/64241/5244/64240/55937/1191/6342/5444/348/25987/344/339221	-19	Down-regulated
GO:0030301	BP	GO:0030301	cholesterol transport	18/509	121/18903	4.04395e-09	1.01897e-07	8.31088e-08	1582/341/345/335/336/1066/116519/64241/5244/64240/55937/1191/6342/5444/348/25987/344/339221	-18	Down-regulated
GO:0010565	BP	GO:0010565	regulation of cellular ketone metabolic process	19/509	136/18903	4.38998e-09	1.09868e-07	8.96105e-08	2168/635/341/8647/345/335/1066/116519/10891/3638/5465/9104/130013/84879/9971/85414/1374/83752/344	-19	Down-regulated
GO:0046460	BP	GO:0046460	neutral lipid biosynthetic process	12/509	49/18903	4.76162e-09	1.17091e-07	9.5502e-08	80168/5105/283/57678/80339/5106/7069/346606/9104/392636/84879/2180	-12	Down-regulated
GO:0046463	BP	GO:0046463	acylglycerol biosynthetic process	12/509	49/18903	4.76162e-09	1.17091e-07	9.5502e-08	80168/5105/283/57678/80339/5106/7069/346606/9104/392636/84879/2180	-12	Down-regulated
GO:0009259	BP	GO:0009259	ribonucleotide metabolic process	37/509	466/18903	4.77344e-09	1.17091e-07	9.5502e-08	123876/229/348158/3158/6822/51268/51733/5313/10249/134526/6999/1807/57678/5207/2203/10891/54988/2819/38/570/5465/4522/957/53354/25874/3094/8801/2180/641371/10654/79071/55753/27233/4720/205/1723/5167	-37	Down-regulated
GO:0019216	BP	GO:0019216	regulation of lipid metabolic process	31/509	347/18903	5.6967e-09	1.3882e-07	1.13224e-07	2168/341/8647/345/335/336/5105/345275/27329/2147/1066/116519/10891/2330/7069/3638/2053/5465/3172/9104/57406/54658/84879/348/9971/85414/1374/6647/83752/344/339221	-31	Down-regulated
GO:1905952	BP	GO:1905952	regulation of lipid localization	22/509	185/18903	5.80736e-09	1.40591e-07	1.14669e-07	1579/8529/1582/341/345/335/336/1066/116519/64241/5244/64240/183/5465/6342/5444/123/348/2180/344/9227/339221	-22	Down-regulated
GO:0006766	BP	GO:0006766	vitamin metabolic process	17/509	110/18903	6.04028e-09	1.4528e-07	1.18493e-07	1576/8529/4051/6470/2638/1593/7274/4036/9104/80704/171425/249/57834/66002/55163/9227/54657	-17	Down-regulated
GO:0045834	BP	GO:0045834	positive regulation of lipid metabolic process	20/509	154/18903	6.25496e-09	1.49473e-07	1.21913e-07	2168/341/335/336/345275/27329/2147/1066/116519/10891/5465/9104/57406/84879/348/9971/85414/1374/344/339221	-20	Down-regulated
GO:0001867	BP	GO:0001867	complement activation, lectin pathway	7/509	12/18903	6.94198e-09	1.62741e-07	1.32735e-07	4153/5648/8547/2220/10747/10584/78989	-7	Down-regulated
GO:0034370	BP	GO:0034370	triglyceride-rich lipoprotein particle remodeling	7/509	12/18903	6.94198e-09	1.62741e-07	1.32735e-07	345/335/336/116519/348/9971/344	-7	Down-regulated
GO:0034372	BP	GO:0034372	very-low-density lipoprotein particle remodeling	7/509	12/18903	6.94198e-09	1.62741e-07	1.32735e-07	345/335/336/116519/348/9971/344	-7	Down-regulated
GO:0019432	BP	GO:0019432	triglyceride biosynthetic process	11/509	41/18903	7.37223e-09	1.71741e-07	1.40075e-07	80168/5105/57678/80339/5106/7069/346606/9104/392636/84879/2180	-11	Down-regulated
GO:1903034	BP	GO:1903034	regulation of response to wounding	21/509	172/18903	8.03761e-09	1.86071e-07	1.51763e-07	462/350/3273/3827/1361/5340/2147/5345/3818/5624/2161/325/18/7448/5627/2160/348/2155/2243/2244/5270	-21	Down-regulated
GO:0000096	BP	GO:0000096	sulfur amino acid metabolic process	10/509	33/18903	9.73574e-09	2.22876e-07	1.81782e-07	1373/635/4143/189/23743/1491/1036/4522/4357/7263	-10	Down-regulated
GO:0050892	BP	GO:0050892	intestinal absorption	11/509	42/18903	9.7478e-09	2.22876e-07	1.81782e-07	57817/2168/1582/335/336/80168/116519/64241/64240/339221/6523	-11	Down-regulated
GO:0046486	BP	GO:0046486	glycerolipid metabolic process	33/509	399/18903	1.23611e-08	2.80892e-07	2.29101e-07	350/1373/1571/341/345/335/336/80168/5105/283/10998/116519/4547/57678/80339/5106/2819/7069/346606/847/3638/9104/57406/392636/5444/9588/84879/348/9971/2180/1374/344/11057	-33	Down-regulated
GO:0033700	BP	GO:0033700	phospholipid efflux	7/509	13/18903	1.46919e-08	3.29811e-07	2.69e-07	341/345/335/336/116519/348/344	-7	Down-regulated
GO:0051918	BP	GO:0051918	negative regulation of fibrinolysis	7/509	13/18903	1.46919e-08	3.29811e-07	2.69e-07	350/3273/1361/5340/2147/5345/7448	-7	Down-regulated
GO:0005996	BP	GO:0005996	monosaccharide metabolic process	25/509	248/18903	1.61822e-08	3.61078e-07	2.94502e-07	229/5105/5950/5207/2203/51181/10891/10993/5106/3795/5091/2819/6652/4485/3953/132158/5465/9104/9942/55277/85414/1374/282969/55276/2875	-25	Down-regulated
GO:0046364	BP	GO:0046364	monosaccharide biosynthetic process	15/509	90/18903	1.65456e-08	3.66976e-07	2.99313e-07	5105/5950/5207/2203/10891/10993/5106/5091/2819/6652/4485/3953/5465/9104/2875	-15	Down-regulated
GO:0031639	BP	GO:0031639	plasminogen activation	9/509	27/18903	2.11053e-08	4.65323e-07	3.79526e-07	350/1361/5345/3818/2161/2160/2243/2244/5270	-9	Down-regulated
GO:0006775	BP	GO:0006775	fat-soluble vitamin metabolic process	11/509	45/18903	2.14866e-08	4.70924e-07	3.84095e-07	1576/8529/4051/2638/1593/7274/4036/57834/66002/9227/54657	-11	Down-regulated
GO:0031638	BP	GO:0031638	zymogen activation	13/509	67/18903	2.25904e-08	4.92205e-07	4.01452e-07	3250/350/3240/1361/2158/922/5345/3818/2161/2160/2243/2244/5270	-13	Down-regulated
GO:0097305	BP	GO:0097305	response to alcohol	25/509	253/18903	2.41338e-08	5.22758e-07	4.26371e-07	57817/1571/1582/3158/8647/130/1066/2203/2806/18/1036/2263/847/1393/5465/6554/54658/4129/2155/2230/10654/1374/6647/1621/8431	-25	Down-regulated
GO:0044270	BP	GO:0044270	cellular nitrogen compound catabolic process	36/509	474/18903	2.44628e-08	5.26804e-07	4.29671e-07	635/1576/51733/10599/283/1776/1565/1244/6999/1807/10247/29958/28234/259/10840/29974/4329/55821/38/9104/957/23498/54658/3094/130013/83594/8801/28960/169355/1577/54657/4357/7263/23475/115024/5167	-36	Down-regulated
GO:0006525	BP	GO:0006525	arginine metabolic process	8/509	20/18903	2.479e-08	5.27714e-07	4.30413e-07	383/5009/79814/162417/2184/23576/445/435	-8	Down-regulated
GO:0043691	BP	GO:0043691	reverse cholesterol transport	8/509	20/18903	2.479e-08	5.27714e-07	4.30413e-07	345/335/336/1066/55937/1191/348/344	-8	Down-regulated
GO:0043650	BP	GO:0043650	dicarboxylic acid biosynthetic process	7/509	14/18903	2.87021e-08	6.07501e-07	4.9549e-07	2805/2806/4522/23498/2747/130013/2746	-7	Down-regulated
GO:0045861	BP	GO:0045861	negative regulation of proteolysis	30/509	352/18903	2.94202e-08	6.19161e-07	5.04999e-07	462/3273/2168/197/3827/3697/6694/256394/1361/3699/2147/26998/5345/4018/3698/5265/51156/259/3053/5037/7448/183/5627/721/866/720/5858/5267/1410/5270	-30	Down-regulated
GO:0030194	BP	GO:0030194	positive regulation of blood coagulation	9/509	28/18903	3.03646e-08	6.28327e-07	5.12475e-07	350/3273/1361/5340/2147/5345/2161/7448/2155	-9	Down-regulated
GO:0050996	BP	GO:0050996	positive regulation of lipid catabolic process	9/509	28/18903	3.03646e-08	6.28327e-07	5.12475e-07	2168/335/336/27329/116519/5465/1374/344/339221	-9	Down-regulated
GO:1900048	BP	GO:1900048	positive regulation of hemostasis	9/509	28/18903	3.03646e-08	6.28327e-07	5.12475e-07	350/3273/1361/5340/2147/5345/2161/7448/2155	-9	Down-regulated
GO:0007584	BP	GO:0007584	response to nutrient	19/509	154/18903	3.49503e-08	7.19199e-07	5.86593e-07	57817/3158/5313/383/5009/2642/590/64241/64240/847/54658/2153/2155/28960/9971/249/2180/445/9227	-19	Down-regulated
GO:0006695	BP	GO:0006695	cholesterol biosynthetic process	12/509	58/18903	3.6926e-08	7.51504e-07	6.12941e-07	3158/335/1066/116519/10449/3638/6307/348/10654/6647/2222/6309	-12	Down-regulated
GO:1902653	BP	GO:1902653	secondary alcohol biosynthetic process	12/509	58/18903	3.6926e-08	7.51504e-07	6.12941e-07	3158/335/1066/116519/10449/3638/6307/348/10654/6647/2222/6309	-12	Down-regulated
GO:0019217	BP	GO:0019217	regulation of fatty acid metabolic process	15/509	96/18903	4.07508e-08	8.24814e-07	6.72734e-07	2168/341/8647/345/335/116519/10891/3638/5465/9104/84879/85414/1374/83752/344	-15	Down-regulated
GO:0033344	BP	GO:0033344	cholesterol efflux	13/509	71/18903	4.68946e-08	9.44008e-07	7.69951e-07	341/345/335/336/1066/116519/64241/64240/55937/5444/348/25987/344	-13	Down-regulated
GO:0097006	BP	GO:0097006	regulation of plasma lipoprotein particle levels	14/509	84/18903	4.97725e-08	9.96526e-07	8.12786e-07	341/345/335/336/116519/4547/183/55937/84879/348/9971/344/23491/5567	-14	Down-regulated
GO:0051384	BP	GO:0051384	response to glucocorticoid	18/509	142/18903	5.25407e-08	1.04125e-06	8.49263e-07	1373/3158/336/6898/5105/383/1369/5207/590/2805/5106/1036/2690/54658/4129/249/445/6382	-18	Down-regulated
GO:0042182	BP	GO:0042182	ketone catabolic process	7/509	15/18903	5.25685e-08	1.04125e-06	8.49263e-07	8529/4051/64577/8630/57834/66002/3029	-7	Down-regulated
GO:0050820	BP	GO:0050820	positive regulation of coagulation	9/509	30/18903	5.99495e-08	1.176e-06	9.59169e-07	350/3273/1361/5340/2147/5345/2161/7448/2155	-9	Down-regulated
GO:0009070	BP	GO:0009070	serine family amino acid biosynthetic process	8/509	22/18903	6.00066e-08	1.176e-06	9.59169e-07	54363/189/64902/6470/1491/22928/4522/26227	-8	Down-regulated
GO:0019318	BP	GO:0019318	hexose metabolic process	23/509	229/18903	6.51283e-08	1.26966e-06	1.03556e-06	229/5105/5950/5207/2203/51181/10891/10993/5106/3795/5091/2819/6652/4485/3953/132158/5465/9104/85414/1374/282969/55276/2875	-23	Down-regulated
GO:0019319	BP	GO:0019319	hexose biosynthetic process	14/509	86/18903	6.77521e-08	1.31389e-06	1.07164e-06	5105/5950/5207/2203/10891/10993/5106/5091/2819/6652/4485/3953/5465/2875	-14	Down-regulated
GO:0097267	BP	GO:0097267	omega-hydroxylase P450 pathway	6/509	10/18903	7.0921e-08	1.36818e-06	1.11592e-06	1579/8529/1544/1558/1559/57834	-6	Down-regulated
GO:0015908	BP	GO:0015908	fatty acid transport	15/509	101/18903	8.19169e-08	1.57213e-06	1.28226e-06	2168/1579/8529/10998/11001/84647/2806/5465/123/84879/348/788/2180/1374/5825	-15	Down-regulated
GO:0015718	BP	GO:0015718	monocarboxylic acid transport	16/509	119/18903	1.2651e-07	2.41543e-06	1.97007e-06	8647/10599/10998/1066/1244/84647/5244/28234/6554/51660/25874/220963/6567/9429/8431/5825	-16	Down-regulated
GO:0006778	BP	GO:0006778	porphyrin-containing compound metabolic process	11/509	53/18903	1.32807e-07	2.52265e-06	2.05752e-06	3263/1544/10599/1244/28234/259/10857/211/54658/54657/28982	-11	Down-regulated
GO:0016126	BP	GO:0016126	sterol biosynthetic process	12/509	65/18903	1.40543e-07	2.62915e-06	2.14439e-06	3158/335/1066/116519/10449/3638/6307/348/10654/6647/2222/6309	-12	Down-regulated
GO:0031100	BP	GO:0031100	animal organ regeneration	12/509	65/18903	1.40543e-07	2.62915e-06	2.14439e-06	57817/336/1361/5207/51156/7448/570/9104/54658/2155/1374/8431	-12	Down-regulated
GO:0033013	BP	GO:0033013	tetrapyrrole metabolic process	12/509	65/18903	1.40543e-07	2.62915e-06	2.14439e-06	3263/1544/10599/1244/28234/259/10857/211/54658/171425/54657/28982	-12	Down-regulated
GO:0046164	BP	GO:0046164	alcohol catabolic process	11/509	54/18903	1.62774e-07	3.02972e-06	2.4711e-06	127/54363/6822/6718/1593/51302/6652/217/348/27233/219	-11	Down-regulated
GO:0009150	BP	GO:0009150	purine ribonucleotide metabolic process	33/509	447/18903	1.83702e-07	3.40217e-06	2.77487e-06	123876/229/348158/3158/6822/51268/5313/10249/134526/6999/57678/5207/2203/10891/54988/2819/38/570/5465/4522/53354/25874/3094/8801/2180/641371/10654/79071/55753/27233/4720/205/5167	-33	Down-regulated
GO:0009068	BP	GO:0009068	aspartate family amino acid catabolic process	7/509	18/18903	2.42316e-07	4.46536e-06	3.64203e-06	4143/51268/10247/2805/10993/2806/1428	-7	Down-regulated
GO:0022900	BP	GO:0022900	electron transport chain	19/509	176/18903	2.97138e-07	5.43746e-06	4.4349e-06	1544/8608/29958/10891/83733/2819/2731/217/8630/8659/1528/23498/4129/2936/5860/27089/2230/4720/26227	-19	Down-regulated
GO:0038183	BP	GO:0038183	bile acid signaling pathway	6/509	12/18903	2.98003e-07	5.43746e-06	4.4349e-06	1582/8647/64241/64240/6554/9971	-6	Down-regulated
GO:0006094	BP	GO:0006094	gluconeogenesis	13/509	83/18903	3.1802e-07	5.77424e-06	4.70958e-06	5105/5950/5207/2203/10891/10993/5106/5091/2819/4485/3953/5465/2875	-13	Down-regulated
GO:0030299	BP	GO:0030299	intestinal cholesterol absorption	7/509	19/18903	3.74781e-07	6.73879e-06	5.49628e-06	1582/335/336/116519/64241/64240/339221	-7	Down-regulated
GO:0070989	BP	GO:0070989	oxidative demethylation	7/509	19/18903	3.74781e-07	6.73879e-06	5.49628e-06	1576/1544/1558/1565/1559/64816/1577	-7	Down-regulated
GO:1990748	BP	GO:1990748	cellular detoxification	15/509	115/18903	4.67132e-07	8.35873e-06	6.81754e-06	3240/127/2168/213/2938/847/55937/9588/2936/4257/348/6647/216/9429/4259	-15	Down-regulated
GO:0046890	BP	GO:0046890	regulation of lipid biosynthetic process	19/509	182/18903	5.00925e-07	8.92031e-06	7.27557e-06	341/345/335/5105/345275/1066/116519/7069/3638/5465/9104/57406/84879/348/9971/85414/6647/344/339221	-19	Down-regulated
GO:0015748	BP	GO:0015748	organophosphate ester transport	17/509	148/18903	5.1739e-07	9.16945e-06	7.47877e-06	341/345/335/336/116519/4547/64241/5244/6342/388323/84879/348/10786/344/284439/58488/2705	-17	Down-regulated
GO:0031960	BP	GO:0031960	response to corticosteroid	18/509	165/18903	5.20873e-07	9.18721e-06	7.49326e-06	1373/3158/336/6898/5105/383/1369/5207/590/2805/5106/1036/2690/54658/4129/249/445/6382	-18	Down-regulated
GO:0006534	BP	GO:0006534	cysteine metabolic process	6/509	13/18903	5.40842e-07	9.40506e-06	7.67095e-06	189/1491/1036/4522/4357/7263	-6	Down-regulated
GO:0006787	BP	GO:0006787	porphyrin-containing compound catabolic process	6/509	13/18903	5.40842e-07	9.40506e-06	7.67095e-06	10599/1244/28234/259/54658/54657	-6	Down-regulated
GO:0033015	BP	GO:0033015	tetrapyrrole catabolic process	6/509	13/18903	5.40842e-07	9.40506e-06	7.67095e-06	10599/1244/28234/259/54658/54657	-6	Down-regulated
GO:0010232	BP	GO:0010232	vascular transport	13/509	87/18903	5.57747e-07	9.56988e-06	7.80538e-06	6580/1244/10991/6542/3953/4036/6529/84879/6567/348/9429/6506/6523	-13	Down-regulated
GO:0150104	BP	GO:0150104	transport across blood-brain barrier	13/509	87/18903	5.57747e-07	9.56988e-06	7.80538e-06	6580/1244/10991/6542/3953/4036/6529/84879/6567/348/9429/6506/6523	-13	Down-regulated
GO:0033762	BP	GO:0033762	response to glucagon	7/509	20/18903	5.63238e-07	9.56988e-06	7.80538e-06	1373/3158/383/2642/5207/1036/445	-7	Down-regulated
GO:0051004	BP	GO:0051004	regulation of lipoprotein lipase activity	7/509	20/18903	5.63238e-07	9.56988e-06	7.80538e-06	350/341/345/335/27329/116519/344	-7	Down-regulated
GO:0072376	BP	GO:0072376	protein activation cascade	7/509	20/18903	5.63238e-07	9.56988e-06	7.80538e-06	462/350/2165/3818/2161/2243/2244	-7	Down-regulated
GO:0015914	BP	GO:0015914	phospholipid transport	14/509	104/18903	7.62282e-07	1.28571e-05	1.04865e-05	341/345/335/336/116519/4547/64241/5244/6342/388323/84879/348/344/58488	-14	Down-regulated
GO:0006163	BP	GO:0006163	purine nucleotide metabolic process	33/509	476/18903	7.63649e-07	1.28571e-05	1.04865e-05	123876/229/348158/3158/6822/51268/5313/10249/134526/6999/57678/5207/2203/10891/54988/2819/38/570/5465/4522/53354/25874/3094/8801/2180/641371/10654/79071/55753/27233/4720/205/5167	-33	Down-regulated
GO:0052695	BP	GO:0052695	cellular glucuronidation	7/509	21/18903	8.25305e-07	1.37709e-05	1.12318e-05	7365/7363/54658/7367/54600/54657/7364	-7	Down-regulated
GO:0006006	BP	GO:0006006	glucose metabolic process	19/509	188/18903	8.2536e-07	1.37709e-05	1.12318e-05	5105/5950/5207/2203/51181/10891/10993/5106/5091/2819/6652/4485/3953/5465/9104/85414/1374/55276/2875	-19	Down-regulated
GO:0045923	BP	GO:0045923	positive regulation of fatty acid metabolic process	9/509	40/18903	9.01517e-07	1.49741e-05	1.22131e-05	2168/335/116519/10891/5465/9104/85414/1374/344	-9	Down-regulated
GO:0006000	BP	GO:0006000	fructose metabolic process	6/509	14/18903	9.24946e-07	1.52267e-05	1.24192e-05	229/5207/2203/3795/6652/132158	-6	Down-regulated
GO:0050667	BP	GO:0050667	homocysteine metabolic process	6/509	14/18903	9.24946e-07	1.52267e-05	1.24192e-05	1373/635/1491/4522/4357/7263	-6	Down-regulated
GO:0097237	BP	GO:0097237	cellular response to toxic substance	15/509	123/18903	1.12198e-06	1.83208e-05	1.49428e-05	3240/127/2168/213/2938/847/55937/9588/2936/4257/348/6647/216/9429/4259	-15	Down-regulated
GO:0046461	BP	GO:0046461	neutral lipid catabolic process	9/509	41/18903	1.12774e-06	1.83208e-05	1.49428e-05	1373/345/335/336/116519/80339/57406/344/11057	-9	Down-regulated
GO:0046464	BP	GO:0046464	acylglycerol catabolic process	9/509	41/18903	1.12774e-06	1.83208e-05	1.49428e-05	1373/345/335/336/116519/80339/57406/344/11057	-9	Down-regulated
GO:0019400	BP	GO:0019400	alditol metabolic process	7/509	22/18903	1.18244e-06	1.91257e-05	1.55992e-05	80168/5105/27329/2805/5106/6652/346606	-7	Down-regulated
GO:0015721	BP	GO:0015721	bile acid and bile salt transport	8/509	31/18903	1.19562e-06	1.92547e-05	1.57045e-05	8647/10599/10998/1244/28234/6554/8431/5825	-8	Down-regulated
GO:0003018	BP	GO:0003018	vascular process in circulatory system	23/509	270/18903	1.23697e-06	1.98343e-05	1.61772e-05	1373/3827/6580/148/1244/5345/10991/6542/3953/183/4036/6529/23576/84879/6567/348/2243/6647/9429/1621/2244/6506/6523	-23	Down-regulated
GO:0072524	BP	GO:0072524	pyridine-containing compound metabolic process	12/509	79/18903	1.26954e-06	2.02688e-05	1.65316e-05	51181/10840/5091/2330/23498/130013/83594/249/133686/55163/169355/23475	-12	Down-regulated
GO:0043434	BP	GO:0043434	response to peptide hormone	30/509	421/18903	1.39445e-06	2.21675e-05	1.80803e-05	1373/197/3158/5105/5313/383/5009/2642/5207/2203/80339/6716/2805/5106/3795/183/1036/847/3638/1393/5465/55532/2690/2155/9971/249/2069/445/2875/5167	-30	Down-regulated
GO:0006570	BP	GO:0006570	tyrosine metabolic process	6/509	15/18903	1.50653e-06	2.35451e-05	1.92038e-05	5053/6898/3242/3081/389434/2184	-6	Down-regulated
GO:0009071	BP	GO:0009071	serine family amino acid catabolic process	6/509	15/18903	1.50653e-06	2.35451e-05	1.92038e-05	189/6470/1610/10993/2731/1036	-6	Down-regulated
GO:0034380	BP	GO:0034380	high-density lipoprotein particle assembly	6/509	15/18903	1.50653e-06	2.35451e-05	1.92038e-05	335/336/116519/55937/348/5567	-6	Down-regulated
GO:0034384	BP	GO:0034384	high-density lipoprotein particle clearance	6/509	15/18903	1.50653e-06	2.35451e-05	1.92038e-05	345/335/336/55937/348/344	-6	Down-regulated
GO:0015909	BP	GO:0015909	long-chain fatty acid transport	11/509	67/18903	1.5935e-06	2.47997e-05	2.02271e-05	2168/10998/11001/84647/123/84879/348/788/2180/1374/5825	-11	Down-regulated
GO:0044241	BP	GO:0044241	lipid digestion	7/509	23/18903	1.66045e-06	2.56264e-05	2.09013e-05	1582/335/336/116519/64241/64240/339221	-7	Down-regulated
GO:0098856	BP	GO:0098856	intestinal lipid absorption	7/509	23/18903	1.66045e-06	2.56264e-05	2.09013e-05	1582/335/336/116519/64241/64240/339221	-7	Down-regulated
GO:0046434	BP	GO:0046434	organophosphate catabolic process	17/509	161/18903	1.69961e-06	2.61218e-05	2.13055e-05	341/336/51733/27329/1807/2819/38/57406/957/5444/9588/3094/83594/8801/344/339221/5167	-17	Down-regulated
GO:0046503	BP	GO:0046503	glycerolipid catabolic process	11/509	68/18903	1.85545e-06	2.83991e-05	2.31628e-05	1373/341/345/335/336/116519/80339/57406/9588/344/11057	-11	Down-regulated
GO:0052548	BP	GO:0052548	regulation of endopeptidase activity	30/509	428/18903	1.95411e-06	2.97861e-05	2.42941e-05	462/3273/2168/197/3827/3697/6694/256394/3699/26998/5345/4018/3698/5265/51156/259/3053/5037/7448/183/5627/721/866/720/5858/5267/3329/1410/5270/666	-30	Down-regulated
GO:0042908	BP	GO:0042908	xenobiotic transport	10/509	56/18903	2.14849e-06	3.26148e-05	2.66012e-05	8647/6580/1244/5244/55244/8856/5174/540/10786/9429	-10	Down-regulated
GO:0034375	BP	GO:0034375	high-density lipoprotein particle remodeling	6/509	16/18903	2.35568e-06	3.5614e-05	2.90475e-05	341/345/335/336/55937/348	-6	Down-regulated
GO:0000098	BP	GO:0000098	sulfur amino acid catabolic process	5/509	10/18903	3.12798e-06	4.67178e-05	3.8104e-05	4143/189/1036/4357/7263	-5	Down-regulated
GO:0006547	BP	GO:0006547	histidine metabolic process	5/509	10/18903	3.12798e-06	4.67178e-05	3.8104e-05	10841/131669/144193/4522/3034	-5	Down-regulated
GO:1901523	BP	GO:1901523	icosanoid catabolic process	5/509	10/18903	3.12798e-06	4.67178e-05	3.8104e-05	1579/8529/4051/57834/66002	-5	Down-regulated
GO:0042168	BP	GO:0042168	heme metabolic process	9/509	46/18903	3.1465e-06	4.68058e-05	3.81757e-05	3263/10599/1244/28234/259/10857/211/54657/28982	-9	Down-regulated
GO:0009308	BP	GO:0009308	amine metabolic process	14/509	117/18903	3.20303e-06	4.74561e-05	3.87061e-05	635/5053/1610/6999/29958/79814/18/217/23498/4129/130013/9971/169355/1621	-14	Down-regulated
GO:0006103	BP	GO:0006103	2-oxoglutarate metabolic process	6/509	17/18903	3.55791e-06	5.20889e-05	4.24847e-05	6898/2805/2806/5264/84706/55753	-6	Down-regulated
GO:0009084	BP	GO:0009084	glutamine family amino acid biosynthetic process	6/509	17/18903	3.55791e-06	5.20889e-05	4.24847e-05	5009/2747/162417/2746/445/435	-6	Down-regulated
GO:0072378	BP	GO:0072378	blood coagulation, fibrin clot formation	6/509	17/18903	3.55791e-06	5.20889e-05	4.24847e-05	462/350/2165/2161/2243/2244	-6	Down-regulated
GO:0048732	BP	GO:0048732	gland development	30/509	441/18903	3.57509e-06	5.21343e-05	4.25218e-05	57817/1373/3158/335/51733/1361/5105/383/5009/51156/5106/7448/38/1036/2263/570/3172/3280/9104/54658/3084/540/445/1374/6647/54600/367/1050/4357/5270	-30	Down-regulated
GO:0032370	BP	GO:0032370	positive regulation of lipid transport	12/509	88/18903	4.08842e-06	5.91543e-05	4.82474e-05	1579/8529/1582/335/1066/5244/6342/5444/348/2180/9227/339221	-12	Down-regulated
GO:0046889	BP	GO:0046889	positive regulation of lipid biosynthetic process	12/509	88/18903	4.08842e-06	5.91543e-05	4.82474e-05	335/345275/116519/5465/9104/57406/84879/348/9971/85414/344/339221	-12	Down-regulated
GO:0050766	BP	GO:0050766	positive regulation of phagocytosis	11/509	74/18903	4.37382e-06	6.30374e-05	5.14145e-05	197/4153/335/336/8547/2220/10584/78989/721/720/6647	-11	Down-regulated
GO:0060191	BP	GO:0060191	regulation of lipase activity	12/509	90/18903	5.19333e-06	7.45585e-05	6.08113e-05	350/341/345/335/336/283/148/27329/116519/183/2263/344	-12	Down-regulated
GO:0043649	BP	GO:0043649	dicarboxylic acid catabolic process	6/509	18/18903	5.2157e-06	7.45906e-05	6.08375e-05	2805/2806/10840/2747/2746/23475	-6	Down-regulated
GO:0007586	BP	GO:0007586	digestion	15/509	139/18903	5.2676e-06	7.5043e-05	6.12065e-05	57817/2168/1582/335/336/80168/6718/116519/5950/64241/10891/51302/64240/339221/6523	-15	Down-regulated
GO:0042133	BP	GO:0042133	neurotransmitter metabolic process	7/509	27/18903	5.47774e-06	7.77377e-05	6.34043e-05	5053/590/18/223/7915/4129/1621	-7	Down-regulated
GO:0042167	BP	GO:0042167	heme catabolic process	5/509	11/18903	5.60756e-06	7.8975e-05	6.44135e-05	10599/1244/28234/259/54657	-5	Down-regulated
GO:0046149	BP	GO:0046149	pigment catabolic process	5/509	11/18903	5.60756e-06	7.8975e-05	6.44135e-05	10599/1244/28234/259/54657	-5	Down-regulated
GO:0070542	BP	GO:0070542	response to fatty acid	10/509	63/18903	6.51487e-06	9.14057e-05	7.45522e-05	1373/3158/2731/847/3280/5444/9971/2180/445/1374	-10	Down-regulated
GO:0044070	BP	GO:0044070	regulation of monoatomic anion transport	12/509	93/18903	7.34231e-06	0.000102626	8.37038e-05	1579/8529/8647/1066/383/10991/18/183/6554/6529/9747/5174	-12	Down-regulated
GO:1901569	BP	GO:1901569	fatty acid derivative catabolic process	6/509	19/18903	7.44997e-06	0.000103739	8.46119e-05	1579/8529/4051/38/57834/66002	-6	Down-regulated
GO:0032373	BP	GO:0032373	positive regulation of sterol transport	8/509	39/18903	7.71549e-06	0.000106239	8.66501e-05	1582/335/1066/5244/6342/5444/348/339221	-8	Down-regulated
GO:0032376	BP	GO:0032376	positive regulation of cholesterol transport	8/509	39/18903	7.71549e-06	0.000106239	8.66501e-05	1582/335/1066/5244/6342/5444/348/339221	-8	Down-regulated
GO:0044273	BP	GO:0044273	sulfur compound catabolic process	8/509	39/18903	7.71549e-06	0.000106239	8.66501e-05	4143/189/38/1036/3373/8801/4357/7263	-8	Down-regulated
GO:0052547	BP	GO:0052547	regulation of peptidase activity	30/509	459/18903	7.88269e-06	0.000108139	8.82001e-05	462/3273/2168/197/3827/3697/6694/256394/3699/26998/5345/4018/3698/5265/51156/259/3053/5037/7448/183/5627/721/866/720/5858/5267/3329/1410/5270/666	-30	Down-regulated
GO:0018958	BP	GO:0018958	phenol-containing compound metabolic process	13/509	111/18903	9.09781e-06	0.000123975	0.000101116	1571/6822/5053/1610/1733/18/217/389434/2184/4129/6567/1621/1428	-13	Down-regulated
GO:0010043	BP	GO:0010043	response to zinc ion	9/509	52/18903	9.10397e-06	0.000123975	0.000101116	57817/1373/383/5009/3795/55532/23498/4502/445	-9	Down-regulated
GO:0042759	BP	GO:0042759	long-chain fatty acid biosynthetic process	7/509	29/18903	9.18825e-06	0.000124209	0.000101307	1571/1576/1544/1558/1565/1559/79071	-7	Down-regulated
GO:0051873	BP	GO:0051873	killing by host of symbiont cells	7/509	29/18903	9.18825e-06	0.000124209	0.000101307	3273/3080/4153/81494/2147/383/3078	-7	Down-regulated
GO:0033540	BP	GO:0033540	fatty acid beta-oxidation using acyl-CoA oxidase	5/509	12/18903	9.40011e-06	0.000126611	0.000103266	1962/8309/6342/30/51	-5	Down-regulated
GO:0042440	BP	GO:0042440	pigment metabolic process	11/509	80/18903	9.48079e-06	0.000127235	0.000103775	3263/10599/1244/28234/259/10857/211/54658/54600/54657/28982	-11	Down-regulated
GO:0006879	BP	GO:0006879	intracellular iron ion homeostasis	10/509	66/18903	1.00056e-05	0.000133793	0.000109124	57817/7018/3263/2658/30061/7036/6647/391059/148738/28982	-10	Down-regulated
GO:0006071	BP	GO:0006071	glycerol metabolic process	6/509	20/18903	1.04014e-05	0.000138089	0.000112628	80168/5105/27329/2805/5106/346606	-6	Down-regulated
GO:0031998	BP	GO:0031998	regulation of fatty acid beta-oxidation	6/509	20/18903	1.04014e-05	0.000138089	0.000112628	2168/8647/5465/84879/1374/83752	-6	Down-regulated
GO:0034381	BP	GO:0034381	plasma lipoprotein particle clearance	9/509	53/18903	1.07074e-05	0.000141644	0.000115528	341/345/335/336/55937/348/9971/344/23491	-9	Down-regulated
GO:1905954	BP	GO:1905954	positive regulation of lipid localization	13/509	113/18903	1.10758e-05	0.000145995	0.000119076	1579/8529/1582/335/1066/5244/6342/5444/123/348/2180/9227/339221	-13	Down-regulated
GO:0046700	BP	GO:0046700	heterocycle catabolic process	30/509	468/18903	1.1488e-05	0.000150892	0.00012307	51733/10599/283/1776/1244/6999/1807/10247/28234/259/10840/29974/4329/55821/38/1548/9104/957/23498/54658/3094/130013/83594/8801/28960/169355/54657/23475/115024/5167	-30	Down-regulated
GO:0008209	BP	GO:0008209	androgen metabolic process	7/509	30/18903	1.17082e-05	0.000153241	0.000124986	1576/6718/6716/8630/3294/51170/7364	-7	Down-regulated
GO:0051702	BP	GO:0051702	biological process involved in interaction with symbiont	13/509	116/18903	1.4752e-05	0.000192015	0.000156611	3273/3080/4153/5340/81494/2147/383/3078/5091/325/348/3329/2040	-13	Down-regulated
GO:0072525	BP	GO:0072525	pyridine-containing compound biosynthetic process	7/509	31/18903	1.47744e-05	0.000192015	0.000156611	23498/130013/83594/133686/55163/169355/23475	-7	Down-regulated
GO:0042363	BP	GO:0042363	fat-soluble vitamin catabolic process	5/509	13/18903	1.49371e-05	0.000193452	0.000157783	1576/8529/4051/57834/66002	-5	Down-regulated
GO:0051604	BP	GO:0051604	protein maturation	24/509	336/18903	1.52094e-05	0.000196292	0.000160099	3250/462/350/3240/1361/2158/2165/922/5345/1369/590/3818/2161/7036/2160/2155/2243/540/3329/83752/148738/2244/5270/5567	-24	Down-regulated
GO:0098869	BP	GO:0098869	cellular oxidant detoxification	12/509	100/18903	1.56146e-05	0.000200822	0.000163794	3240/2168/213/2938/847/55937/9588/2936/4257/348/6647/4259	-12	Down-regulated
GO:0062013	BP	GO:0062013	positive regulation of small molecule metabolic process	15/509	152/18903	1.56768e-05	0.000200923	0.000163877	2168/335/1066/116519/10891/2819/5465/9104/171425/348/9971/85414/1374/344/2875	-15	Down-regulated
GO:0090207	BP	GO:0090207	regulation of triglyceride metabolic process	8/509	43/18903	1.65445e-05	0.000211314	0.000172351	345/335/116519/7069/9104/84879/348/344	-8	Down-regulated
GO:0019218	BP	GO:0019218	regulation of steroid metabolic process	12/509	102/18903	1.91294e-05	0.000243489	0.000198595	341/8647/335/1066/116519/2330/3638/2053/54658/348/9971/6647	-12	Down-regulated
GO:0044058	BP	GO:0044058	regulation of digestive system process	8/509	44/18903	1.97491e-05	0.000250516	0.000204326	57817/1582/335/336/116519/64241/64240/339221	-8	Down-regulated
GO:0046185	BP	GO:0046185	aldehyde catabolic process	5/509	14/18903	2.27217e-05	0.00028724	0.000234278	127/189/64902/217/3029	-5	Down-regulated
GO:0006084	BP	GO:0006084	acetyl-CoA metabolic process	7/509	33/18903	2.29091e-05	0.000288624	0.000235407	3158/51268/134526/6999/38/25874/10654	-7	Down-regulated
GO:0019362	BP	GO:0019362	pyridine nucleotide metabolic process	10/509	73/18903	2.49017e-05	0.000311607	0.000254153	51181/10840/5091/2330/23498/130013/83594/133686/169355/23475	-10	Down-regulated
GO:0046496	BP	GO:0046496	nicotinamide nucleotide metabolic process	10/509	73/18903	2.49017e-05	0.000311607	0.000254153	51181/10840/5091/2330/23498/130013/83594/133686/169355/23475	-10	Down-regulated
GO:0022600	BP	GO:0022600	digestive system process	12/509	106/18903	2.82755e-05	0.000352634	0.000287615	57817/2168/1582/335/336/80168/116519/5950/64241/64240/339221/6523	-12	Down-regulated
GO:0051591	BP	GO:0051591	response to cAMP	11/509	90/18903	2.95573e-05	0.000367384	0.000299645	1373/3158/5313/5207/2203/2819/1036/1393/445/2230/6382	-11	Down-regulated
GO:0014074	BP	GO:0014074	response to purine-containing compound	14/509	142/18903	3.02541e-05	0.000374786	0.000305683	1373/3158/5313/5207/2203/2819/1036/1393/6529/445/2230/6647/6382/5167	-14	Down-regulated
GO:0051180	BP	GO:0051180	vitamin transport	8/509	47/18903	3.26448e-05	0.000403054	0.000328739	335/6514/173/2638/7274/4036/80704/9429	-8	Down-regulated
GO:0009111	BP	GO:0009111	vitamin catabolic process	5/509	15/18903	3.33293e-05	0.000407431	0.000332309	1576/8529/4051/57834/66002	-5	Down-regulated
GO:0034310	BP	GO:0034310	primary alcohol catabolic process	5/509	15/18903	3.33293e-05	0.000407431	0.000332309	54363/6822/217/27233/219	-5	Down-regulated
GO:0046459	BP	GO:0046459	short-chain fatty acid metabolic process	5/509	15/18903	3.33293e-05	0.000407431	0.000332309	5105/5106/5264/5095/35	-5	Down-regulated
GO:0006090	BP	GO:0006090	pyruvate metabolic process	12/509	108/18903	3.4129e-05	0.000415835	0.000339163	229/5105/5313/5207/2203/10993/5106/5091/2819/5465/25874/55753	-12	Down-regulated
GO:0006691	BP	GO:0006691	leukotriene metabolic process	7/509	35/18903	3.44189e-05	0.000417993	0.000340923	1579/8529/4051/22949/57834/66002/4259	-7	Down-regulated
GO:0046717	BP	GO:0046717	acid secretion	8/509	48/18903	3.82605e-05	0.000463127	0.000377735	189/8647/1066/5244/18/6554/6529/320	-8	Down-regulated
GO:0090303	BP	GO:0090303	positive regulation of wound healing	9/509	62/18903	3.95486e-05	0.00047716	0.000389181	350/3273/1361/5340/2147/5345/2161/7448/2155	-9	Down-regulated
GO:0046320	BP	GO:0046320	regulation of fatty acid oxidation	7/509	36/18903	4.17436e-05	0.000502007	0.000409447	2168/8647/10891/5465/84879/1374/83752	-7	Down-regulated
GO:1901654	BP	GO:1901654	response to ketone	17/509	205/18903	4.22533e-05	0.000504769	0.000411699	1373/3158/6898/5105/383/2203/6716/5244/5106/2153/4129/2155/28960/445/2230/367/11057	-17	Down-regulated
GO:0046683	BP	GO:0046683	response to organophosphorus	13/509	128/18903	4.23505e-05	0.000504769	0.000411699	1373/3158/5313/5207/2203/2819/1036/1393/445/2230/6647/6382/5167	-13	Down-regulated
GO:0006541	BP	GO:0006541	glutamine metabolic process	6/509	25/18903	4.2382e-05	0.000504769	0.000411699	1373/92292/2746/9971/435/26227	-6	Down-regulated
GO:0032868	BP	GO:0032868	response to insulin	20/509	269/18903	4.41323e-05	0.00052393	0.000427327	197/3158/5105/5313/5009/5207/2203/80339/2805/5106/3795/183/847/3638/5465/2690/9971/249/2875/5167	-20	Down-regulated
GO:0055091	BP	GO:0055091	phospholipid homeostasis	5/509	16/18903	4.74082e-05	0.000561022	0.00045758	8647/335/27329/57678/3172	-5	Down-regulated
GO:0044272	BP	GO:0044272	sulfur compound biosynthetic process	14/509	148/18903	4.7937e-05	0.000565473	0.000461211	635/4143/23743/1491/2938/38/1036/4522/25874/2180/79071/3029/4357/6506	-14	Down-regulated
GO:0016485	BP	GO:0016485	protein processing	19/509	250/18903	5.06734e-05	0.000595855	0.00048599	3250/350/3240/1361/2158/922/5345/1369/590/3818/2161/2160/2155/2243/83752/148738/2244/5270/5567	-19	Down-regulated
GO:0042304	BP	GO:0042304	regulation of fatty acid biosynthetic process	8/509	50/18903	5.19284e-05	0.000606759	0.000494884	341/345/335/116519/3638/9104/85414/344	-8	Down-regulated
GO:0120009	BP	GO:0120009	intermembrane lipid transfer	8/509	50/18903	5.19284e-05	0.000606759	0.000494884	335/336/4547/64241/7274/64240/388323/348	-8	Down-regulated
GO:0042886	BP	GO:0042886	amide transport	21/509	296/18903	5.66608e-05	0.000659973	0.000538287	5950/4547/10991/5106/55244/18/1393/4036/3172/25874/388323/2746/6567/4257/7036/9971/2243/1374/9429/2244/8431	-21	Down-regulated
GO:1905953	BP	GO:1905953	negative regulation of lipid localization	9/509	65/18903	5.80232e-05	0.000673724	0.000549502	8529/341/345/336/1066/64241/64240/5465/344	-9	Down-regulated
GO:0006576	BP	GO:0006576	biogenic amine metabolic process	11/509	97/18903	5.96736e-05	0.000690722	0.000563366	5053/1610/6999/79814/18/217/23498/4129/130013/169355/1621	-11	Down-regulated
GO:1903793	BP	GO:1903793	positive regulation of monoatomic anion transport	8/509	51/18903	6.0155e-05	0.000694125	0.000566141	1579/8529/8647/10991/18/183/6529/9747	-8	Down-regulated
GO:0016051	BP	GO:0016051	carbohydrate biosynthetic process	17/509	212/18903	6.43925e-05	0.000740713	0.00060414	5105/5950/5207/2203/10891/2805/10993/5106/5091/2819/6652/4485/3953/5465/9104/2875/5167	-17	Down-regulated
GO:0000097	BP	GO:0000097	sulfur amino acid biosynthetic process	5/509	17/18903	6.56792e-05	0.000750851	0.000612408	635/23743/1491/1036/4522	-5	Down-regulated
GO:0055089	BP	GO:0055089	fatty acid homeostasis	5/509	17/18903	6.56792e-05	0.000750851	0.000612408	57678/2805/348/9971/339221	-5	Down-regulated
GO:0009081	BP	GO:0009081	branched-chain amino acid metabolic process	6/509	27/18903	6.76714e-05	0.00076888	0.000627113	10993/36/4329/38/1892/5095	-6	Down-regulated
GO:0046618	BP	GO:0046618	xenobiotic export from cell	6/509	27/18903	6.76714e-05	0.00076888	0.000627113	8647/1244/55244/5174/540/10786	-6	Down-regulated
GO:0090181	BP	GO:0090181	regulation of cholesterol metabolic process	7/509	39/18903	7.17288e-05	0.000812488	0.00066268	335/1066/2330/2053/348/9971/6647	-7	Down-regulated
GO:0019751	BP	GO:0019751	polyol metabolic process	12/509	118/18903	8.19178e-05	0.000925072	0.000754506	1576/80168/5105/27329/2805/5106/1593/6652/346606/4036/171546/5860	-12	Down-regulated
GO:0019359	BP	GO:0019359	nicotinamide nucleotide biosynthetic process	6/509	28/18903	8.41813e-05	0.000944871	0.000770655	23498/130013/83594/133686/169355/23475	-6	Down-regulated
GO:0019363	BP	GO:0019363	pyridine nucleotide biosynthetic process	6/509	28/18903	8.41813e-05	0.000944871	0.000770655	23498/130013/83594/133686/169355/23475	-6	Down-regulated
GO:0002455	BP	GO:0002455	humoral immune response mediated by circulating immunoglobulin	12/509	119/18903	8.89225e-05	0.000989228	0.000806833	3263/735/731/4153/732/722/10747/725/1191/721/720/729	-12	Down-regulated
GO:0006957	BP	GO:0006957	complement activation, alternative pathway	5/509	18/18903	8.89343e-05	0.000989228	0.000806833	735/731/81494/732/3075	-5	Down-regulated
GO:1902001	BP	GO:1902001	fatty acid transmembrane transport	5/509	18/18903	8.89343e-05	0.000989228	0.000806833	10998/788/2180/1374/5825	-5	Down-regulated
GO:0006707	BP	GO:0006707	cholesterol catabolic process	4/509	10/18903	9.5894e-05	0.00103857	0.000847078	6718/1593/51302/348	-4	Down-regulated
GO:0016127	BP	GO:0016127	sterol catabolic process	4/509	10/18903	9.5894e-05	0.00103857	0.000847078	6718/1593/51302/348	-4	Down-regulated
GO:0034379	BP	GO:0034379	very-low-density lipoprotein particle assembly	4/509	10/18903	9.5894e-05	0.00103857	0.000847078	341/345/4547/84879	-4	Down-regulated
GO:0042135	BP	GO:0042135	neurotransmitter catabolic process	4/509	10/18903	9.5894e-05	0.00103857	0.000847078	590/18/7915/4129	-4	Down-regulated
GO:0051006	BP	GO:0051006	positive regulation of lipoprotein lipase activity	4/509	10/18903	9.5894e-05	0.00103857	0.000847078	350/335/116519/344	-4	Down-regulated
GO:0070327	BP	GO:0070327	thyroid hormone transport	4/509	10/18903	9.5894e-05	0.00103857	0.000847078	10599/7276/6567/1428	-4	Down-regulated
GO:0071377	BP	GO:0071377	cellular response to glucagon stimulus	4/509	10/18903	9.5894e-05	0.00103857	0.000847078	1373/383/2642/445	-4	Down-regulated
GO:1902224	BP	GO:1902224	ketone body metabolic process	4/509	10/18903	9.5894e-05	0.00103857	0.000847078	3158/10998/38/79611	-4	Down-regulated
GO:1905918	BP	GO:1905918	regulation of CoA-transferase activity	4/509	10/18903	9.5894e-05	0.00103857	0.000847078	335/336/183/348	-4	Down-regulated
GO:0050764	BP	GO:0050764	regulation of phagocytosis	11/509	103/18903	0.000103533	0.0011154	0.000909739	197/4153/335/336/8547/2220/10584/78989/721/720/6647	-11	Down-regulated
GO:0097421	BP	GO:0097421	liver regeneration	6/509	29/18903	0.000103745	0.0011154	0.000909739	57817/1361/51156/7448/9104/1374	-6	Down-regulated
GO:0033273	BP	GO:0033273	response to vitamin	10/509	86/18903	0.000103891	0.0011154	0.000909739	57817/383/5009/590/847/2153/2155/28960/249/9227	-10	Down-regulated
GO:0003333	BP	GO:0003333	amino acid transmembrane transport	11/509	104/18903	0.000113022	0.00120992	0.000986832	383/10991/83733/55089/55244/6542/183/6529/6567/10166/6506	-11	Down-regulated
GO:0015695	BP	GO:0015695	organic cation transport	8/509	56/18903	0.000119291	0.00127336	0.00103857	6580/55244/183/80704/220963/5174/788/284439	-8	Down-regulated
GO:0032372	BP	GO:0032372	negative regulation of sterol transport	6/509	30/18903	0.000126754	0.00134526	0.00109722	341/345/336/64241/64240/344	-6	Down-regulated
GO:0032375	BP	GO:0032375	negative regulation of cholesterol transport	6/509	30/18903	0.000126754	0.00134526	0.00109722	341/345/336/64241/64240/344	-6	Down-regulated
GO:0006958	BP	GO:0006958	complement activation, classical pathway	11/509	106/18903	0.000134237	0.00142061	0.00115868	735/731/4153/732/722/10747/725/1191/721/720/729	-11	Down-regulated
GO:0048545	BP	GO:0048545	response to steroid hormone	22/509	339/18903	0.000140468	0.00148232	0.00120901	1373/3158/336/6898/5105/383/1369/5207/590/6716/2805/5106/1036/5465/2690/54658/4129/249/445/367/6382/11057	-22	Down-regulated
GO:0032102	BP	GO:0032102	negative regulation of response to external stimulus	26/509	436/18903	0.000142774	0.00150237	0.00122536	57817/350/3273/3827/335/1361/5340/2147/383/5345/3818/5624/2161/325/18/6288/7448/5465/5627/2160/348/9971/2243/6647/2244/5270	-26	Down-regulated
GO:0006568	BP	GO:0006568	tryptophan metabolic process	4/509	11/18903	0.000147486	0.00153452	0.00125158	6999/23498/130013/169355	-4	Down-regulated
GO:0007494	BP	GO:0007494	midgut development	4/509	11/18903	0.000147486	0.00153452	0.00125158	1373/3158/5009/445	-4	Down-regulated
GO:0061365	BP	GO:0061365	positive regulation of triglyceride lipase activity	4/509	11/18903	0.000147486	0.00153452	0.00125158	350/335/116519/344	-4	Down-regulated
GO:0070189	BP	GO:0070189	kynurenine metabolic process	4/509	11/18903	0.000147486	0.00153452	0.00125158	6999/64577/2806/169355	-4	Down-regulated
GO:0006826	BP	GO:0006826	iron ion transport	8/509	58/18903	0.000153575	0.00158802	0.00129522	57817/3273/7018/3263/30061/7036/55240/28982	-8	Down-regulated
GO:0019433	BP	GO:0019433	triglyceride catabolic process	6/509	31/18903	0.000153629	0.00158802	0.00129522	1373/345/335/116519/80339/344	-6	Down-regulated
GO:0042359	BP	GO:0042359	vitamin D metabolic process	5/509	20/18903	0.000153914	0.00158802	0.00129522	1576/2638/1593/4036/54657	-5	Down-regulated
GO:0062014	BP	GO:0062014	negative regulation of small molecule metabolic process	11/509	108/18903	0.00015875	0.00163336	0.0013322	341/345/2203/4485/3953/3638/5465/130013/84879/348/6647	-11	Down-regulated
GO:0006865	BP	GO:0006865	amino acid transport	13/509	147/18903	0.000175298	0.00179862	0.00146699	383/10991/83733/55089/55244/6542/18/183/6529/6567/10166/320/6506	-13	Down-regulated
GO:0032890	BP	GO:0032890	regulation of organic acid transport	9/509	75/18903	0.000179746	0.00183917	0.00150006	1579/8529/383/10991/18/183/5465/6529/2180	-9	Down-regulated
GO:0090277	BP	GO:0090277	positive regulation of peptide hormone secretion	10/509	92/18903	0.000183257	0.00186993	0.00152515	5950/5106/18/25874/2746/7036/9971/2243/2244/8431	-10	Down-regulated
GO:0019748	BP	GO:0019748	secondary metabolic process	8/509	60/18903	0.000195585	0.00199024	0.00162328	1576/1544/1565/1549/1548/130013/27233/1577	-8	Down-regulated
GO:0009067	BP	GO:0009067	aspartate family amino acid biosynthetic process	5/509	21/18903	0.000197565	0.00200488	0.00163521	635/23743/2805/2806/4522	-5	Down-regulated
GO:0015807	BP	GO:0015807	L-amino acid transport	9/509	76/18903	0.00019911	0.00201503	0.0016435	383/10991/83733/55089/55244/6542/183/10166/6506	-9	Down-regulated
GO:0042594	BP	GO:0042594	response to starvation	16/509	211/18903	0.000200431	0.00202288	0.0016499	57817/1373/213/3158/5105/2642/5207/10991/10891/5106/38/5465/54658/123/84879/2875	-16	Down-regulated
GO:0002253	BP	GO:0002253	activation of immune response	24/509	397/18903	0.000208351	0.0020971	0.00171043	3080/735/731/4153/5648/81494/8547/922/10878/2220/3078/732/722/10747/10877/725/10584/78989/199920/1191/721/720/729/3075	-24	Down-regulated
GO:0009743	BP	GO:0009743	response to carbohydrate	17/509	234/18903	0.000213821	0.00214632	0.00175058	3158/336/1361/5105/5313/57678/2203/80339/5106/3795/847/3172/6529/25874/9971/8431/25828	-17	Down-regulated
GO:0006068	BP	GO:0006068	ethanol catabolic process	4/509	12/18903	0.000216529	0.00215598	0.00175846	6822/217/27233/219	-4	Down-regulated
GO:0032782	BP	GO:0032782	bile acid secretion	4/509	12/18903	0.000216529	0.00215598	0.00175846	8647/1066/5244/6554	-4	Down-regulated
GO:0046415	BP	GO:0046415	urate metabolic process	4/509	12/18903	0.000216529	0.00215598	0.00175846	6568/220963/10786/9429	-4	Down-regulated
GO:0002793	BP	GO:0002793	positive regulation of peptide secretion	10/509	94/18903	0.000219049	0.00217522	0.00177415	5950/5106/18/25874/2746/7036/9971/2243/2244/8431	-10	Down-regulated
GO:1903036	BP	GO:1903036	positive regulation of response to wounding	9/509	77/18903	0.000220176	0.00218057	0.00177851	350/3273/1361/5340/2147/5345/2161/7448/2155	-9	Down-regulated
GO:0042219	BP	GO:0042219	cellular modified amino acid catabolic process	6/509	33/18903	0.000220798	0.0021809	0.00177878	635/29958/2806/10840/8659/1757	-6	Down-regulated
GO:0031099	BP	GO:0031099	regeneration	15/509	192/18903	0.000227685	0.00224294	0.00182939	57817/336/1361/5340/116519/5207/51156/7104/7448/570/9104/54658/2155/1374/8431	-15	Down-regulated
GO:1902475	BP	GO:1902475	L-alpha-amino acid transmembrane transport	9/509	78/18903	0.000243061	0.00238684	0.00194675	383/10991/83733/55089/55244/6542/183/10166/6506	-9	Down-regulated
GO:0032369	BP	GO:0032369	negative regulation of lipid transport	7/509	47/18903	0.000243581	0.00238684	0.00194675	8529/341/345/336/64241/64240/344	-7	Down-regulated
GO:0071375	BP	GO:0071375	cellular response to peptide hormone stimulus	20/509	306/18903	0.000254136	0.00248369	0.00202575	1373/197/3158/5105/5313/383/2642/2203/80339/2805/5106/183/3638/1393/55532/2690/9971/445/2875/5167	-20	Down-regulated
GO:0009112	BP	GO:0009112	nucleobase metabolic process	6/509	34/18903	0.000262072	0.00254781	0.00207804	1373/6470/1807/7276/4329/1723	-6	Down-regulated
GO:0033238	BP	GO:0033238	regulation of amine metabolic process	6/509	34/18903	0.000262072	0.00254781	0.00207804	635/18/217/4129/130013/9971	-6	Down-regulated
GO:0032892	BP	GO:0032892	positive regulation of organic acid transport	7/509	48/18903	0.000278636	0.00270175	0.0022036	1579/8529/10991/18/183/6529/2180	-7	Down-regulated
GO:0016052	BP	GO:0016052	carbohydrate catabolic process	13/509	155/18903	0.000295889	0.00286155	0.00233394	229/5313/5207/2203/2819/6652/132158/5465/9942/129807/55753/5836/55276	-13	Down-regulated
GO:0006586	BP	GO:0006586	indolalkylamine metabolic process	4/509	13/18903	0.000306126	0.00295284	0.00240839	6999/23498/130013/169355	-4	Down-regulated
GO:0071398	BP	GO:0071398	cellular response to fatty acid	6/509	35/18903	0.000309173	0.00297449	0.00242605	1373/3158/3280/9971/445/1374	-6	Down-regulated
GO:0045723	BP	GO:0045723	positive regulation of fatty acid biosynthetic process	5/509	23/18903	0.000312479	0.00299851	0.00244564	335/116519/9104/85414/344	-5	Down-regulated
GO:0098656	BP	GO:0098656	monoatomic anion transmembrane transport	18/509	266/18903	0.000336856	0.00322406	0.00262961	284111/383/10991/83733/55244/6542/183/6568/4036/6529/51660/25874/220963/9747/10166/284439/6506/253512	-18	Down-regulated
GO:0089718	BP	GO:0089718	amino acid import across plasma membrane	7/509	50/18903	0.000360886	0.00344516	0.00280994	383/10991/55244/6542/183/6567/6506	-7	Down-regulated
GO:0042430	BP	GO:0042430	indole-containing compound metabolic process	5/509	24/18903	0.000386038	0.00366637	0.00299036	6999/217/23498/130013/169355	-5	Down-regulated
GO:0090208	BP	GO:0090208	positive regulation of triglyceride metabolic process	5/509	24/18903	0.000386038	0.00366637	0.00299036	335/116519/9104/84879/344	-5	Down-regulated
GO:0006563	BP	GO:0006563	L-serine metabolic process	4/509	14/18903	0.000419487	0.00395364	0.00322467	189/6470/10993/26227	-4	Down-regulated
GO:0010896	BP	GO:0010896	regulation of triglyceride catabolic process	4/509	14/18903	0.000419487	0.00395364	0.00322467	345/335/116519/344	-4	Down-regulated
GO:0015697	BP	GO:0015697	quaternary ammonium group transport	4/509	14/18903	0.000419487	0.00395364	0.00322467	6580/220963/5174/788	-4	Down-regulated
GO:0060193	BP	GO:0060193	positive regulation of lipase activity	8/509	68/18903	0.000468358	0.00440304	0.0035912	350/335/283/148/116519/183/2263/344	-8	Down-regulated
GO:0003071	BP	GO:0003071	renal system process involved in regulation of systemic arterial blood pressure	5/509	25/18903	0.000471952	0.00441442	0.00360049	1579/8529/5345/183/66002	-5	Down-regulated
GO:0019835	BP	GO:0019835	cytolysis	5/509	25/18903	0.000471952	0.00441442	0.00360049	735/731/732/3929/729	-5	Down-regulated
GO:0000041	BP	GO:0000041	transition metal ion transport	10/509	104/18903	0.000498025	0.00464656	0.00378982	57817/3273/7018/3263/30061/55532/7036/540/55240/28982	-10	Down-regulated
GO:0006206	BP	GO:0006206	pyrimidine nucleobase metabolic process	4/509	15/18903	0.000559909	0.00518475	0.00422878	1373/1807/4329/1723	-4	Down-regulated
GO:0032488	BP	GO:0032488	Cdc42 protein signal transduction	4/509	15/18903	0.000559909	0.00518475	0.00422878	345/335/58480/348	-4	Down-regulated
GO:0051791	BP	GO:0051791	medium-chain fatty acid metabolic process	4/509	15/18903	0.000559909	0.00518475	0.00422878	1579/1066/284541/11057	-4	Down-regulated
GO:1901661	BP	GO:1901661	quinone metabolic process	6/509	39/18903	0.000567414	0.00524115	0.00427479	127/8529/4051/57834/66002/27233	-6	Down-regulated
GO:0009435	BP	GO:0009435	NAD biosynthetic process	5/509	26/18903	0.0005715	0.00526576	0.00429486	23498/130013/83594/169355/23475	-5	Down-regulated
GO:0009395	BP	GO:0009395	phospholipid catabolic process	7/509	54/18903	0.000583326	0.00536139	0.00437285	341/336/27329/57406/9588/344/339221	-7	Down-regulated
GO:0009165	BP	GO:0009165	nucleotide biosynthetic process	19/509	304/18903	0.000622931	0.00571123	0.00465819	5313/6470/10891/38/5465/4522/23498/53354/25874/130013/83594/2180/133686/169355/79071/4720/205/23475/1723	-19	Down-regulated
GO:1901293	BP	GO:1901293	nucleoside phosphate biosynthetic process	19/509	306/18903	0.000674223	0.00616623	0.0050293	5313/6470/10891/38/5465/4522/23498/53354/25874/130013/83594/2180/133686/169355/79071/4720/205/23475/1723	-19	Down-regulated
GO:0042403	BP	GO:0042403	thyroid hormone metabolic process	5/509	27/18903	0.000686007	0.00625855	0.00510459	6822/1733/389434/6567/1428	-5	Down-regulated
GO:1903317	BP	GO:1903317	regulation of protein maturation	8/509	72/18903	0.000690559	0.0062846	0.00512584	462/1361/5345/3818/2161/7036/5270/5567	-8	Down-regulated
GO:0006555	BP	GO:0006555	methionine metabolic process	4/509	16/18903	0.000730742	0.00658557	0.00537131	635/4143/23743/4522	-4	Down-regulated
GO:0034374	BP	GO:0034374	low-density lipoprotein particle remodeling	4/509	16/18903	0.000730742	0.00658557	0.00537131	336/4547/183/348	-4	Down-regulated
GO:0046321	BP	GO:0046321	positive regulation of fatty acid oxidation	4/509	16/18903	0.000730742	0.00658557	0.00537131	2168/10891/5465/1374	-4	Down-regulated
GO:0070365	BP	GO:0070365	hepatocyte differentiation	4/509	16/18903	0.000730742	0.00658557	0.00537131	1373/5105/5106/3172	-4	Down-regulated
GO:0006979	BP	GO:0006979	response to oxidative stress	24/509	434/18903	0.000750197	0.00674449	0.00550094	3240/2168/1571/54363/8647/4153/6898/383/10891/8309/6414/3373/847/9588/2936/4257/348/6647/1410/4720/10280/6382/10131/25828	-24	Down-regulated
GO:1990542	BP	GO:1990542	mitochondrial transmembrane transport	9/509	91/18903	0.000767933	0.00688723	0.00561735	83733/51660/25874/84134/788/3329/1374/10166/7263	-9	Down-regulated
GO:0070988	BP	GO:0070988	demethylation	8/509	74/18903	0.000829818	0.00742427	0.00605537	1576/1544/1558/1565/29974/1559/64816/1577	-8	Down-regulated
GO:0045429	BP	GO:0045429	positive regulation of nitric oxide biosynthetic process	6/509	42/18903	0.000852253	0.00760662	0.0062041	64902/183/1191/23576/445/435	-6	Down-regulated
GO:0006835	BP	GO:0006835	dicarboxylic acid transport	9/509	93/18903	0.000898923	0.00800387	0.00652811	189/284111/1244/83733/18/4036/320/6506/253512	-9	Down-regulated
GO:0006577	BP	GO:0006577	amino-acid betaine metabolic process	4/509	17/18903	0.000935377	0.00826882	0.00674421	635/29958/223/1374	-4	Down-regulated
GO:0033189	BP	GO:0033189	response to vitamin A	4/509	17/18903	0.000935377	0.00826882	0.00674421	57817/383/847/9227	-4	Down-regulated
GO:0060192	BP	GO:0060192	negative regulation of lipase activity	4/509	17/18903	0.000935377	0.00826882	0.00674421	341/345/336/27329	-4	Down-regulated
GO:0015740	BP	GO:0015740	C4-dicarboxylate transport	5/509	29/18903	0.0009654	0.00849857	0.0069316	284111/83733/18/6506/253512	-5	Down-regulated
GO:0006739	BP	GO:0006739	NADP metabolic process	6/509	43/18903	0.00096825	0.00849857	0.0069316	51181/10840/5091/2330/83594/133686	-6	Down-regulated
GO:0071548	BP	GO:0071548	response to dexamethasone	6/509	43/18903	0.00096825	0.00849857	0.0069316	1373/6898/5105/383/5106/445	-6	Down-regulated
GO:0009185	BP	GO:0009185	ribonucleoside diphosphate metabolic process	10/509	114/18903	0.00102333	0.00896082	0.00730861	229/5313/5207/2203/2819/5465/957/55753/205/1723	-10	Down-regulated
GO:0014075	BP	GO:0014075	response to amine	6/509	44/18903	0.00109601	0.00955204	0.00779082	1373/383/2731/445/6647/1621	-6	Down-regulated
GO:1904407	BP	GO:1904407	positive regulation of nitric oxide metabolic process	6/509	44/18903	0.00109601	0.00955204	0.00779082	64902/183/1191/23576/445/435	-6	Down-regulated
GO:0046686	BP	GO:0046686	response to cadmium ion	7/509	60/18903	0.00110757	0.0096301	0.00785449	1544/383/6652/847/23498/4502/6647	-7	Down-regulated
GO:0045940	BP	GO:0045940	positive regulation of steroid metabolic process	5/509	30/18903	0.00113313	0.0098293	0.00801696	341/335/1066/116519/348	-5	Down-regulated
GO:0090276	BP	GO:0090276	regulation of peptide hormone secretion	13/509	179/18903	0.00115383	0.00998547	0.00814434	5950/5106/18/1393/3172/25874/2746/7036/9971/2243/1374/2244/8431	-13	Down-regulated
GO:0010755	BP	GO:0010755	regulation of plasminogen activation	4/509	18/18903	0.00117722	0.010117	0.00825159	1361/5345/2161/5270	-4	Down-regulated
GO:0015802	BP	GO:0015802	basic amino acid transport	4/509	18/18903	0.00117722	0.010117	0.00825159	10991/55244/6542/10166	-4	Down-regulated
GO:0050665	BP	GO:0050665	hydrogen peroxide biosynthetic process	4/509	18/18903	0.00117722	0.010117	0.00825159	1544/4129/6647/51	-4	Down-regulated
GO:0002220	BP	GO:0002220	innate immune response activating cell surface receptor signaling pathway	5/509	31/18903	0.00132149	0.0113044	0.0092201	4153/8547/2220/10584/78989	-5	Down-regulated
GO:0010039	BP	GO:0010039	response to iron ion	5/509	31/18903	0.00132149	0.0113044	0.0092201	57817/7018/30061/18/7036	-5	Down-regulated
GO:0002791	BP	GO:0002791	regulation of peptide secretion	13/509	182/18903	0.00134198	0.0114421	0.00933241	5950/5106/18/1393/3172/25874/2746/7036/9971/2243/1374/2244/8431	-13	Down-regulated
GO:0045428	BP	GO:0045428	regulation of nitric oxide biosynthetic process	7/509	62/18903	0.00134686	0.0114421	0.00933241	64902/183/1191/9104/23576/445/435	-7	Down-regulated
GO:1903409	BP	GO:1903409	reactive oxygen species biosynthetic process	7/509	62/18903	0.00134686	0.0114421	0.00933241	1544/5465/55532/4129/6647/51/10131	-7	Down-regulated
GO:0009914	BP	GO:0009914	hormone transport	18/509	300/18903	0.00136185	0.011543	0.00941472	10599/5950/7276/5106/18/183/1393/3172/25874/2746/6567/7036/9971/2243/1374/2244/8431/1428	-18	Down-regulated
GO:00986571	BP	GO:0098657	import into cell	16/509	252/18903	0.00138636	0.011724	0.00956228	6580/10998/383/11001/10991/55244/6542/183/4036/6529/6567/7036/2180/6506/65267/6523	-16	Down-regulated
GO:0010544	BP	GO:0010544	negative regulation of platelet activation	4/509	19/18903	0.00145967	0.0123157	0.0100449	2147/18/348/5270	-4	Down-regulated
GO:0046173	BP	GO:0046173	polyol biosynthetic process	7/509	63/18903	0.00148073	0.0124397	0.010146	1576/5105/2805/5106/1593/171546/5860	-7	Down-regulated
GO:0090087	BP	GO:0090087	regulation of peptide transport	13/509	184/18903	0.00148107	0.0124397	0.010146	5950/5106/18/1393/3172/25874/2746/7036/9971/2243/1374/2244/8431	-13	Down-regulated
GO:0034284	BP	GO:0034284	response to monosaccharide	14/509	207/18903	0.00150142	0.012582	0.0102621	3158/336/1361/5105/5313/57678/5106/3795/847/3172/25874/9971/8431/25828	-14	Down-regulated
GO:0002758	BP	GO:0002758	innate immune response-activating signaling pathway	5/509	32/18903	0.00153199	0.0128092	0.0104475	4153/8547/2220/10584/78989	-5	Down-regulated
GO:0032869	BP	GO:0032869	cellular response to insulin stimulus	14/509	208/18903	0.00157118	0.0131073	0.0106906	197/3158/5105/5313/2203/80339/2805/5106/183/3638/2690/9971/2875/5167	-14	Down-regulated
GO:0051047	BP	GO:0051047	positive regulation of secretion	18/509	304/18903	0.00157783	0.0131332	0.0107117	1579/8529/8647/1361/283/5950/5106/18/183/6529/25874/2746/7036/9971/2243/6382/2244/8431	-18	Down-regulated
GO:0046209	BP	GO:0046209	nitric oxide metabolic process	8/509	82/18903	0.00162806	0.0134906	0.0110032	1373/64902/183/1191/9104/23576/445/435	-8	Down-regulated
GO:0072527	BP	GO:0072527	pyrimidine-containing compound metabolic process	8/509	82/18903	0.00162806	0.0134906	0.0110032	1373/51733/6470/1807/4329/957/80704/1723	-8	Down-regulated
GO:0006109	BP	GO:0006109	regulation of carbohydrate metabolic process	13/509	186/18903	0.00163192	0.0134925	0.0110047	2642/5207/2203/10891/3795/2819/4485/3953/5465/9104/85414/2875/5167	-13	Down-regulated
GO:2001057	BP	GO:2001057	reactive nitrogen species metabolic process	8/509	83/18903	0.00176021	0.0145207	0.0118434	1373/64902/183/1191/9104/23576/445/435	-8	Down-regulated
GO:0036314	BP	GO:0036314	response to sterol	5/509	33/18903	0.00176613	0.0145372	0.0118568	1582/1066/3638/2155/10654	-5	Down-regulated
GO:0080164	BP	GO:0080164	regulation of nitric oxide metabolic process	7/509	65/18903	0.00177942	0.0146142	0.0119196	64902/183/1191/9104/23576/445/435	-7	Down-regulated
GO:0009110	BP	GO:0009110	vitamin biosynthetic process	4/509	20/18903	0.0017861	0.0146366	0.0119379	1576/1593/9104/55163	-4	Down-regulated
GO:0046887	BP	GO:0046887	positive regulation of hormone secretion	10/509	123/18903	0.00182135	0.0148925	0.0121466	5950/5106/18/25874/2746/7036/9971/2243/2244/8431	-10	Down-regulated
GO:0006910	BP	GO:0006910	phagocytosis, recognition	9/509	103/18903	0.00185294	0.0151174	0.01233	4153/8547/2220/722/3929/725/10584/78989/721	-9	Down-regulated
GO:0009261	BP	GO:0009261	ribonucleotide catabolic process	6/509	49/18903	0.00193893	0.0157841	0.0128738	51733/1807/38/957/3094/8801	-6	Down-regulated
GO:0006560	BP	GO:0006560	proline metabolic process	3/509	10/18903	0.00202224	0.0163805	0.0133603	1610/58510/8659	-3	Down-regulated
GO:0015838	BP	GO:0015838	amino-acid betaine transport	3/509	10/18903	0.00202224	0.0163805	0.0133603	220963/5174/788	-3	Down-regulated
GO:0042558	BP	GO:0042558	pteridine-containing compound metabolic process	5/509	34/18903	0.00202545	0.0163805	0.0133603	10841/6470/10840/4522/5860	-5	Down-regulated
GO:1901292	BP	GO:1901292	nucleoside phosphate catabolic process	8/509	85/18903	0.00204986	0.0165418	0.0134918	51733/1807/38/957/3094/83594/8801/5167	-8	Down-regulated
GO:0009083	BP	GO:0009083	branched-chain amino acid catabolic process	4/509	21/18903	0.00215988	0.017354	0.0141542	36/4329/38/1892	-4	Down-regulated
GO:0043651	BP	GO:0043651	linoleic acid metabolic process	4/509	21/18903	0.00215988	0.017354	0.0141542	1579/284541/1573/2938	-4	Down-regulated
GO:0030212	BP	GO:0030212	hyaluronan metabolic process	5/509	35/18903	0.0023115	0.018502	0.0150906	3697/3699/3698/3373/55576	-5	Down-regulated
GO:0032024	BP	GO:0032024	positive regulation of insulin secretion	7/509	68/18903	0.00231275	0.018502	0.0150906	5950/5106/18/25874/2746/9971/8431	-7	Down-regulated
GO:0019915	BP	GO:0019915	lipid storage	8/509	87/18903	0.00237576	0.0189651	0.0154683	335/27329/1066/5465/123/348/1374/5167	-8	Down-regulated
GO:0010906	BP	GO:0010906	regulation of glucose metabolic process	9/509	107/18903	0.00240945	0.0191927	0.0156539	5207/2203/10891/4485/3953/5465/9104/85414/2875	-9	Down-regulated
GO:0009129	BP	GO:0009129	pyrimidine nucleoside monophosphate metabolic process	4/509	22/18903	0.00258428	0.020408	0.0166452	51733/6470/1807/1723	-4	Down-regulated
GO:0009713	BP	GO:0009713	catechol-containing compound biosynthetic process	4/509	22/18903	0.00258428	0.020408	0.0166452	5053/1610/217/1621	-4	Down-regulated
GO:0030449	BP	GO:0030449	regulation of complement activation	4/509	22/18903	0.00258428	0.020408	0.0166452	922/722/725/3075	-4	Down-regulated
GO:0042423	BP	GO:0042423	catecholamine biosynthetic process	4/509	22/18903	0.00258428	0.020408	0.0166452	5053/1610/217/1621	-4	Down-regulated
GO:0050714	BP	GO:0050714	positive regulation of protein secretion	10/509	129/18903	0.00258957	0.020408	0.0166452	283/5950/5106/18/25874/2746/9971/2243/2244/8431	-10	Down-regulated
GO:0051222	BP	GO:0051222	positive regulation of protein transport	17/509	294/18903	0.00269151	0.0211664	0.0172637	283/5950/5106/18/10178/22885/25874/2746/58480/9747/9971/5174/2243/288/2040/2244/8431	-17	Down-regulated
GO:0006527	BP	GO:0006527	arginine catabolic process	3/509	11/18903	0.00272528	0.0212068	0.0172966	383/2184/23576	-3	Down-regulated
GO:0015886	BP	GO:0015886	heme transport	3/509	11/18903	0.00272528	0.0212068	0.0172966	3273/3263/28982	-3	Down-regulated
GO:0032000	BP	GO:0032000	positive regulation of fatty acid beta-oxidation	3/509	11/18903	0.00272528	0.0212068	0.0172966	2168/5465/1374	-3	Down-regulated
GO:0052646	BP	GO:0052646	alditol phosphate metabolic process	3/509	11/18903	0.00272528	0.0212068	0.0172966	57678/2819/57406	-3	Down-regulated
GO:1903826	BP	GO:1903826	L-arginine transmembrane transport	3/509	11/18903	0.00272528	0.0212068	0.0172966	55244/6542/10166	-3	Down-regulated
GO:1901653	BP	GO:1901653	cellular response to peptide	20/509	373/18903	0.00286669	0.0222604	0.018156	1373/197/3158/5105/5313/383/2642/2203/80339/2805/5106/183/3638/1393/55532/2690/9971/445/2875/5167	-20	Down-regulated
GO:0045833	BP	GO:0045833	negative regulation of lipid metabolic process	9/509	110/18903	0.00290798	0.02249	0.0183432	341/345/336/3638/54658/84879/348/6647/344	-9	Down-regulated
GO:0006111	BP	GO:0006111	regulation of gluconeogenesis	6/509	53/18903	0.00290839	0.02249	0.0183432	2203/10891/4485/3953/5465/2875	-6	Down-regulated
GO:0006734	BP	GO:0006734	NADH metabolic process	5/509	37/18903	0.00297	0.0228234	0.0186152	229/5106/5091/2819/83594	-5	Down-regulated
GO:0060416	BP	GO:0060416	response to growth hormone	5/509	37/18903	0.00297	0.0228234	0.0186152	1373/3158/2690/2155/445	-5	Down-regulated
GO:1903725	BP	GO:1903725	regulation of phospholipid metabolic process	5/509	37/18903	0.00297	0.0228234	0.0186152	341/84879/9971/344/339221	-5	Down-regulated
GO:1901136	BP	GO:1901136	carbohydrate derivative catabolic process	12/509	176/18903	0.00297906	0.0228456	0.0186333	51733/114770/1807/2819/38/3373/957/3094/8801/129807/55576/216	-12	Down-regulated
GO:0009132	BP	GO:0009132	nucleoside diphosphate metabolic process	10/509	132/18903	0.00306077	0.0234237	0.0191049	229/5313/5207/2203/2819/5465/957/55753/205/1723	-10	Down-regulated
GO:0030072	BP	GO:0030072	peptide hormone secretion	14/509	225/18903	0.00323612	0.0247146	0.0201577	5950/5106/18/1393/3172/25874/2746/6567/7036/9971/2243/1374/2244/8431	-14	Down-regulated
GO:0072337	BP	GO:0072337	modified amino acid transport	5/509	38/18903	0.00334558	0.025498	0.0207967	4036/220963/4257/5174/788	-5	Down-regulated
GO:0098739	BP	GO:0098739	import across plasma membrane	13/509	202/18903	0.00335789	0.0255393	0.0208303	10998/383/10991/55244/6542/183/4036/6529/6567/2180/6506/65267/6523	-13	Down-regulated
GO:0046031	BP	GO:0046031	ADP metabolic process	8/509	92/18903	0.00336916	0.0255725	0.0208574	229/5313/5207/2203/2819/5465/55753/205	-8	Down-regulated
GO:0002697	BP	GO:0002697	regulation of immune effector process	20/509	379/18903	0.00343193	0.0259957	0.0212026	3263/4153/335/336/5105/1776/383/8547/922/5950/2220/114770/722/3929/725/10584/78989/563/3329/3075	-20	Down-regulated
GO:0006584	BP	GO:0006584	catecholamine metabolic process	6/509	55/18903	0.00351077	0.0263237	0.0214701	5053/1610/18/217/4129/1621	-6	Down-regulated
GO:0009712	BP	GO:0009712	catechol-containing compound metabolic process	6/509	55/18903	0.00351077	0.0263237	0.0214701	5053/1610/18/217/4129/1621	-6	Down-regulated
GO:0042743	BP	GO:0042743	hydrogen peroxide metabolic process	6/509	55/18903	0.00351077	0.0263237	0.0214701	3240/1544/847/4129/6647/51	-6	Down-regulated
GO:0071320	BP	GO:0071320	cellular response to cAMP	6/509	55/18903	0.00351077	0.0263237	0.0214701	1373/2203/2819/1393/445/2230	-6	Down-regulated
GO:0071385	BP	GO:0071385	cellular response to glucocorticoid stimulus	6/509	55/18903	0.00351077	0.0263237	0.0214701	3158/5105/383/5106/54658/445	-6	Down-regulated
GO:0009086	BP	GO:0009086	methionine biosynthetic process	3/509	12/18903	0.00356152	0.0264366	0.0215622	635/23743/4522	-3	Down-regulated
GO:0014051	BP	GO:0014051	gamma-aminobutyric acid secretion	3/509	12/18903	0.00356152	0.0264366	0.0215622	18/6529/320	-3	Down-regulated
GO:0019321	BP	GO:0019321	pentose metabolic process	3/509	12/18903	0.00356152	0.0264366	0.0215622	51181/9942/55277	-3	Down-regulated
GO:0019336	BP	GO:0019336	phenol-containing compound catabolic process	3/509	12/18903	0.00356152	0.0264366	0.0215622	2184/4129/1621	-3	Down-regulated
GO:0045117	BP	GO:0045117	azole transmembrane transport	3/509	12/18903	0.00356152	0.0264366	0.0215622	10991/9154/80704	-3	Down-regulated
GO:0003091	BP	GO:0003091	renal water homeostasis	4/509	24/18903	0.00359786	0.0265468	0.0216521	1579/8529/66002/5567	-4	Down-regulated
GO:0014850	BP	GO:0014850	response to muscle activity	4/509	24/18903	0.00359786	0.0265468	0.0216521	64241/10891/64240/183	-4	Down-regulated
GO:1990961	BP	GO:1990961	xenobiotic detoxification by transmembrane export across the plasma membrane	4/509	24/18903	0.00359786	0.0265468	0.0216521	55244/5174/540/10786	-4	Down-regulated
GO:0006730	BP	GO:0006730	one-carbon metabolic process	5/509	39/18903	0.00375414	0.0275353	0.0224583	4143/6470/10840/763/4522	-5	Down-regulated
GO:0042401	BP	GO:0042401	biogenic amine biosynthetic process	5/509	39/18903	0.00375414	0.0275353	0.0224583	5053/1610/79814/217/1621	-5	Down-regulated
GO:0097242	BP	GO:0097242	amyloid-beta clearance	5/509	39/18903	0.00375414	0.0275353	0.0224583	7274/1191/4036/348/8685	-5	Down-regulated
GO:0015833	BP	GO:0015833	peptide transport	15/509	254/18903	0.0038439	0.0280824	0.0229046	5950/5106/18/1393/3172/25874/2746/6567/4257/7036/9971/2243/1374/2244/8431	-15	Down-regulated
GO:0045017	BP	GO:0045017	glycerolipid biosynthetic process	15/509	254/18903	0.0038439	0.0280824	0.0229046	335/336/80168/5105/283/57678/80339/5106/7069/346606/9104/392636/84879/9971/2180	-15	Down-regulated
GO:0002790	BP	GO:0002790	peptide secretion	14/509	230/18903	0.00393669	0.0287037	0.0234113	5950/5106/18/1393/3172/25874/2746/6567/7036/9971/2243/1374/2244/8431	-14	Down-regulated
GO:0044403	BP	GO:0044403	biological process involved in symbiotic interaction	17/509	307/18903	0.00417255	0.0303341	0.0247411	3273/3080/4153/5340/81494/2147/383/8547/3078/114770/5091/325/6554/348/3329/2040/9080	-17	Down-regulated
GO:0015980	BP	GO:0015980	energy derivation by oxidation of organic compounds	18/509	333/18903	0.00418304	0.0303341	0.0247411	1544/2642/10891/83733/3795/2819/3953/847/8801/27089/2271/55753/5836/4720/205/10131/55276/5167	-18	Down-regulated
GO:0046835	BP	GO:0046835	carbohydrate phosphorylation	4/509	25/18903	0.00419328	0.0303341	0.0247411	5207/3795/9942/55277	-4	Down-regulated
GO:0009309	BP	GO:0009309	amine biosynthetic process	5/509	40/18903	0.00419722	0.0303341	0.0247411	5053/1610/79814/217/1621	-5	Down-regulated
GO:0006749	BP	GO:0006749	glutathione metabolic process	6/509	57/18903	0.00420124	0.0303341	0.0247411	9027/2938/2936/6647/3029/6506	-6	Down-regulated
GO:0006898	BP	GO:0006898	receptor-mediated endocytosis	15/509	257/18903	0.00428391	0.0308708	0.0251789	7018/341/345/116519/432/7448/4908/1191/4036/7036/348/55576/344/6382/8685	-15	Down-regulated
GO:0006809	BP	GO:0006809	nitric oxide biosynthetic process	7/509	76/18903	0.00434154	0.0311649	0.0254187	64902/183/1191/9104/23576/445/435	-7	Down-regulated
GO:0009166	BP	GO:0009166	nucleotide catabolic process	7/509	76/18903	0.00434154	0.0311649	0.0254187	51733/1807/38/957/3094/83594/8801	-7	Down-regulated
GO:0003073	BP	GO:0003073	regulation of systemic arterial blood pressure	8/509	96/18903	0.00437418	0.0313384	0.0255602	1579/8529/148/5345/183/23576/66002/367	-8	Down-regulated
GO:0006521	BP	GO:0006521	regulation of cellular amino acid metabolic process	3/509	13/18903	0.00453814	0.0323255	0.0263653	635/130013/9971	-3	Down-regulated
GO:0009176	BP	GO:0009176	pyrimidine deoxyribonucleoside monophosphate metabolic process	3/509	13/18903	0.00453814	0.0323255	0.0263653	51733/6470/1807	-3	Down-regulated
GO:1905907	BP	GO:1905907	negative regulation of amyloid fibril formation	3/509	13/18903	0.00453814	0.0323255	0.0263653	1191/348/1410	-3	Down-regulated
GO:0046883	BP	GO:0046883	regulation of hormone secretion	14/509	234/18903	0.00458195	0.0325749	0.0265687	5950/5106/18/183/1393/3172/25874/2746/7036/9971/2243/1374/2244/8431	-14	Down-regulated
GO:1904951	BP	GO:1904951	positive regulation of establishment of protein localization	17/509	310/18903	0.00459563	0.0326096	0.026597	283/5950/5106/18/10178/22885/25874/2746/58480/9747/9971/5174/2243/288/2040/2244/8431	-17	Down-regulated
GO:0042157	BP	GO:0042157	lipoprotein metabolic process	10/509	140/18903	0.00465679	0.0329804	0.0268994	341/345/335/336/116519/4547/55937/5465/348/653082	-10	Down-regulated
GO:0042417	BP	GO:0042417	dopamine metabolic process	5/509	41/18903	0.00467638	0.033056	0.0269611	1610/18/217/4129/1621	-5	Down-regulated
GO:0072593	BP	GO:0072593	reactive oxygen species metabolic process	14/509	235/18903	0.00475596	0.0335544	0.0273676	3240/1544/2147/51181/83875/183/847/5465/55532/4129/6647/51/1410/10131	-14	Down-regulated
GO:0046339	BP	GO:0046339	diacylglycerol metabolic process	4/509	26/18903	0.00485178	0.034036	0.0277604	336/80168/283/57678	-4	Down-regulated
GO:0050995	BP	GO:0050995	negative regulation of lipid catabolic process	4/509	26/18903	0.00485178	0.034036	0.0277604	341/345/336/84879	-4	Down-regulated
GO:0051957	BP	GO:0051957	positive regulation of amino acid transport	4/509	26/18903	0.00485178	0.034036	0.0277604	10991/18/183/6529	-4	Down-regulated
GO:0051289	BP	GO:0051289	protein homotetramerization	6/509	59/18903	0.00498717	0.0349196	0.0284811	4143/51733/6470/6999/1491/223	-6	Down-regulated
GO:1901264	BP	GO:1901264	carbohydrate derivative transport	7/509	78/18903	0.00501196	0.035027	0.0285687	3929/9154/84879/10786/284439/6523/2705	-7	Down-regulated
GO:0030308	BP	GO:0030308	negative regulation of cell growth	12/509	188/18903	0.00505676	0.0352735	0.0287698	3273/2658/2203/183/3373/5465/54825/3172/1410/5270/29948/5167	-12	Down-regulated
GO:0010907	BP	GO:0010907	positive regulation of glucose metabolic process	5/509	42/18903	0.00519316	0.0361569	0.0294902	10891/5465/9104/85414/2875	-5	Down-regulated
GO:0043279	BP	GO:0043279	response to alkaloid	8/509	99/18903	0.00526823	0.0366107	0.0298604	590/18/1393/3280/6529/2690/1374/6506	-8	Down-regulated
GO:0032355	BP	GO:0032355	response to estradiol	9/509	121/18903	0.0054668	0.0379195	0.0309279	183/847/1393/6529/54658/4324/2155/445/1410	-9	Down-regulated
GO:0006760	BP	GO:0006760	folic acid-containing compound metabolic process	4/509	27/18903	0.00557626	0.0383398	0.0312707	10841/6470/10840/4522	-4	Down-regulated
GO:0010875	BP	GO:0010875	positive regulation of cholesterol efflux	4/509	27/18903	0.00557626	0.0383398	0.0312707	335/1066/5444/348	-4	Down-regulated
GO:0071549	BP	GO:0071549	cellular response to dexamethasone stimulus	4/509	27/18903	0.00557626	0.0383398	0.0312707	5105/383/5106/445	-4	Down-regulated
GO:0009812	BP	GO:0009812	flavonoid metabolic process	3/509	14/18903	0.00566141	0.0383398	0.0312707	54658/27233/54600	-3	Down-regulated
GO:0010269	BP	GO:0010269	response to selenium ion	3/509	14/18903	0.00566141	0.0383398	0.0312707	383/6414/4129	-3	Down-regulated
GO:0042136	BP	GO:0042136	neurotransmitter biosynthetic process	3/509	14/18903	0.00566141	0.0383398	0.0312707	5053/223/1621	-3	Down-regulated
GO:0046049	BP	GO:0046049	UMP metabolic process	3/509	14/18903	0.00566141	0.0383398	0.0312707	51733/1807/1723	-3	Down-regulated
GO:0046462	BP	GO:0046462	monoacylglycerol metabolic process	3/509	14/18903	0.00566141	0.0383398	0.0312707	80168/346606/57406	-3	Down-regulated
GO:0070942	BP	GO:0070942	neutrophil mediated cytotoxicity	3/509	14/18903	0.00566141	0.0383398	0.0312707	1776/2147/383	-3	Down-regulated
GO:0072531	BP	GO:0072531	pyrimidine-containing compound transmembrane transport	3/509	14/18903	0.00566141	0.0383398	0.0312707	6580/9154/80704	-3	Down-regulated
GO:1901678	BP	GO:1901678	iron coordination entity transport	3/509	14/18903	0.00566141	0.0383398	0.0312707	3273/3263/28982	-3	Down-regulated
GO:2001140	BP	GO:2001140	positive regulation of phospholipid transport	3/509	14/18903	0.00566141	0.0383398	0.0312707	335/5244/348	-3	Down-regulated
GO:0016064	BP	GO:0016064	immunoglobulin mediated immune response	13/509	215/18903	0.00566195	0.0383398	0.0312707	3263/735/731/4153/732/722/10747/725/1191/721/720/729/3329	-13	Down-regulated
GO:0008217	BP	GO:0008217	regulation of blood pressure	12/509	191/18903	0.00572436	0.0386917	0.0315577	1579/8529/148/5345/2642/18/183/5465/23576/66002/6647/367	-12	Down-regulated
GO:0072001	BP	GO:0072001	renal system development	17/509	318/18903	0.00589837	0.0397952	0.0324577	1579/3158/284541/5950/10247/38/183/2263/847/4036/3280/9104/445/9788/168667/6382/4357	-17	Down-regulated
GO:0019724	BP	GO:0019724	B cell mediated immunity	13/509	218/18903	0.00634117	0.042663	0.0347967	3263/735/731/4153/732/722/10747/725/1191/721/720/729/3329	-13	Down-regulated
GO:0006767	BP	GO:0006767	water-soluble vitamin metabolic process	6/509	62/18903	0.00636119	0.042663	0.0347967	6470/9104/80704/171425/249/55163	-6	Down-regulated
GO:0070723	BP	GO:0070723	response to cholesterol	4/509	28/18903	0.0063695	0.042663	0.0347967	1582/1066/2155/10654	-4	Down-regulated
GO:0090314	BP	GO:0090314	positive regulation of protein targeting to membrane	4/509	28/18903	0.0063695	0.042663	0.0347967	9747/5174/288/2040	-4	Down-regulated
GO:0046660	BP	GO:0046660	female sex differentiation	9/509	124/18903	0.00640133	0.0427988	0.0349075	283/5950/6716/4036/2620/2069/6647/63951/10468	-9	Down-regulated
GO:0009749	BP	GO:0009749	response to glucose	12/509	194/18903	0.00646009	0.0431138	0.0351645	336/1361/5105/5313/57678/5106/3795/3172/25874/9971/8431/25828	-12	Down-regulated
GO:0035264	BP	GO:0035264	multicellular organism growth	10/509	147/18903	0.00653436	0.0432201	0.0352512	57678/2690/2593/84879/22809/6647/367/28982/320/6506	-10	Down-regulated
GO:0035296	BP	GO:0035296	regulation of tube diameter	10/509	147/18903	0.00653436	0.0432201	0.0352512	1373/3827/148/5345/183/348/2243/6647/1621/2244	-10	Down-regulated
GO:0097746	BP	GO:0097746	blood vessel diameter maintenance	10/509	147/18903	0.00653436	0.0432201	0.0352512	1373/3827/148/5345/183/348/2243/6647/1621/2244	-10	Down-regulated
GO:0106106	BP	GO:0106106	cold-induced thermogenesis	10/509	147/18903	0.00653436	0.0432201	0.0352512	10891/3953/57406/249/2180/2271/79071/216/1621/58488	-10	Down-regulated
GO:0120161	BP	GO:0120161	regulation of cold-induced thermogenesis	10/509	147/18903	0.00653436	0.0432201	0.0352512	10891/3953/57406/249/2180/2271/79071/216/1621/58488	-10	Down-regulated
GO:0001505	BP	GO:0001505	regulation of neurotransmitter levels	13/509	219/18903	0.00658146	0.0434541	0.0354419	5053/6580/148/590/18/6529/223/7915/4129/8825/1621/320/6506	-13	Down-regulated
GO:0003014	BP	GO:0003014	renal system process	9/509	125/18903	0.00673865	0.0443339	0.0361595	1579/8529/148/5345/183/66002/9429/5567/6523	-9	Down-regulated
GO:0019730	BP	GO:0019730	antimicrobial humoral response	9/509	125/18903	0.00673865	0.0443339	0.0361595	3273/7018/283/2147/78989/116842/2243/2244/2920	-9	Down-regulated
GO:0035150	BP	GO:0035150	regulation of tube size	10/509	148/18903	0.00684464	0.0449513	0.0366632	1373/3827/148/5345/183/348/2243/6647/1621/2244	-10	Down-regulated
GO:0001977	BP	GO:0001977	renal system process involved in regulation of blood volume	3/509	15/18903	0.00693679	0.044998	0.0367012	1579/8529/66002	-3	Down-regulated
GO:0009173	BP	GO:0009173	pyrimidine ribonucleoside monophosphate metabolic process	3/509	15/18903	0.00693679	0.044998	0.0367012	51733/1807/1723	-3	Down-regulated
GO:0070207	BP	GO:0070207	protein homotrimerization	3/509	15/18903	0.00693679	0.044998	0.0367012	171425/10280/6506	-3	Down-regulated
GO:0090205	BP	GO:0090205	positive regulation of cholesterol metabolic process	3/509	15/18903	0.00693679	0.044998	0.0367012	335/1066/348	-3	Down-regulated
GO:1903727	BP	GO:1903727	positive regulation of phospholipid metabolic process	3/509	15/18903	0.00693679	0.044998	0.0367012	9971/344/339221	-3	Down-regulated
GO:1904251	BP	GO:1904251	regulation of bile acid metabolic process	3/509	15/18903	0.00693679	0.044998	0.0367012	8647/1066/9971	-3	Down-regulated
GO:2001138	BP	GO:2001138	regulation of phospholipid transport	3/509	15/18903	0.00693679	0.044998	0.0367012	335/5244/348	-3	Down-regulated
GO:0051955	BP	GO:0051955	regulation of amino acid transport	5/509	45/18903	0.00698427	0.0452268	0.0368879	383/10991/18/183/6529	-5	Down-regulated
GO:0006096	BP	GO:0006096	glycolytic process	7/509	83/18903	0.00702683	0.045423	0.0370479	229/5313/5207/2203/2819/5465/55753	-7	Down-regulated
GO:0009135	BP	GO:0009135	purine nucleoside diphosphate metabolic process	8/509	104/18903	0.00706035	0.0454809	0.0370951	229/5313/5207/2203/2819/5465/55753/205	-8	Down-regulated
GO:0009179	BP	GO:0009179	purine ribonucleoside diphosphate metabolic process	8/509	104/18903	0.00706035	0.0454809	0.0370951	229/5313/5207/2203/2819/5465/55753/205	-8	Down-regulated
GO:2000377	BP	GO:2000377	regulation of reactive oxygen species metabolic process	10/509	149/18903	0.00716622	0.0460828	0.037586	3240/2147/51181/83875/183/5465/55532/6647/1410/10131	-10	Down-regulated
GO:0071384	BP	GO:0071384	cellular response to corticosteroid stimulus	6/509	64/18903	0.00741805	0.0476195	0.0388394	3158/5105/383/5106/54658/445	-6	Down-regulated
GO:1901655	BP	GO:1901655	cellular response to ketone	8/509	105/18903	0.00746808	0.0478577	0.0390337	5105/383/2203/5106/28960/445/2230/367	-8	Down-regulated
GO:0042593	BP	GO:0042593	glucose homeostasis	14/509	248/18903	0.00754412	0.0482485	0.0393524	123876/1361/5105/5950/2642/10891/5106/3953/3172/25874/9971/5836/1050/1621	-14	Down-regulated
GO:0071248	BP	GO:0071248	cellular response to metal ion	12/509	198/18903	0.0075551	0.0482485	0.0393524	7018/1544/284111/2203/30061/1393/55532/7036/4502/6647/1050/288	-12	Down-regulated
GO:0002920	BP	GO:0002920	regulation of humoral immune response	5/509	46/18903	0.00766651	0.0487917	0.0397954	3263/922/722/725/3075	-5	Down-regulated
GO:0042398	BP	GO:0042398	cellular modified amino acid biosynthetic process	5/509	46/18903	0.00766651	0.0487917	0.0397954	4522/223/2593/3029/6506	-5	Down-regulated
GO:0032103	BP	GO:0032103	positive regulation of response to external stimulus	22/509	464/18903	0.00771495	0.0490157	0.0399782	350/3273/3263/84699/4153/1361/5340/2147/383/8547/2220/5345/3929/10584/78989/7448/183/4908/2155/9971/2069/1050	-22	Down-regulated
GO:0033500	BP	GO:0033500	carbohydrate homeostasis	14/509	249/18903	0.00780333	0.0494077	0.0402979	123876/1361/5105/5950/2642/10891/5106/3953/3172/25874/9971/5836/1050/1621	-14	Down-regulated
GO:0045926	BP	GO:0045926	negative regulation of growth	14/509	249/18903	0.00780333	0.0494077	0.0402979	3273/2658/5950/2203/183/3373/5465/54825/3172/4502/1410/5270/29948/5167	-14	Down-regulated
GO:0009746	BP	GO:0009746	response to hexose	12/509	199/18903	0.00785039	0.0496209	0.0404718	336/1361/5105/5313/57678/5106/3795/3172/25874/9971/8431/25828	-12	Down-regulated
GO:0072562	CC	GO:0072562	blood microparticle	44/518	145/19869	9.60138e-35	2.73639e-32	2.30433e-32	3250/462/3240/3273/7018/197/3263/1370/3827/213/735/731/3697/335/336/5340/2147/8547/922/10878/2220/3078/5345/590/3698/173/2638/722/259/325/7448/183/1191/5627/721/720/5858/5444/348/2243/5005/2040/2244/3075	-44	Down-regulated
GO:0005759	CC	GO:0005759	mitochondrial matrix	57/518	483/19869	8.51515e-22	1.21341e-19	1.02182e-19	1373/123876/348158/3158/10249/64902/64850/5009/10247/29958/54988/36/5106/83875/2806/5091/1593/10449/763/4329/2731/18/622/217/38/8659/211/2747/162417/1892/7915/2746/2936/8801/133686/2230/3329/84706/2271/6647/1757/55753/5095/3029/35/4720/205/4357/10131/1632/7263/25828/79611/79590/81889/219/116447	-57	Down-regulated
GO:0005777	CC	GO:0005777	peroxisome	32/518	142/19869	3.6518e-21	2.60191e-19	2.19108e-19	2168/54363/189/51268/11001/51179/1610/10247/1962/8309/84263/570/847/2053/5824/6342/55825/5264/83594/4257/30/9380/10455/2180/224/10654/6647/51/83752/51015/1428/5825	-32	Down-regulated
GO:0042579	CC	GO:0042579	microbody	32/518	142/19869	3.6518e-21	2.60191e-19	2.19108e-19	2168/54363/189/51268/11001/51179/1610/10247/1962/8309/84263/570/847/2053/5824/6342/55825/5264/83594/4257/30/9380/10455/2180/224/10654/6647/51/83752/51015/1428/5825	-32	Down-regulated
GO:0005782	CC	GO:0005782	peroxisomal matrix	21/518	50/19869	1.22716e-20	5.829e-19	4.90864e-19	2168/54363/189/51268/51179/1610/1962/8309/570/847/2053/6342/5264/83594/30/9380/10455/51/83752/1428/5825	-21	Down-regulated
GO:0031907	CC	GO:0031907	microbody lumen	21/518	50/19869	1.22716e-20	5.829e-19	4.90864e-19	2168/54363/189/51268/51179/1610/1962/8309/570/847/2053/6342/5264/83594/30/9380/10455/51/83752/1428/5825	-21	Down-regulated
GO:0034364	CC	GO:0034364	high-density lipoprotein particle	15/518	27/19869	1.86484e-17	7.59255e-16	6.39373e-16	3250/350/341/345/335/336/319/116519/6288/55937/1191/5444/6289/348/344	-15	Down-regulated
GO:0034358	CC	GO:0034358	plasma lipoprotein particle	16/518	36/19869	1.63725e-16	5.18462e-15	4.36599e-15	3250/350/341/345/335/336/319/116519/4018/6288/55937/1191/5444/6289/348/344	-16	Down-regulated
GO:1990777	CC	GO:1990777	lipoprotein particle	16/518	36/19869	1.63725e-16	5.18462e-15	4.36599e-15	3250/350/341/345/335/336/319/116519/4018/6288/55937/1191/5444/6289/348/344	-16	Down-regulated
GO:0032994	CC	GO:0032994	protein-lipid complex	16/518	39/19869	7.8603e-16	2.24019e-14	1.88647e-14	3250/350/341/345/335/336/319/116519/4018/6288/55937/1191/5444/6289/348/344	-16	Down-regulated
GO:0062023	CC	GO:0062023	collagen-containing extracellular matrix	40/518	433/19869	4.4105e-12	1.14272e-10	9.62291e-11	462/350/3273/197/3263/3827/3697/6694/345/4153/335/5340/2158/283/27329/2147/8547/2220/5345/10216/3698/5265/259/2161/325/4485/7448/64093/183/2263/1191/563/5858/348/2155/2243/5005/2244/5270/10082	-40	Down-regulated
GO:0005788	CC	GO:0005788	endoplasmic reticulum lumen	31/518	312/19869	2.00173e-10	4.75412e-09	4.00347e-09	462/7018/197/3827/213/6694/335/336/2158/2147/1066/116519/11001/4547/590/3698/5265/51156/5624/3053/8858/7448/8824/1191/720/2153/348/2155/2243/2159/23491	-31	Down-regulated
GO:0042627	CC	GO:0042627	chylomicron	8/518	13/19869	2.32123e-10	5.08884e-09	4.28534e-09	350/341/345/335/336/116519/348/344	-8	Down-regulated
GO:0034774	CC	GO:0034774	secretory granule lumen	31/518	322/19869	4.3908e-10	8.93842e-09	7.52709e-09	350/3240/3273/7018/197/3827/213/6694/335/5340/3699/383/5345/7276/5265/6414/116844/847/1191/5627/51097/9588/2153/30/2243/5267/5005/5836/1621/2244/55276	-31	Down-regulated
GO:0060205	CC	GO:0060205	cytoplasmic vesicle lumen	31/518	325/19869	5.52137e-10	1.04906e-08	8.83419e-09	350/3240/3273/7018/197/3827/213/6694/335/5340/3699/383/5345/7276/5265/6414/116844/847/1191/5627/51097/9588/2153/30/2243/5267/5005/5836/1621/2244/55276	-31	Down-regulated
GO:0031983	CC	GO:0031983	vesicle lumen	31/518	327/19869	6.42211e-10	1.06961e-08	9.00724e-09	350/3240/3273/7018/197/3827/213/6694/335/5340/3699/383/5345/7276/5265/6414/116844/847/1191/5627/51097/9588/2153/30/2243/5267/5005/5836/1621/2244/55276	-31	Down-regulated
GO:0034361	CC	GO:0034361	very-low-density lipoprotein particle	9/518	20/19869	6.75543e-10	1.06961e-08	9.00724e-09	350/341/345/335/336/116519/55937/348/344	-9	Down-regulated
GO:0034385	CC	GO:0034385	triglyceride-rich plasma lipoprotein particle	9/518	20/19869	6.75543e-10	1.06961e-08	9.00724e-09	350/341/345/335/336/116519/55937/348/344	-9	Down-regulated
GO:0031093	CC	GO:0031093	platelet alpha granule lumen	14/518	67/19869	1.55192e-09	2.32788e-08	1.96032e-08	3273/197/3827/213/5340/5345/5265/1191/5627/51097/2153/2243/5005/2244	-14	Down-regulated
GO:1905286	CC	GO:1905286	serine-type peptidase complex	7/518	13/19869	1.17785e-08	1.67844e-07	1.41342e-07	4153/8547/2220/10584/78989/2155/3075	-7	Down-regulated
GO:0031091	CC	GO:0031091	platelet alpha granule	15/518	91/19869	1.26775e-08	1.72051e-07	1.44885e-07	3273/197/3827/213/5340/5345/5265/1191/5627/51097/2153/2243/5005/2244/5270	-15	Down-regulated
GO:1905370	CC	GO:1905370	serine-type endopeptidase complex	6/518	11/19869	1.26124e-07	1.63388e-06	1.3759e-06	4153/8547/2220/10584/78989/3075	-6	Down-regulated
GO:0031526	CC	GO:0031526	brush border membrane	10/518	57/19869	1.91169e-06	2.36884e-05	1.99481e-05	4547/53841/9154/5824/54825/4036/5174/10786/9429/6523	-10	Down-regulated
GO:0005903	CC	GO:0005903	brush border	13/518	102/19869	2.49232e-06	2.95963e-05	2.49232e-05	6514/4547/53841/51181/9154/5824/54825/4036/5174/257629/10786/9429/6523	-13	Down-regulated
GO:0005778	CC	GO:0005778	peroxisomal membrane	10/518	64/19869	5.69544e-06	6.24308e-05	5.25733e-05	11001/1610/847/5824/55825/4257/2180/224/51/5825	-10	Down-regulated
GO:0031903	CC	GO:0031903	microbody membrane	10/518	64/19869	5.69544e-06	6.24308e-05	5.25733e-05	11001/1610/847/5824/55825/4257/2180/224/51/5825	-10	Down-regulated
GO:0016324	CC	GO:0016324	apical plasma membrane	25/518	368/19869	1.39623e-05	0.000147379	0.000124109	7018/1579/8529/8647/6580/6514/1244/10991/64241/5244/53841/55244/64240/6568/54825/4036/491/10050/6567/5174/66002/10786/9429/60676/6523	-25	Down-regulated
GO:0031089	CC	GO:0031089	platelet dense granule lumen	5/518	14/19869	1.9463e-05	0.000198105	0.000166825	350/6694/3699/6414/5267	-5	Down-regulated
GO:0045177	CC	GO:0045177	apical part of cell	27/518	435/19869	3.18136e-05	0.000312651	0.000263285	57817/2168/7018/1579/8529/8647/6580/6514/1244/10991/64241/5244/53841/55244/64240/6568/54825/4036/491/10050/6567/5174/66002/10786/9429/60676/6523	-27	Down-regulated
GO:0042827	CC	GO:0042827	platelet dense granule	5/518	21/19869	0.000170071	0.00161567	0.00136057	350/6694/3699/6414/5267	-5	Down-regulated
GO:0034362	CC	GO:0034362	low-density lipoprotein particle	4/518	12/19869	0.000191361	0.00175929	0.00148151	319/55937/348/344	-4	Down-regulated
GO:0071682	CC	GO:0071682	endocytic vesicle lumen	5/518	23/19869	0.000269373	0.0023991	0.0020203	3240/3263/335/6288/348	-5	Down-regulated
GO:0098862	CC	GO:0098862	cluster of actin-based cell projections	13/518	159/19869	0.000279417	0.00241315	0.00203212	6514/4547/53841/51181/9154/5824/54825/4036/5174/257629/10786/9429/6523	-13	Down-regulated
GO:0005743	CC	GO:0005743	mitochondrial inner membrane	27/518	498/19869	0.000297891	0.00249703	0.00210276	1373/1571/283600/5009/83733/58510/259/1593/622/1191/51660/211/25874/197257/27089/788/3329/129807/4720/10166/284439/28982/10131/79590/1723/666/253512	-27	Down-regulated
GO:0009925	CC	GO:0009925	basal plasma membrane	17/518	254/19869	0.000385873	0.00314211	0.00264599	7018/10864/10599/6580/10998/4547/10991/28234/30061/55244/3953/6554/491/8825/540/288/5167	-17	Down-regulated
GO:0005796	CC	GO:0005796	Golgi lumen	10/518	106/19869	0.000451899	0.00357753	0.00301266	2158/2147/5624/8858/7448/5627/2155/6382/2159/10082	-10	Down-regulated
GO:0046930	CC	GO:0046930	pore complex	5/518	26/19869	0.0004937	0.00380282	0.00320238	735/731/732/84134/729	-5	Down-regulated
GO:0045178	CC	GO:0045178	basal part of cell	17/518	272/19869	0.000835976	0.00626982	0.00527985	7018/10864/10599/6580/10998/4547/10991/28234/30061/55244/3953/6554/491/8825/540/288/5167	-17	Down-regulated
GO:0016323	CC	GO:0016323	basolateral plasma membrane	15/518	229/19869	0.00103807	0.00758589	0.00638811	10864/10599/6580/4547/10991/28234/30061/55244/3953/6554/491/8825/540/288/5167	-15	Down-regulated
GO:0009897	CC	GO:0009897	external side of plasma membrane	24/518	462/19869	0.0011446	0.00815525	0.00686758	7018/4153/5340/433/2147/8547/2220/432/10584/78989/3953/4036/2690/563/2936/7036/2243/55576/9429/6382/2244/5270/166647/2159	-24	Down-regulated
GO:0005811	CC	GO:0005811	lipid droplet	9/518	102/19869	0.00138977	0.0096606	0.00813524	345275/1066/80339/196410/51097/123/25840/10280/51170	-9	Down-regulated
GO:0005741	CC	GO:0005741	mitochondrial outer membrane	13/518	207/19869	0.00315714	0.0214234	0.0180408	383/1610/57678/10857/1528/4129/4257/84134/2180/445/129807/1374/666	-13	Down-regulated
GO:0031968	CC	GO:0031968	organelle outer membrane	14/518	235/19869	0.00359601	0.023834	0.0200708	383/1610/57678/10857/1528/4129/4257/84134/2180/445/129807/1374/10280/666	-14	Down-regulated
GO:0019867	CC	GO:0019867	outer membrane	14/518	237/19869	0.00387701	0.0251124	0.0211473	383/1610/57678/10857/1528/4129/4257/84134/2180/445/129807/1374/10280/666	-14	Down-regulated
GO:0031528	CC	GO:0031528	microvillus membrane	4/518	28/19869	0.00569001	0.0360367	0.0303467	4547/53841/54825/5174	-4	Down-regulated
GO:0045239	CC	GO:0045239	tricarboxylic acid cycle enzyme complex	3/518	16/19869	0.00765984	0.0474577	0.0399644	8801/2271/55753	-3	Down-regulated
GO:0004497	MF	GO:0004497	monooxygenase activity	28/508	104/18432	2.62232e-20	1.65468e-17	1.1345e-17	1571/1579/1576/8529/1582/1544/5053/1555/2328/4051/1558/6718/284541/1565/1573/1593/51302/2330/1549/1559/1548/392636/64816/6307/57834/66002/1577/1621	-28	Down-regulated
GO:0016614	MF	GO:0016614	oxidoreductase activity, acting on CH-OH group of donors	30/508	138/18432	8.67407e-19	2.73667e-16	1.87634e-16	127/8529/54363/124/4051/125/345275/130/6718/284541/51179/3290/8608/6716/1962/51181/126/1593/2819/22949/6652/622/8630/3294/197257/9380/224/51084/26227/51170	-30	Down-regulated
GO:0016712	MF	GO:0016712	oxidoreductase activity, acting on paired donors, with incorporation or reduction of molecular oxygen, reduced flavin or flavoprotein as one donor, and incorporation of one atom of oxygen	18/508	40/18432	4.04724e-18	8.5127e-16	5.83655e-16	1571/1579/1576/8529/1544/1555/4051/1558/1565/1573/51302/1549/1559/1548/64816/57834/66002/1577	-18	Down-regulated
GO:0020037	MF	GO:0020037	heme binding	29/508	139/18432	1.09881e-17	1.73338e-15	1.18845e-15	3273/1571/1579/1576/8529/1582/1544/1555/4051/1558/284541/1565/1573/6999/259/1593/51302/10857/1549/847/1528/1559/1548/64816/57834/66002/169355/1577/28982	-29	Down-regulated
GO:0005506	MF	GO:0005506	iron ion binding	30/508	153/18432	1.87077e-17	2.36092e-15	1.61871e-15	7018/1571/1579/1576/8529/1582/1544/5053/1555/4051/1558/284541/1565/1573/1593/51302/1549/1036/1559/1548/23498/392636/5264/64816/6307/57834/66002/2230/1577/6309	-30	Down-regulated
GO:0019842	MF	GO:0019842	vitamin binding	29/508	149/18432	8.00444e-17	7.21543e-15	4.94711e-15	127/213/189/10841/6898/64902/64850/6470/5950/173/2638/2805/10993/2806/5091/7274/1491/2731/18/211/5264/55163/84706/55753/5095/9227/5836/1621/2875	-29	Down-regulated
GO:0046906	MF	GO:0046906	tetrapyrrole binding	29/508	149/18432	8.00444e-17	7.21543e-15	4.94711e-15	3273/1571/1579/1576/8529/1582/1544/1555/4051/1558/284541/1565/1573/6999/259/1593/51302/10857/1549/847/1528/1559/1548/64816/57834/66002/169355/1577/28982	-29	Down-regulated
GO:0008391	MF	GO:0008391	arachidonic acid monooxygenase activity	13/508	21/18432	7.57101e-16	5.97164e-14	4.09433e-14	1571/1579/8529/1555/4051/1558/284541/1573/1549/1559/1548/57834/66002	-13	Down-regulated
GO:0016705	MF	GO:0016705	oxidoreductase activity, acting on paired donors, with incorporation or reduction of molecular oxygen	30/508	179/18432	1.70844e-15	1.1978e-13	8.21249e-14	1571/1579/1576/8529/1582/1544/5053/1555/2328/4051/1558/6718/284541/1565/1573/1593/51302/2330/1549/1559/1548/392636/5264/64816/6307/57834/66002/1577/1621/6309	-30	Down-regulated
GO:0016616	MF	GO:0016616	oxidoreductase activity, acting on the CH-OH group of donors, NAD or NADP as acceptor	25/508	126/18432	6.95459e-15	4.38835e-13	3.00878e-13	127/124/125/345275/130/6718/284541/3290/8608/6716/1962/51181/126/1593/2819/22949/6652/622/8630/3294/197257/9380/51084/26227/51170	-25	Down-regulated
GO:0070330	MF	GO:0070330	aromatase activity	13/508	25/18432	1.74893e-14	1.00325e-12	6.87858e-13	1571/1579/1576/8529/1544/4051/1558/1549/1559/64816/57834/66002/1577	-13	Down-regulated
GO:0008395	MF	GO:0008395	steroid hydroxylase activity	15/508	38/18432	2.83146e-14	1.48888e-12	1.02082e-12	1571/1576/1582/1544/1555/1558/1565/1573/1593/51302/1549/1559/1548/64816/1577	-15	Down-regulated
GO:0030170	MF	GO:0030170	pyridoxal phosphate binding	17/508	55/18432	6.08199e-14	2.9521e-12	2.02405e-12	213/189/6898/64902/64850/6470/2805/10993/2806/1491/2731/18/211/55163/84706/5836/2875	-17	Down-regulated
GO:0070279	MF	GO:0070279	vitamin B6 binding	17/508	56/18432	8.51347e-14	3.83714e-12	2.63086e-12	213/189/6898/64902/64850/6470/2805/10993/2806/1491/2731/18/211/55163/84706/5836/2875	-17	Down-regulated
GO:0031406	MF	GO:0031406	carboxylic acid binding	27/508	171/18432	2.01876e-13	8.49224e-12	5.82252e-12	1373/2168/213/341/10841/5105/6470/10247/8309/173/5091/2731/2938/9032/3172/6342/54658/5264/9971/57834/9380/51/54600/5095/9227/5836/1621	-27	Down-regulated
GO:0016903	MF	GO:0016903	oxidoreductase activity, acting on the aldehyde or oxo group of donors	15/508	47/18432	1.09467e-12	4.31712e-11	2.95994e-11	127/54363/64577/10840/1593/2330/4329/217/8659/223/7915/224/55753/216/219	-15	Down-regulated
GO:0043177	MF	GO:0043177	organic acid binding	23/508	137/18432	3.38026e-12	1.25467e-10	8.6024e-11	1373/2168/189/10841/6898/6470/5009/6999/5091/2731/9032/6342/54658/2747/5264/23576/2746/9971/445/54600/5095/9227/1621	-23	Down-regulated
GO:0008392	MF	GO:0008392	arachidonic acid epoxygenase activity	10/508	17/18432	3.78903e-12	1.28167e-10	8.78751e-11	1571/1579/8529/1555/1558/1573/1549/1559/1548/66002	-10	Down-regulated
GO:1901681	MF	GO:1901681	sulfur compound binding	32/508	270/18432	3.85924e-12	1.28167e-10	8.78751e-11	462/350/3273/3827/6822/134526/283/27329/2147/116519/4018/80339/51156/5091/3053/4329/6288/7448/64093/2263/10178/53354/6342/2160/348/10455/55753/5095/5270/10468/5167/3075	-32	Down-regulated
GO:0033293	MF	GO:0033293	monocarboxylic acid binding	18/508	81/18432	5.72918e-12	1.80756e-10	1.23931e-10	2168/213/341/10247/8309/173/5091/2938/3172/6342/54658/9971/57834/51/54600/5095/9227/5836	-18	Down-regulated
GO:0016709	MF	GO:0016709	oxidoreductase activity, acting on paired donors, with incorporation or reduction of molecular oxygen, NAD(P)H as one donor, and incorporation of one atom of oxygen	13/508	40/18432	2.77183e-11	8.32868e-10	5.71038e-10	1571/1576/8529/1582/1555/2328/6718/284541/1565/1593/2330/1559/57834	-13	Down-regulated
GO:0004866	MF	GO:0004866	endopeptidase inhibitor activity	25/508	180/18432	2.91208e-11	8.35238e-10	5.72663e-10	462/3273/197/3827/3697/6694/256394/3699/26998/5345/4018/3698/5265/51156/259/3053/5037/183/5627/721/866/720/5858/5267/5270	-25	Down-regulated
GO:0001848	MF	GO:0001848	complement binding	11/508	26/18432	3.32758e-11	9.12913e-10	6.25919e-10	3080/731/81494/10878/3078/10747/10877/325/721/720/3075	-11	Down-regulated
GO:0030414	MF	GO:0030414	peptidase inhibitor activity	25/508	187/18432	6.76759e-11	1.77931e-09	1.21995e-09	462/3273/197/3827/3697/6694/256394/3699/26998/5345/4018/3698/5265/51156/259/3053/5037/183/5627/721/866/720/5858/5267/5270	-25	Down-regulated
GO:0005319	MF	GO:0005319	lipid transporter activity	23/508	161/18432	1.01874e-10	2.57131e-09	1.76296e-09	2168/8647/335/336/10599/319/10998/11001/5950/4547/64241/5244/28234/10877/7274/64240/55937/6554/388323/84879/348/58488/5825	-23	Down-regulated
GO:0061135	MF	GO:0061135	endopeptidase regulator activity	25/508	194/18432	1.51074e-10	3.66645e-09	2.51382e-09	462/3273/197/3827/3697/6694/256394/3699/26998/5345/4018/3698/5265/51156/259/3053/5037/183/5627/721/866/720/5858/5267/5270	-25	Down-regulated
GO:0046943	MF	GO:0046943	carboxylic acid transmembrane transporter activity	23/508	165/18432	1.68665e-10	3.94176e-09	2.70258e-09	284111/8647/10599/10998/11001/1244/10991/28234/83733/55089/55244/6542/6554/6529/51660/25874/220963/84879/6567/9429/10166/6506/253512	-23	Down-regulated
GO:0005342	MF	GO:0005342	organic acid transmembrane transporter activity	23/508	166/18432	1.9085e-10	4.30094e-09	2.94885e-09	284111/8647/10599/10998/11001/1244/10991/28234/83733/55089/55244/6542/6554/6529/51660/25874/220963/84879/6567/9429/10166/6506/253512	-23	Down-regulated
GO:0005496	MF	GO:0005496	steroid binding	18/508	101/18432	2.81196e-10	6.11843e-09	4.19497e-09	1576/345/335/336/319/6718/116519/3290/2638/10857/6462/3638/866/6342/54658/9971/344838/367	-18	Down-regulated
GO:0016620	MF	GO:0016620	oxidoreductase activity, acting on the aldehyde or oxo group of donors, NAD or NADP as acceptor	12/508	39/18432	3.35528e-10	7.05728e-09	4.83867e-09	127/64577/10840/1593/4329/217/8659/223/7915/224/216/219	-12	Down-regulated
GO:0004867	MF	GO:0004867	serine-type endopeptidase inhibitor activity	17/508	98/18432	1.36386e-09	2.75425e-08	1.88839e-08	462/3273/3697/256394/3699/5345/3698/5265/51156/259/3053/5037/183/866/5858/5267/5270	-17	Down-regulated
GO:0051287	MF	GO:0051287	NAD binding	13/508	53/18432	1.39677e-09	2.75425e-08	1.88839e-08	127/1962/2819/6652/217/2746/5860/9380/216/4720/51084/26227/219	-13	Down-regulated
GO:0001846	MF	GO:0001846	opsonin binding	9/508	21/18432	1.87195e-09	3.5794e-08	2.45414e-08	3080/81494/10878/3078/10747/10877/325/720/3075	-9	Down-regulated
GO:0022804	MF	GO:0022804	active transmembrane transporter activity	35/508	417/18432	5.41659e-09	1.00526e-07	6.89232e-08	284111/8647/10864/10599/6580/1244/10246/10991/64241/5244/28234/83733/55089/55244/64240/9154/6568/1528/6554/6529/491/10050/220963/84879/6567/540/10786/85414/9429/4720/10166/6506/5825/6523/253512	-35	Down-regulated
GO:0004030	MF	GO:0004030	aldehyde dehydrogenase [NAD(P)+] activity	8/508	17/18432	6.15709e-09	1.11004e-07	7.61072e-08	127/10840/217/8659/223/224/216/219	-8	Down-regulated
GO:0061134	MF	GO:0061134	peptidase regulator activity	25/508	232/18432	6.58406e-09	1.15404e-07	7.91243e-08	462/3273/197/3827/3697/6694/256394/3699/26998/5345/4018/3698/5265/51156/259/3053/5037/183/5627/721/866/720/5858/5267/5270	-25	Down-regulated
GO:0016829	MF	GO:0016829	lyase activity	23/508	199/18432	7.00228e-09	1.19417e-07	8.18759e-08	229/1544/10841/5105/131669/64850/1962/2805/10993/5106/763/1491/2731/3034/1892/130013/171425/2271/435/1632/4259/81889/51495	-23	Down-regulated
GO:0008028	MF	GO:0008028	monocarboxylic acid transmembrane transporter activity	13/508	60/18432	7.1916e-09	1.19418e-07	8.18767e-08	8647/10599/10998/11001/28234/6554/6529/51660/25874/220963/84879/6567/9429	-13	Down-regulated
GO:0008483	MF	GO:0008483	transaminase activity	9/508	24/18432	7.73444e-09	1.25139e-07	8.5799e-08	189/6898/64902/64850/2805/2806/18/84706/2875	-9	Down-regulated
GO:0005539	MF	GO:0005539	glycosaminoglycan binding	25/508	237/18432	1.01673e-08	1.60389e-07	1.09967e-07	462/350/3273/3827/3697/283/27329/2147/116519/114770/4018/3698/51156/3053/6288/7448/64093/2263/10178/2160/348/55576/3026/5270/3075	-25	Down-regulated
GO:0016769	MF	GO:0016769	transferase activity, transferring nitrogenous groups	9/508	25/18432	1.17914e-08	1.81472e-07	1.24423e-07	189/6898/64902/64850/2805/2806/18/84706/2875	-9	Down-regulated
GO:0016597	MF	GO:0016597	amino acid binding	12/508	54/18432	2.02033e-08	3.0353e-07	2.08109e-07	1373/189/6898/6470/5009/6999/2731/9032/2747/23576/2746/445	-12	Down-regulated
GO:0016746	MF	GO:0016746	acyltransferase activity	25/508	248/18432	2.53375e-08	3.71813e-07	2.54926e-07	123876/348158/92292/3158/80168/10249/57678/80339/54988/10449/346606/9027/38/570/6342/211/162417/9588/171425/171546/30/1374/79071/9227/653082	-25	Down-regulated
GO:0016408	MF	GO:0016408	C-acyltransferase activity	8/508	20/18432	2.96571e-08	4.2531e-07	2.91604e-07	123876/348158/54988/10449/38/6342/171546/30	-8	Down-regulated
GO:0016747	MF	GO:0016747	acyltransferase activity, transferring groups other than amino-acyl groups	23/508	221/18432	5.10181e-08	7.15388e-07	4.9049e-07	123876/348158/92292/80168/10249/57678/80339/54988/10449/346606/9027/38/570/6342/211/162417/9588/171546/30/1374/79071/9227/653082	-23	Down-regulated
GO:0008201	MF	GO:0008201	heparin binding	20/508	171/18432	5.53121e-08	7.58738e-07	5.20212e-07	462/350/3273/3827/283/27329/2147/116519/4018/51156/3053/6288/7448/64093/2263/10178/2160/348/5270/3075	-20	Down-regulated
GO:0004029	MF	GO:0004029	aldehyde dehydrogenase (NAD+) activity	7/508	15/18432	6.15873e-08	8.26842e-07	5.66906e-07	10840/217/8659/223/224/216/219	-7	Down-regulated
GO:0008514	MF	GO:0008514	organic anion transmembrane transporter activity	21/508	190/18432	6.9312e-08	9.10283e-07	6.24116e-07	284111/10864/10599/6514/1244/10991/28234/83733/55244/6542/6529/51660/25874/220963/84879/10786/9429/10166/284439/6506/253512	-21	Down-regulated
GO:0005504	MF	GO:0005504	fatty acid binding	11/508	49/18432	7.06876e-08	9.10283e-07	6.24116e-07	2168/213/341/10247/8309/173/2938/3172/6342/57834/51	-11	Down-regulated
GO:0015291	MF	GO:0015291	secondary active transmembrane transporter activity	24/508	246/18432	8.99946e-08	1.13573e-06	7.7869e-07	284111/10864/10599/6580/10246/10991/28234/83733/55089/55244/9154/6568/6554/6529/10050/220963/84879/6567/10786/85414/10166/6506/6523/253512	-24	Down-regulated
GO:0015293	MF	GO:0015293	symporter activity	18/508	145/18432	1.02619e-07	1.26966e-06	8.70513e-07	284111/6580/10246/10991/83733/55089/9154/6568/6554/6529/10050/220963/84879/6567/10786/85414/6506/6523	-18	Down-regulated
GO:0015370	MF	GO:0015370	solute:sodium symporter activity	13/508	76/18432	1.42168e-07	1.72516e-06	1.18282e-06	284111/6580/10246/10991/9154/6568/6554/6529/10050/84879/10786/6506/6523	-13	Down-regulated
GO:0001851	MF	GO:0001851	complement component C3b binding	6/508	11/18432	1.74828e-07	2.08144e-06	1.42709e-06	3080/81494/10878/3078/10877/3075	-6	Down-regulated
GO:0004857	MF	GO:0004857	enzyme inhibitor activity	31/508	395/18432	1.87256e-07	2.18812e-06	1.50023e-06	462/3273/197/3827/3697/341/6694/256394/345/336/27329/3699/26998/5345/4018/3698/5265/51156/259/3053/5037/183/5627/721/866/54658/720/5858/5267/344/5270	-31	Down-regulated
GO:0015294	MF	GO:0015294	solute:monoatomic cation symporter activity	15/508	109/18432	3.07756e-07	3.53081e-06	2.42082e-06	284111/6580/10246/10991/83733/9154/6568/6554/6529/10050/84879/10786/85414/6506/6523	-15	Down-regulated
GO:0004745	MF	GO:0004745	NAD-retinol dehydrogenase activity	7/508	19/18432	4.38104e-07	4.9365e-06	3.3846e-06	127/124/125/130/8608/126/8630	-7	Down-regulated
GO:0016229	MF	GO:0016229	steroid dehydrogenase activity	9/508	37/18432	5.34709e-07	5.91932e-06	4.05846e-06	345275/6718/3290/8608/6716/622/8630/3294/51170	-9	Down-regulated
GO:0016645	MF	GO:0016645	oxidoreductase activity, acting on the CH-NH group of donors	8/508	28/18432	6.02389e-07	6.55357e-06	4.49332e-06	51268/29958/58510/10840/4522/5860/1757/1428	-8	Down-regulated
GO:0009055	MF	GO:0009055	electron transfer activity	15/508	122/18432	1.34398e-06	1.43738e-05	9.85507e-06	1544/8608/29958/2731/217/8630/8659/1528/23498/4129/2936/5860/2230/4720/26227	-15	Down-regulated
GO:0016878	MF	GO:0016878	acid-thiol ligase activity	8/508	31/18432	1.42154e-06	1.49498e-05	1.025e-05	123876/348158/10998/11001/54988/8801/2180/79611	-8	Down-regulated
GO:0004252	MF	GO:0004252	serine-type endopeptidase activity	18/508	174/18432	1.5815e-06	1.62577e-05	1.11467e-05	3250/3240/5648/5340/2158/2147/922/4018/3818/10747/5624/2161/8858/2160/2155/83752/3026/2159	-18	Down-regulated
GO:0008236	MF	GO:0008236	serine-type peptidase activity	19/508	192/18432	1.59742e-06	1.62577e-05	1.11467e-05	3250/3240/5648/5340/2158/2147/922/4018/3818/10747/5624/2161/8858/5649/2160/2155/83752/3026/2159	-19	Down-regulated
GO:0017171	MF	GO:0017171	serine hydrolase activity	19/508	196/18432	2.17692e-06	2.18037e-05	1.49493e-05	3250/3240/5648/5340/2158/2147/922/4018/3818/10747/5624/2161/8858/5649/2160/2155/83752/3026/2159	-19	Down-regulated
GO:0016702	MF	GO:0016702	oxidoreductase activity, acting on single donors with incorporation of molecular oxygen, incorporation of two atoms of oxygen	7/508	24/18432	2.66948e-06	2.63194e-05	1.80454e-05	3242/6999/3081/83875/1036/23498/169355	-7	Down-regulated
GO:0022853	MF	GO:0022853	active monoatomic ion transmembrane transporter activity	23/508	278/18432	2.99399e-06	2.90648e-05	1.99276e-05	284111/10864/10599/6580/1244/10246/10991/28234/83733/55244/9154/6568/1528/6554/6529/491/10050/84879/540/10786/85414/6506/6523	-23	Down-regulated
GO:0033218	MF	GO:0033218	amide binding	29/508	408/18432	3.44433e-06	3.29298e-05	2.25776e-05	10841/335/134526/283/2642/590/80339/6716/3929/30061/5091/4329/10857/3953/847/1393/1191/5824/53354/6342/2690/388323/84134/348/10455/1410/5095/320/8685	-29	Down-regulated
GO:0018455	MF	GO:0018455	alcohol dehydrogenase [NAD(P)+] activity	5/508	10/18432	3.50441e-06	3.30042e-05	2.26286e-05	127/124/125/130/126	-5	Down-regulated
GO:0016209	MF	GO:0016209	antioxidant activity	12/508	85/18432	3.5702e-06	3.3104e-05	2.26971e-05	3240/2168/213/2938/847/55937/9588/2936/4257/348/6647/4259	-12	Down-regulated
GO:0016701	MF	GO:0016701	oxidoreductase activity, acting on single donors with incorporation of molecular oxygen	7/508	25/18432	3.61993e-06	3.3104e-05	2.26971e-05	3242/6999/3081/83875/1036/23498/169355	-7	Down-regulated
GO:0042562	MF	GO:0042562	hormone binding	12/508	87/18432	4.57881e-06	4.06934e-05	2.79006e-05	2642/7276/30061/3953/6462/1393/4036/2690/216/367/11057/1428	-12	Down-regulated
GO:0050660	MF	GO:0050660	flavin adenine dinucleotide binding	12/508	87/18432	4.57881e-06	4.06934e-05	2.79006e-05	51268/2328/1610/8309/58510/36/2330/4129/2936/197257/51/35	-12	Down-regulated
GO:0016627	MF	GO:0016627	oxidoreductase activity, acting on the CH-CH group of donors	10/508	60/18432	5.06534e-06	4.43921e-05	3.04365e-05	6718/6716/8309/36/22949/55825/30/51/35/1723	-10	Down-regulated
GO:0016725	MF	GO:0016725	oxidoreductase activity, acting on CH or CH2 groups	5/508	11/18432	6.27906e-06	5.42752e-05	3.72126e-05	1576/1544/1558/8309/1559	-5	Down-regulated
GO:0016405	MF	GO:0016405	CoA-ligase activity	7/508	27/18432	6.37495e-06	5.43594e-05	3.72704e-05	123876/348158/10998/11001/54988/2180/79611	-7	Down-regulated
GO:0030246	MF	GO:0030246	carbohydrate binding	22/508	275/18432	8.39704e-06	7.06471e-05	4.84376e-05	229/3697/4153/5313/433/8547/2220/432/2203/10216/259/10584/325/6652/78989/7448/721/5264/282969/5836/1621/5167	-22	Down-regulated
GO:0019825	MF	GO:0019825	oxygen binding	8/508	39/18432	9.13242e-06	7.58231e-05	5.19865e-05	1571/1576/213/1582/6999/1549/1577/4720	-8	Down-regulated
GO:0070325	MF	GO:0070325	lipoprotein particle receptor binding	7/508	29/18432	1.06814e-05	8.75323e-05	6.00147e-05	345/335/336/116519/1191/5649/348	-7	Down-regulated
GO:0016638	MF	GO:0016638	oxidoreductase activity, acting on the CH-NH2 group of donors	6/508	20/18432	1.18681e-05	9.601e-05	6.58272e-05	1610/2731/2747/4129/2746/55163	-6	Down-regulated
GO:0008509	MF	GO:0008509	monoatomic anion transmembrane transporter activity	23/508	303/18432	1.24131e-05	9.91477e-05	6.79785e-05	284111/10864/10599/6580/6514/1244/10991/28234/83733/55244/6542/6568/6529/51660/25874/220963/84879/10786/9429/10166/284439/6506/253512	-23	Down-regulated
GO:0016877	MF	GO:0016877	ligase activity, forming carbon-sulfur bonds	8/508	41/18432	1.35128e-05	0.000106582	7.30759e-05	123876/348158/10998/11001/54988/8801/2180/79611	-8	Down-regulated
GO:0038024	MF	GO:0038024	cargo receptor activity	11/508	82/18432	1.49651e-05	0.000116014	7.95425e-05	433/922/432/10216/7448/4036/7036/55576/6382/8685/5167	-11	Down-regulated
GO:1901505	MF	GO:1901505	carbohydrate derivative transmembrane transporter activity	9/508	54/18432	1.50763e-05	0.000116014	7.95425e-05	6580/10246/9154/6568/10050/84879/10786/284439/6523	-9	Down-regulated
GO:0005436	MF	GO:0005436	sodium:phosphate symporter activity	5/508	13/18432	1.67081e-05	0.000127022	8.70899e-05	10246/6568/10050/84879/10786	-5	Down-regulated
GO:0042910	MF	GO:0042910	xenobiotic transmembrane transporter activity	7/508	31/18432	1.71565e-05	0.000128878	8.83624e-05	8647/6580/1244/5244/55244/10786/9429	-7	Down-regulated
GO:0052689	MF	GO:0052689	carboxylic ester hydrolase activity	15/508	152/18432	2.05067e-05	0.000152232	0.000104375	134526/1066/84647/590/80339/217/8824/570/9104/57406/5444/9588/641371/11057/23491	-15	Down-regulated
GO:0015645	MF	GO:0015645	fatty acid ligase activity	6/508	22/18432	2.17986e-05	0.000158103	0.0001084	123876/348158/10998/11001/54988/2180	-6	Down-regulated
GO:0120020	MF	GO:0120020	cholesterol transfer activity	6/508	22/18432	2.17986e-05	0.000158103	0.0001084	335/336/4547/64241/64240/348	-6	Down-regulated
GO:0048029	MF	GO:0048029	monosaccharide binding	10/508	72/18432	2.68084e-05	0.000192228	0.000131797	229/4153/5313/2203/10584/78989/5264/282969/5836/1621	-10	Down-regulated
GO:0120015	MF	GO:0120015	sterol transfer activity	6/508	23/18432	2.88087e-05	0.000204251	0.00014004	335/336/4547/64241/64240/348	-6	Down-regulated
GO:0016863	MF	GO:0016863	intramolecular oxidoreductase activity, transposing C=C bonds	5/508	15/18432	3.72414e-05	0.000261104	0.00017902	1962/2938/1892/10455/1632	-5	Down-regulated
GO:0120227	MF	GO:0120227	acyl-CoA binding	6/508	25/18432	4.82276e-05	0.000334414	0.000229284	134526/80339/4329/53354/6342/10455	-6	Down-regulated
GO:0016810	MF	GO:0016810	hydrolase activity, acting on carbon-nitrogen (but not peptide) bonds	13/508	128/18432	5.35973e-05	0.000367607	0.000252042	51733/383/114770/1807/10247/79814/55821/847/144193/4522/23576/3094/1723	-13	Down-regulated
GO:0120013	MF	GO:0120013	lipid transfer activity	8/508	50/18432	6.10904e-05	0.000414495	0.00028419	335/336/4547/64241/7274/64240/388323/348	-8	Down-regulated
GO:0005324	MF	GO:0005324	long-chain fatty acid transporter activity	5/508	17/18432	7.33111e-05	0.00048694	0.00033386	2168/10998/11001/84879/5825	-5	Down-regulated
GO:0055102	MF	GO:0055102	lipase inhibitor activity	5/508	17/18432	7.33111e-05	0.00048694	0.00033386	341/345/336/27329/344	-5	Down-regulated
GO:0050661	MF	GO:0050661	NADP binding	8/508	53/18432	9.38154e-05	0.000616641	0.000422786	2328/3290/2330/847/2936/5860/9380/1428	-8	Down-regulated
GO:0016813	MF	GO:0016813	hydrolase activity, acting on carbon-nitrogen (but not peptide) bonds, in linear amidines	4/508	11/18432	0.00016129	0.00104922	0.000719372	383/79814/55821/23576	-4	Down-regulated
GO:0033764	MF	GO:0033764	steroid dehydrogenase activity, acting on the CH-OH group of donors, NAD or NADP as acceptor	6/508	31/18432	0.000174255	0.00112199	0.000769269	3290/8608/6716/8630/3294/51170	-6	Down-regulated
GO:0000062	MF	GO:0000062	fatty-acyl-CoA binding	5/508	22/18432	0.000278371	0.00177426	0.00121648	134526/80339/4329/6342/10455	-5	Down-regulated
GO:0015020	MF	GO:0015020	glucuronosyltransferase activity	6/508	34/18432	0.000296782	0.00187269	0.00128397	7363/54658/7367/54600/54657/7364	-6	Down-regulated
GO:0016840	MF	GO:0016840	carbon-nitrogen lyase activity	4/508	13/18432	0.000334438	0.00208941	0.00143256	10841/10993/3034/435	-4	Down-regulated
GO:0047617	MF	GO:0047617	acyl-CoA hydrolase activity	5/508	23/18432	0.000347693	0.00211827	0.00145235	134526/10449/570/641371/5825	-5	Down-regulated
GO:1901567	MF	GO:1901567	fatty acid derivative binding	5/508	23/18432	0.000347693	0.00211827	0.00145235	134526/80339/4329/6342/10455	-5	Down-regulated
GO:0016835	MF	GO:0016835	carbon-oxygen lyase activity	9/508	80/18432	0.000349129	0.00211827	0.00145235	1544/131669/64850/1962/763/1892/2271/1632/51495	-9	Down-regulated
GO:0140359	MF	GO:0140359	ABC-type transporter activity	7/508	49/18432	0.000365237	0.0021949	0.00150489	8647/1244/64241/5244/64240/9429/5825	-7	Down-regulated
GO:0015081	MF	GO:0015081	sodium ion transmembrane transporter activity	13/508	156/18432	0.000392421	0.00233601	0.00160164	284111/6580/10246/10991/9154/6568/6554/6529/10050/84879/10786/6506/6523	-13	Down-regulated
GO:0016836	MF	GO:0016836	hydro-lyase activity	8/508	65/18432	0.000400319	0.00236076	0.00161861	1544/131669/1962/763/1892/2271/1632/51495	-8	Down-regulated
GO:0015248	MF	GO:0015248	sterol transporter activity	6/508	36/18432	0.000410252	0.00239694	0.00164341	335/336/4547/64241/64240/348	-6	Down-regulated
GO:0016830	MF	GO:0016830	carbon-carbon lyase activity	7/508	51/18432	0.00046948	0.00271782	0.00186341	229/5105/2805/5106/130013/171425/81889	-7	Down-regulated
GO:0016289	MF	GO:0016289	CoA hydrolase activity	5/508	25/18432	0.00052459	0.00300924	0.00206322	134526/10449/570/641371/5825	-5	Down-regulated
GO:0015171	MF	GO:0015171	amino acid transmembrane transporter activity	9/508	85/18432	0.000549126	0.00312161	0.00214026	10991/83733/55089/55244/6542/6529/6567/10166/6506	-9	Down-regulated
GO:1901618	MF	GO:1901618	organic hydroxy compound transmembrane transporter activity	7/508	53/18432	0.000596166	0.00335875	0.00230286	8647/10599/6580/5950/28234/6554/6523	-7	Down-regulated
GO:0010181	MF	GO:0010181	FMN binding	4/508	15/18432	0.000611074	0.00341228	0.00233956	54363/51179/389434/55163	-4	Down-regulated
GO:0008374	MF	GO:0008374	O-acyltransferase activity	7/508	54/18432	0.000668944	0.00367463	0.00251943	80168/57678/80339/346606/9588/1374/9227	-7	Down-regulated
GO:0016874	MF	GO:0016874	ligase activity	13/508	165/18432	0.000669703	0.00367463	0.00251943	1373/123876/348158/10998/11001/54988/5091/4522/8801/2180/445/5095/79611	-13	Down-regulated
GO:0043178	MF	GO:0043178	alcohol binding	9/508	90/18432	0.000834582	0.00453984	0.00311264	127/345/335/336/319/116519/5950/6342/9227	-9	Down-regulated
GO:0050997	MF	GO:0050997	quaternary ammonium group binding	6/508	41/18432	0.000843089	0.00454692	0.0031175	341/335/336/116519/55753/58488	-6	Down-regulated
GO:0015101	MF	GO:0015101	organic cation transmembrane transporter activity	5/508	29/18432	0.00107085	0.0057263	0.00392612	6580/80704/220963/788/284439	-5	Down-regulated
GO:0016790	MF	GO:0016790	thiolester hydrolase activity	6/508	44/18432	0.00123459	0.00647587	0.00444004	134526/10449/570/641371/3029/5825	-6	Down-regulated
GO:0071813	MF	GO:0071813	lipoprotein particle binding	5/508	30/18432	0.00125625	0.00647587	0.00444004	335/336/348/3329/55576	-5	Down-regulated
GO:0071814	MF	GO:0071814	protein-lipid complex binding	5/508	30/18432	0.00125625	0.00647587	0.00444004	335/336/348/3329/55576	-5	Down-regulated
GO:0015174	MF	GO:0015174	basic amino acid transmembrane transporter activity	4/508	18/18432	0.00128286	0.00647587	0.00444004	10991/55244/6542/10166	-4	Down-regulated
GO:0016646	MF	GO:0016646	oxidoreductase activity, acting on the CH-NH group of donors, NAD or NADP as acceptor	4/508	18/18432	0.00128286	0.00647587	0.00444004	10840/4522/5860/1428	-4	Down-regulated
GO:0034185	MF	GO:0034185	apolipoprotein binding	4/508	18/18432	0.00128286	0.00647587	0.00444004	5340/4547/4018/3329	-4	Down-regulated
GO:0043395	MF	GO:0043395	heparan sulfate proteoglycan binding	4/508	18/18432	0.00128286	0.00647587	0.00444004	3273/348/10468/3075	-4	Down-regulated
GO:0005507	MF	GO:0005507	copper ion binding	7/508	61/18432	0.00139683	0.00694015	0.00475836	57817/213/283/2153/540/6647/1621	-7	Down-regulated
GO:0032934	MF	GO:0032934	sterol binding	7/508	61/18432	0.00139683	0.00694015	0.00475836	345/335/336/319/116519/3638/6342	-7	Down-regulated
GO:0031210	MF	GO:0031210	phosphatidylcholine binding	5/508	31/18432	0.00146432	0.00721864	0.00494931	341/335/336/116519/58488	-5	Down-regulated
GO:0042626	MF	GO:0042626	ATPase-coupled transmembrane transporter activity	9/508	98/18432	0.0015329	0.00749813	0.00514093	8647/1244/64241/5244/64240/491/540/9429/5825	-9	Down-regulated
GO:0005343	MF	GO:0005343	organic acid:sodium symporter activity	5/508	32/18432	0.00169669	0.00817261	0.00560337	284111/10991/6554/6529/6506	-5	Down-regulated
GO:0090482	MF	GO:0090482	vitamin transmembrane transporter activity	5/508	32/18432	0.00169669	0.00817261	0.00560337	6514/5950/2638/80704/9429	-5	Down-regulated
GO:0005044	MF	GO:0005044	scavenger receptor activity	6/508	47/18432	0.00175187	0.00837446	0.00574177	922/10216/7448/55576/8685/5167	-6	Down-regulated
GO:0004300	MF	GO:0004300	enoyl-CoA hydratase activity	3/508	10/18432	0.00216117	0.00974069	0.0066785	1962/1892/1632	-3	Down-regulated
GO:0008172	MF	GO:0008172	S-methyltransferase activity	3/508	10/18432	0.00216117	0.00974069	0.0066785	635/23743/196410	-3	Down-regulated
GO:0008401	MF	GO:0008401	retinoic acid 4-hydroxylase activity	3/508	10/18432	0.00216117	0.00974069	0.0066785	1576/1558/1577	-3	Down-regulated
GO:0015245	MF	GO:0015245	fatty acid transmembrane transporter activity	3/508	10/18432	0.00216117	0.00974069	0.0066785	10998/11001/84879	-3	Down-regulated
GO:0015643	MF	GO:0015643	toxic substance binding	3/508	10/18432	0.00216117	0.00974069	0.0066785	213/2053/445	-3	Down-regulated
GO:0016634	MF	GO:0016634	oxidoreductase activity, acting on the CH-CH group of donors, oxygen as acceptor	3/508	10/18432	0.00216117	0.00974069	0.0066785	8309/30/51	-3	Down-regulated
GO:0016742	MF	GO:0016742	hydroxymethyl-, formyl- and related transferase activity	3/508	10/18432	0.00216117	0.00974069	0.0066785	10841/6470/10840	-3	Down-regulated
GO:0016812	MF	GO:0016812	hydrolase activity, acting on carbon-nitrogen (but not peptide) bonds, in cyclic amides	3/508	10/18432	0.00216117	0.00974069	0.0066785	1807/144193/1723	-3	Down-regulated
GO:0015179	MF	GO:0015179	L-amino acid transmembrane transporter activity	7/508	66/18432	0.00221653	0.00991935	0.00680099	10991/83733/55089/55244/6542/10166/6506	-7	Down-regulated
GO:0016831	MF	GO:0016831	carboxy-lyase activity	5/508	34/18432	0.0022409	0.00995779	0.00682734	5105/2805/5106/130013/81889	-5	Down-regulated
GO:0015125	MF	GO:0015125	bile acid transmembrane transporter activity	4/508	21/18432	0.00235018	0.0102957	0.00705902	8647/10599/28234/6554	-4	Down-regulated
GO:0019200	MF	GO:0019200	carbohydrate kinase activity	4/508	21/18432	0.00235018	0.0102957	0.00705902	5207/3795/9942/55277	-4	Down-regulated
GO:0001540	MF	GO:0001540	amyloid-beta binding	8/508	85/18432	0.00236589	0.0102957	0.00705902	335/590/10857/1191/348/1410/320/8685	-8	Down-regulated
GO:0015485	MF	GO:0015485	cholesterol binding	6/508	51/18432	0.00267876	0.0115774	0.00793779	345/335/336/319/116519/6342	-6	Down-regulated
GO:0004602	MF	GO:0004602	glutathione peroxidase activity	4/508	22/18432	0.00281058	0.0120645	0.00827173	2938/9588/4257/4259	-4	Down-regulated
GO:0043394	MF	GO:0043394	proteoglycan binding	5/508	36/18432	0.00290215	0.012085	0.00828581	3273/2220/348/10468/3075	-5	Down-regulated
GO:0015651	MF	GO:0015651	quaternary ammonium group transmembrane transporter activity	3/508	11/18432	0.00291112	0.012085	0.00828581	6580/220963/788	-3	Down-regulated
GO:0030283	MF	GO:0030283	testosterone dehydrogenase [NAD(P)] activity	3/508	11/18432	0.00291112	0.012085	0.00828581	6716/8630/3294	-3	Down-regulated
GO:0032052	MF	GO:0032052	bile acid binding	3/508	11/18432	0.00291112	0.012085	0.00828581	2168/9971/5836	-3	Down-regulated
GO:1901474	MF	GO:1901474	azole transmembrane transporter activity	3/508	11/18432	0.00291112	0.012085	0.00828581	10991/9154/80704	-3	Down-regulated
GO:0004879	MF	GO:0004879	nuclear receptor activity	6/508	52/18432	0.00295906	0.0121245	0.00831287	9970/8856/5465/3172/9971/367	-6	Down-regulated
GO:0098531	MF	GO:0098531	ligand-activated transcription factor activity	6/508	52/18432	0.00295906	0.0121245	0.00831287	9970/8856/5465/3172/9971/367	-6	Down-regulated
GO:0005501	MF	GO:0005501	retinoid binding	5/508	38/18432	0.00369387	0.0149413	0.0102441	127/5950/54658/54600/9227	-5	Down-regulated
GO:0019840	MF	GO:0019840	isoprenoid binding	5/508	38/18432	0.00369387	0.0149413	0.0102441	127/5950/54658/54600/9227	-5	Down-regulated
GO:0008035	MF	GO:0008035	high-density lipoprotein particle binding	3/508	12/18432	0.0038026	0.0152831	0.0104785	335/336/3329	-3	Down-regulated
GO:0051213	MF	GO:0051213	dioxygenase activity	8/508	93/18432	0.00413916	0.0164411	0.0112725	3242/6999/3081/83875/1036/23498/5264/169355	-8	Down-regulated
GO:0071949	MF	GO:0071949	FAD binding	5/508	39/18432	0.00414285	0.0164411	0.0112725	1610/8309/58510/197257/51	-5	Down-regulated
GO:0005416	MF	GO:0005416	amino acid:monoatomic cation symporter activity	4/508	25/18432	0.00455369	0.0178471	0.0122365	10991/83733/6529/6506	-4	Down-regulated
GO:0030247	MF	GO:0030247	polysaccharide binding	4/508	25/18432	0.00455369	0.0178471	0.0122365	2220/10216/7448/5167	-4	Down-regulated
GO:0042277	MF	GO:0042277	peptide binding	18/508	330/18432	0.0048258	0.0187968	0.0128876	335/283/2642/590/3929/30061/10857/3953/847/1393/1191/5824/2690/84134/348/1410/320/8685	-18	Down-regulated
GO:0008559	MF	GO:0008559	ABC-type xenobiotic transporter activity	3/508	14/18432	0.00603896	0.0231351	0.015862	8647/1244/9429	-3	Down-regulated
GO:0044594	MF	GO:0044594	17-beta-hydroxysteroid dehydrogenase (NAD+) activity	3/508	14/18432	0.00603896	0.0231351	0.015862	8630/3294/51170	-3	Down-regulated
GO:0008198	MF	GO:0008198	ferrous iron binding	4/508	27/18432	0.00604958	0.0231351	0.015862	7018/1036/23498/5264	-4	Down-regulated
GO:0016628	MF	GO:0016628	oxidoreductase activity, acting on the CH-CH group of donors, NAD or NADP as acceptor	4/508	28/18432	0.00690675	0.026254	0.0180005	6718/6716/22949/55825	-4	Down-regulated
GO:0015399	MF	GO:0015399	primary active transmembrane transporter activity	11/508	169/18432	0.00728924	0.027452	0.0188219	8647/1244/64241/5244/64240/1528/491/540/9429/4720/5825	-11	Down-regulated
GO:0004467	MF	GO:0004467	long-chain fatty acid-CoA ligase activity	3/508	15/18432	0.00739594	0.027452	0.0188219	10998/11001/2180	-3	Down-regulated
GO:0017110	MF	GO:0017110	nucleoside diphosphate phosphatase activity	3/508	15/18432	0.00739594	0.027452	0.0188219	957/249/284439	-3	Down-regulated
GO:0102991	MF	GO:0102991	myristoyl-CoA hydrolase activity	3/508	15/18432	0.00739594	0.027452	0.0188219	10449/570/641371	-3	Down-regulated
GO:0004175	MF	GO:0004175	endopeptidase activity	21/508	426/18432	0.00768422	0.0283552	0.0194412	3250/3240/1373/5648/5340/2158/2147/922/4018/3818/10747/5624/2161/8858/4324/2160/2155/83752/3026/60676/2159	-21	Down-regulated
GO:0051087	MF	GO:0051087	protein-folding chaperone binding	8/508	105/18432	0.00852815	0.0312864	0.0214509	213/5340/1191/4036/3280/3329/6647/2244	-8	Down-regulated
GO:0015347	MF	GO:0015347	sodium-independent organic anion transmembrane transporter activity	3/508	16/18432	0.00891874	0.0319757	0.0219235	10864/10599/28234	-3	Down-regulated
GO:0016641	MF	GO:0016641	oxidoreductase activity, acting on the CH-NH2 group of donors, oxygen as acceptor	3/508	16/18432	0.00891874	0.0319757	0.0219235	1610/4129/55163	-3	Down-regulated
GO:0019841	MF	GO:0019841	retinol binding	3/508	16/18432	0.00891874	0.0319757	0.0219235	127/5950/9227	-3	Down-regulated
GO:0070403	MF	GO:0070403	NAD+ binding	3/508	16/18432	0.00891874	0.0319757	0.0219235	1962/2746/51084	-3	Down-regulated
GO:0005310	MF	GO:0005310	dicarboxylic acid transmembrane transporter activity	4/508	31/18432	0.00994815	0.0354649	0.0243157	284111/1244/83733/253512	-4	Down-regulated
GO:0008525	MF	GO:0008525	phosphatidylcholine transporter activity	3/508	17/18432	0.0106114	0.0369932	0.0253636	4547/5244/58488	-3	Down-regulated
GO:0015556	MF	GO:0015556	C4-dicarboxylate transmembrane transporter activity	3/508	17/18432	0.0106114	0.0369932	0.0253636	284111/83733/253512	-3	Down-regulated
GO:0016290	MF	GO:0016290	palmitoyl-CoA hydrolase activity	3/508	17/18432	0.0106114	0.0369932	0.0253636	10449/570/641371	-3	Down-regulated
GO:0060229	MF	GO:0060229	lipase activator activity	3/508	17/18432	0.0106114	0.0369932	0.0253636	350/116519/344	-3	Down-regulated
GO:0016853	MF	GO:0016853	isomerase activity	10/508	156/18432	0.0113452	0.0393343	0.0269687	1573/1962/2938/1892/10455/3329/282969/1632/55276/116447	-10	Down-regulated
GO:0004303	MF	GO:0004303	estradiol 17-beta-dehydrogenase [NAD(P)] activity	3/508	18/18432	0.0124771	0.043022	0.0294971	8630/3294/51170	-3	Down-regulated
GO:0016860	MF	GO:0016860	intramolecular oxidoreductase activity	5/508	51/18432	0.0129216	0.0443126	0.030382	1962/2938/1892/10455/1632	-5	Down-regulated
GO:0017046	MF	GO:0017046	peptide hormone binding	5/508	52/18432	0.0139814	0.047688	0.0326963	2642/30061/3953/1393/2690	-5	Down-regulated
GO:0005283	MF	GO:0005283	amino acid:sodium symporter activity	3/508	19/18432	0.0145184	0.0492533	0.0337695	10991/6529/6506	-3	Down-regulated

## Sheet: 2. enrichGO_result-PDAC
	ONTOLOGY	ID	Description	GeneRatio	BgRatio	pvalue	p.adjust	qvalue	geneID	Count	up_down
GO:0045785	BP	GO:0045785	positive regulation of cell adhesion	47/343	484/18903	3.59056e-21	1.30912e-17	9.6794e-18	3105/3718/64926/5329/2316/7124/6237/3673/1435/9448/1307/60/101/6352/3675/7052/283234/6288/11117/3956/11006/3976/3133/9780/10288/201294/84034/3135/6347/3965/3678/3728/84433/2736/920/6484/3594/2335/11151/1947/30835/970/23149/811/1295/3932/7070	47	Up-regulated
GO:0009615	BP	GO:0009615	response to virus	40/343	409/18903	3.09598e-18	5.64397e-15	4.17305e-15	4939/4600/6773/60489/5371/84166/3659/9636/4940/3429/7124/4938/1072/3627/57169/2537/6352/5452/8519/201294/8638/81030/3965/4486/958/4343/3594/684/11040/2633/4599/10410/22861/27350/59/3433/197259/811/115004/8061	40	Up-regulated
GO:0019221	BP	GO:0019221	cytokine-mediated signaling pathway	42/343	496/18903	8.1251e-17	9.87471e-14	7.30119e-14	3718/4939/6773/84166/3560/3656/3659/9636/4940/3429/7124/50615/558/1435/4938/3627/6776/6352/8519/11006/10288/1439/3587/8638/81030/6347/4486/920/54625/7132/5468/3594/7133/3557/4599/2621/1893/10410/970/11274/1436/7293	42	Up-regulated
GO:0051607	BP	GO:0051607	defense response to virus	30/343	304/18903	4.91586e-14	3.91133e-11	2.89197e-11	4939/4600/6773/60489/5371/84166/3659/9636/4940/3429/4938/3627/57169/2537/8519/201294/8638/81030/958/4343/3594/684/2633/4599/10410/22861/27350/3433/197259/115004	30	Up-regulated
GO:0140546	BP	GO:0140546	defense response to symbiont	30/343	305/18903	5.36387e-14	3.91133e-11	2.89197e-11	4939/4600/6773/60489/5371/84166/3659/9636/4940/3429/4938/3627/57169/2537/8519/201294/8638/81030/958/4343/3594/684/2633/4599/10410/22861/27350/3433/197259/115004	30	Up-regulated
GO:0002831	BP	GO:0002831	regulation of response to biotic stimulus	32/343	361/18903	1.36066e-13	8.26829e-11	6.11343e-11	3105/929/6773/60489/84166/3134/3659/9636/4940/4938/3430/115362/101/57169/6352/1535/11117/3133/8638/84034/81030/3135/3106/409/3965/54625/5468/3594/9450/79812/11274/115004	32	Up-regulated
GO:0019058	BP	GO:0019058	viral life cycle	30/343	319/18903	1.75379e-13	9.06372e-11	6.70156e-11	4939/60489/9636/4940/3429/7124/3673/558/4938/3383/57169/6352/8519/1969/3956/8638/6347/4061/3965/3678/920/684/4599/2621/6404/1514/10410/27350/30835/7293	30	Up-regulated
GO:0007159	BP	GO:0007159	leukocyte cell-cell adhesion	34/343	414/18903	2.06041e-13	9.06372e-11	6.70156e-11	3105/3718/64926/3659/7124/83706/3383/60/101/6352/283234/3956/11006/3133/10288/6793/3135/6347/3965/3678/84433/2736/920/6484/3594/11151/1947/6404/30835/970/23149/3932/7070/5880	34	Up-regulated
GO:0022409	BP	GO:0022409	positive regulation of cell-cell adhesion	30/343	322/18903	2.2415e-13	9.06372e-11	6.70156e-11	3105/3718/64926/5329/7124/60/101/6352/283234/3956/11006/3133/9780/10288/84034/3135/6347/3965/84433/2736/920/6484/3594/11151/1947/30835/970/23149/3932/7070	30	Up-regulated
GO:0031589	BP	GO:0031589	cell-substrate adhesion	32/343	369/18903	2.48593e-13	9.06372e-11	6.70156e-11	2316/3691/6237/3914/3673/83706/558/1435/9448/1307/3675/11117/201294/1308/4323/3678/3728/1277/87/2335/11151/2633/2621/81792/2017/94/29780/811/1295/7070/7094/5880	32	Up-regulated
GO:0070665	BP	GO:0070665	positive regulation of leukocyte proliferation	22/343	167/18903	3.8568e-13	1.27835e-10	9.45193e-11	3105/3718/64926/1435/6352/283234/3133/10288/1439/3965/84433/958/3594/684/11151/1947/30835/970/1436/952/7293/5880	22	Up-regulated
GO:0070663	BP	GO:0070663	regulation of leukocyte proliferation	27/343	269/18903	6.34048e-13	1.92645e-10	1.42438e-10	3105/3718/64926/3659/1265/1435/6352/283234/11006/3133/10288/1439/3135/3965/84433/958/3594/684/7133/11151/1947/30835/970/1436/952/7293/5880	27	Up-regulated
GO:1903039	BP	GO:1903039	positive regulation of leukocyte cell-cell adhesion	27/343	275/18903	1.07482e-12	2.95944e-10	2.18816e-10	3105/3718/64926/7124/60/101/6352/283234/3956/11006/3133/10288/3135/6347/3965/84433/2736/920/6484/3594/11151/1947/30835/970/23149/3932/7070	27	Up-regulated
GO:0045071	BP	GO:0045071	negative regulation of viral genome replication	14/343	57/18903	1.22546e-12	2.95944e-10	2.18816e-10	4939/60489/9636/4940/7124/4938/57169/6352/8519/8638/684/4599/10410/27350	14	Up-regulated
GO:0050867	BP	GO:0050867	positive regulation of cell activation	35/343	467/18903	1.28502e-12	2.95944e-10	2.18816e-10	3105/3718/64926/2316/3134/7124/558/60/101/6352/283234/3956/11006/3133/10288/3135/6347/4323/3965/84433/2736/958/920/3594/11151/2621/1947/30835/970/59/23149/952/3932/7070/7293	35	Up-regulated
GO:1903900	BP	GO:1903900	regulation of viral life cycle	20/343	142/18903	1.29871e-12	2.95944e-10	2.18816e-10	4939/60489/9636/4940/7124/558/4938/57169/6352/8519/3956/8638/4061/3965/920/684/4599/10410/27350/30835	20	Up-regulated
GO:0016032	BP	GO:0016032	viral process	33/343	421/18903	1.72448e-12	3.69851e-10	2.73461e-10	4939/60489/9636/4940/3429/7124/3673/558/4938/1072/3383/57169/6352/8519/1969/3956/8638/6347/4061/3965/3678/920/6484/684/4599/2621/6404/1514/10410/27350/30835/1436/7293	33	Up-regulated
GO:0050900	BP	GO:0050900	leukocyte migration	32/343	398/18903	1.9347e-12	3.91883e-10	2.89752e-10	79148/7124/3673/1265/1435/5339/3627/7424/3383/51676/101/6352/3675/6288/11117/6793/6347/4323/3965/6484/11151/5293/4627/63940/2621/1893/6404/1436/811/3932/7070/5880	32	Up-regulated
GO:0051251	BP	GO:0051251	positive regulation of lymphocyte activation	32/343	400/18903	2.21292e-12	4.13545e-10	3.05768e-10	3105/3718/64926/3134/558/60/101/6352/283234/3956/11006/3133/10288/3135/6347/4323/3965/84433/2736/958/920/3594/11151/2621/1947/30835/970/23149/952/3932/7070/7293	32	Up-regulated
GO:0050863	BP	GO:0050863	regulation of T cell activation	31/343	376/18903	2.26849e-12	4.13545e-10	3.05768e-10	3105/3718/64926/3659/60/101/6352/283234/3956/11006/3133/10288/3135/6347/3965/84433/2736/920/3594/7133/11151/1947/27040/30835/970/3662/23149/3932/7070/115004/5880	31	Up-regulated
GO:0032103	BP	GO:0032103	positive regulation of response to external stimulus	34/343	464/18903	5.14194e-12	8.92738e-10	6.60075e-10	929/84166/2316/3134/7124/3673/1435/3627/3430/115362/7424/101/57169/6352/1535/11117/3956/3133/8638/84034/81030/3135/1636/3965/7132/9450/63940/2621/22861/79812/1436/811/115004/5880	34	Up-regulated
GO:0050870	BP	GO:0050870	positive regulation of T cell activation	25/343	251/18903	5.54564e-12	9.19064e-10	6.7954e-10	3105/3718/64926/60/101/6352/283234/3956/11006/3133/10288/3135/6347/3965/84433/2736/920/3594/11151/1947/30835/970/23149/3932/7070	25	Up-regulated
GO:0002685	BP	GO:0002685	regulation of leukocyte migration	24/343	231/18903	6.05203e-12	9.59378e-10	7.09347e-10	79148/7124/3673/1265/1435/3627/7424/3383/101/6352/11117/6793/6347/4323/3965/6484/11151/63940/2621/1893/1436/811/7070/5880	24	Up-regulated
GO:0045824	BP	GO:0045824	negative regulation of innate immune response	15/343	77/18903	7.158e-12	1.08742e-09	8.04019e-10	3105/6773/84166/3134/9636/4940/4938/3133/3135/3106/409/3965/54625/5468/11274	15	Up-regulated
GO:0070661	BP	GO:0070661	leukocyte proliferation	29/343	348/18903	9.2361e-12	1.34699e-09	9.95943e-10	3105/3718/64926/3659/1265/1435/6352/283234/11006/3133/10288/1439/3135/1636/3965/84433/958/2000/3594/684/7133/11151/1947/30835/970/1436/952/7293/5880	29	Up-regulated
GO:0002683	BP	GO:0002683	negative regulation of immune system process	33/343	449/18903	9.93245e-12	1.39284e-09	1.02984e-09	3105/3718/6773/84166/79148/3134/3659/9636/4940/7124/558/1265/4938/53347/11117/11006/3133/10288/3135/3106/6347/409/3965/8111/54625/284021/5468/684/2633/10769/11274/84174/7070	33	Up-regulated
GO:0002696	BP	GO:0002696	positive regulation of leukocyte activation	33/343	450/18903	1.05451e-11	1.42398e-09	1.05287e-09	3105/3718/64926/3134/7124/558/60/101/6352/283234/3956/11006/3133/10288/3135/6347/4323/3965/84433/2736/958/920/3594/11151/2621/1947/30835/970/23149/952/3932/7070/7293	33	Up-regulated
GO:0050792	BP	GO:0050792	regulation of viral process	20/343	162/18903	1.56237e-11	2.03443e-09	1.50422e-09	4939/60489/9636/4940/7124/558/4938/57169/6352/8519/3956/8638/4061/3965/920/684/4599/10410/27350/30835	20	Up-regulated
GO:0001819	BP	GO:0001819	positive regulation of cytokine production	34/343	486/18903	1.83857e-11	2.31153e-09	1.7091e-09	3105/929/4939/3134/3659/9636/4940/7124/4938/115362/101/5452/1535/8482/283234/6288/3133/55959/10288/3135/3965/84433/958/920/3594/5293/63940/22861/3662/1436/2597/22925/3098/115004	34	Up-regulated
GO:0022407	BP	GO:0022407	regulation of cell-cell adhesion	34/343	490/18903	2.29878e-11	2.77898e-09	2.05473e-09	3105/3718/64926/5329/3659/7124/83706/60/101/6352/283234/3956/53827/11006/3133/9780/10288/84034/3135/6347/3965/84433/2736/920/6484/3594/3557/11151/1947/30835/970/23149/3932/7070	34	Up-regulated
GO:0019079	BP	GO:0019079	viral genome replication	18/343	130/18903	2.36282e-11	2.77898e-09	2.05473e-09	4939/60489/9636/4940/3429/7124/4938/57169/6352/8519/8638/6347/684/4599/2621/10410/27350/30835	18	Up-regulated
GO:0034341	BP	GO:0034341	response to type II interferon	18/343	140/18903	8.34415e-11	9.48411e-09	7.01239e-09	84166/3659/7124/115362/6352/8519/115361/6347/3965/958/54625/5468/3594/684/2633/10410/2634/2597	18	Up-regulated
GO:0045088	BP	GO:0045088	regulation of innate immune response	23/343	240/18903	8.76571e-11	9.48411e-09	7.01239e-09	3105/6773/84166/3134/3659/9636/4940/4938/3430/115362/101/57169/6352/3133/81030/3135/3106/409/3965/54625/5468/11274/115004	23	Up-regulated
GO:0048525	BP	GO:0048525	negative regulation of viral process	15/343	91/18903	8.8442e-11	9.48411e-09	7.01239e-09	4939/60489/9636/4940/7124/4938/57169/6352/8519/8638/4061/684/4599/10410/27350	15	Up-regulated
GO:0002443	BP	GO:0002443	leukocyte mediated immunity	32/343	463/18903	1.01872e-10	1.06122e-08	7.84646e-09	3105/3718/57823/3134/7124/127544/50615/3383/11006/3133/201294/7462/1439/3135/3106/409/1636/3965/958/284021/3594/684/7133/11151/712/5293/27040/970/715/10383/84174/5880	32	Up-regulated
GO:0032944	BP	GO:0032944	regulation of mononuclear cell proliferation	23/343	243/18903	1.12586e-10	1.14025e-08	8.43079e-09	3105/3718/64926/3659/1435/6352/283234/11006/3133/10288/3135/3965/84433/958/3594/7133/11151/1947/30835/970/952/7293/5880	23	Up-regulated
GO:0042060	BP	GO:0042060	wound healing	31/343	442/18903	1.40944e-10	1.38887e-08	1.02691e-08	5329/2316/7124/3673/83706/558/1265/5339/60/6288/11117/84034/7076/3678/958/1277/6484/5468/2335/1192/309/4627/389/2621/26509/653145/59/94/3932/1289/7094	31	Up-regulated
GO:0032946	BP	GO:0032946	positive regulation of mononuclear cell proliferation	18/343	149/18903	2.3736e-10	2.2774e-08	1.68387e-08	3105/3718/64926/1435/6352/283234/3133/10288/3965/84433/958/3594/11151/1947/30835/970/952/7293	18	Up-regulated
GO:1903037	BP	GO:1903037	regulation of leukocyte cell-cell adhesion	28/343	377/18903	3.12236e-10	2.91158e-08	2.15277e-08	3105/3718/64926/3659/7124/60/101/6352/283234/3956/11006/3133/10288/3135/6347/3965/84433/2736/920/6484/3594/11151/1947/30835/970/23149/3932/7070	28	Up-regulated
GO:0042098	BP	GO:0042098	T cell proliferation	21/343	212/18903	3.19427e-10	2.91158e-08	2.15277e-08	3105/3718/64926/3659/6352/283234/11006/3133/10288/3135/3965/84433/2000/3594/7133/11151/1947/30835/970/7293/5880	21	Up-regulated
GO:0050670	BP	GO:0050670	regulation of lymphocyte proliferation	22/343	239/18903	4.92625e-10	4.38076e-08	3.23906e-08	3105/3718/64926/3659/6352/283234/11006/3133/10288/3135/3965/84433/958/3594/7133/11151/1947/30835/970/952/7293/5880	22	Up-regulated
GO:0045069	BP	GO:0045069	regulation of viral genome replication	14/343	87/18903	5.27249e-10	4.57703e-08	3.38417e-08	4939/60489/9636/4940/7124/4938/57169/6352/8519/8638/684/4599/10410/27350	14	Up-regulated
GO:0032943	BP	GO:0032943	mononuclear cell proliferation	25/343	312/18903	6.00864e-10	5.09477e-08	3.76698e-08	3105/3718/64926/3659/1435/6352/283234/11006/3133/10288/3135/1636/3965/84433/958/2000/3594/7133/11151/1947/30835/970/952/7293/5880	25	Up-regulated
GO:0042129	BP	GO:0042129	regulation of T cell proliferation	19/343	182/18903	9.32696e-10	7.72866e-08	5.71444e-08	3105/3718/64926/3659/6352/283234/11006/3133/10288/3135/3965/84433/3594/7133/11151/1947/30835/970/5880	19	Up-regulated
GO:0050671	BP	GO:0050671	positive regulation of lymphocyte proliferation	17/343	146/18903	1.34509e-09	1.08982e-07	8.05795e-08	3105/3718/64926/6352/283234/3133/10288/3965/84433/958/3594/11151/1947/30835/970/952/7293	17	Up-regulated
GO:0002687	BP	GO:0002687	positive regulation of leukocyte migration	17/343	148/18903	1.66285e-09	1.31799e-07	9.74497e-08	7124/3673/1435/3627/7424/3383/101/6352/4323/3965/11151/63940/2621/1436/811/7070/5880	17	Up-regulated
GO:0007044	BP	GO:0007044	cell-substrate junction assembly	14/343	95/18903	1.74819e-09	1.35615e-07	1.00271e-07	3691/3673/5339/9448/1307/1308/4323/3678/87/2335/2017/94/7070/7094	14	Up-regulated
GO:0001667	BP	GO:0001667	ameboidal-type cell migration	31/343	492/18903	1.92771e-09	1.46156e-07	1.08065e-07	5371/23129/3691/7124/6237/3673/5339/9448/6776/7424/3675/8482/1969/7076/3728/958/5468/2335/11151/5293/309/4627/10769/1947/54345/59/79812/94/811/11167/4017	31	Up-regulated
GO:0002474	BP	GO:0002474	antigen processing and presentation of peptide antigen via MHC class I	9/343	30/18903	1.96424e-09	1.46156e-07	1.08065e-07	3105/3134/3107/6890/3133/3135/3106/1636/811	9	Up-regulated
GO:0007229	BP	GO:0007229	integrin-mediated signaling pathway	15/343	113/18903	2.03579e-09	1.4845e-07	1.09761e-07	2316/3691/9636/3673/83706/1307/3675/8482/7076/3678/2335/4627/27040/7070/7094	15	Up-regulated
GO:0002832	BP	GO:0002832	negative regulation of response to biotic stimulus	15/343	116/18903	2.9478e-09	2.10739e-07	1.55816e-07	3105/6773/84166/3134/9636/4940/4938/3133/3135/3106/409/3965/54625/5468/11274	15	Up-regulated
GO:0150115	BP	GO:0150115	cell-substrate junction organization	14/343	101/18903	3.97749e-09	2.78883e-07	2.06201e-07	3691/3673/5339/9448/1307/1308/4323/3678/87/2335/2017/94/7070/7094	14	Up-regulated
GO:0010810	BP	GO:0010810	regulation of cell-substrate adhesion	20/343	222/18903	4.46736e-09	3.07321e-07	2.27228e-07	2316/6237/1435/9448/1307/3675/11117/201294/4323/3678/3728/1277/2335/2633/94/811/1295/7070/7094/5880	20	Up-regulated
GO:0033627	BP	GO:0033627	cell adhesion mediated by integrin	13/343	88/18903	6.5047e-09	4.39188e-07	3.24728e-07	3691/3673/83706/1307/3383/6352/3675/1969/11117/3976/9780/84034/3678	13	Up-regulated
GO:0042102	BP	GO:0042102	positive regulation of T cell proliferation	14/343	106/18903	7.55336e-09	5.00719e-07	3.70223e-07	3105/3718/64926/6352/283234/3133/10288/3965/84433/3594/11151/1947/30835/970	14	Up-regulated
GO:0042267	BP	GO:0042267	natural killer cell mediated cytotoxicity	12/343	74/18903	8.41664e-09	5.47983e-07	4.05169e-07	3105/57823/3134/127544/3133/201294/3135/3106/409/3965/11151/10383	12	Up-regulated
GO:0046651	BP	GO:0046651	lymphocyte proliferation	23/343	305/18903	9.46281e-09	6.05288e-07	4.47539e-07	3105/3718/64926/3659/6352/283234/11006/3133/10288/3135/3965/84433/958/2000/3594/7133/11151/1947/30835/970/952/7293/5880	23	Up-regulated
GO:0019882	BP	GO:0019882	antigen processing and presentation	14/343	108/18903	9.66368e-09	6.07479e-07	4.49159e-07	3105/3134/3107/3383/6890/3133/10288/5696/3135/3106/1636/1514/30835/811	14	Up-regulated
GO:0019885	BP	GO:0019885	antigen processing and presentation of endogenous peptide antigen via MHC class I	7/343	17/18903	1.01369e-08	6.26423e-07	4.63167e-07	3105/3134/3107/6890/3133/3135/3106	7	Up-regulated
GO:0002833	BP	GO:0002833	positive regulation of response to biotic stimulus	18/343	188/18903	1.03309e-08	6.27775e-07	4.64166e-07	929/84166/3134/3430/115362/101/57169/6352/1535/11117/3133/8638/84034/81030/3135/9450/79812/115004	18	Up-regulated
GO:0001959	BP	GO:0001959	regulation of cytokine-mediated signaling pathway	17/343	167/18903	1.06163e-08	6.34539e-07	4.69167e-07	6773/84166/3656/9636/4940/558/1435/4938/6352/81030/54625/7132/5468/3557/2621/1893/11274	17	Up-regulated
GO:0050777	BP	GO:0050777	negative regulation of immune response	18/343	190/18903	1.22056e-08	7.17769e-07	5.30706e-07	3105/3718/6773/84166/3134/9636/4940/4938/11006/3133/3135/3106/409/3965/54625/5468/10769/11274	18	Up-regulated
GO:0002228	BP	GO:0002228	natural killer cell mediated immunity	12/343	77/18903	1.34246e-08	7.76921e-07	5.74442e-07	3105/57823/3134/127544/3133/201294/3135/3106/409/3965/11151/10383	12	Up-regulated
GO:0007160	BP	GO:0007160	cell-matrix adhesion	20/343	238/18903	1.4681e-08	8.36359e-07	6.1839e-07	3691/6237/3673/83706/1435/9448/1307/3675/11117/1308/4323/3678/3728/87/2335/81792/2017/94/7070/7094	20	Up-regulated
GO:0046718	BP	GO:0046718	viral entry into host cell	16/343	151/18903	1.62813e-08	9.13258e-07	6.75247e-07	3673/558/3383/8519/1969/3956/4061/3965/3678/920/2621/6404/1514/10410/30835/7293	16	Up-regulated
GO:0048002	BP	GO:0048002	antigen processing and presentation of peptide antigen	11/343	64/18903	1.88589e-08	1.04181e-06	7.70296e-07	3105/3134/3107/6890/3133/3135/3106/1636/1514/30835/811	11	Up-regulated
GO:0030198	BP	GO:0030198	extracellular matrix organization	23/343	318/18903	2.06803e-08	1.12538e-06	8.32084e-07	79148/7124/3914/871/1307/101/79709/11117/6624/55959/1308/1296/4323/7132/1277/84627/7133/2621/81792/1295/4035/1289/4017	23	Up-regulated
GO:0043062	BP	GO:0043062	extracellular structure organization	23/343	319/18903	2.19236e-08	1.17549e-06	8.69137e-07	79148/7124/3914/871/1307/101/79709/11117/6624/55959/1308/1296/4323/7132/1277/84627/7133/2621/81792/1295/4035/1289/4017	23	Up-regulated
GO:0045229	BP	GO:0045229	external encapsulating structure organization	23/343	321/18903	2.4621e-08	1.30099e-06	9.61926e-07	79148/7124/3914/871/1307/101/79709/11117/6624/55959/1308/1296/4323/7132/1277/84627/7133/2621/81792/1295/4035/1289/4017	23	Up-regulated
GO:0002483	BP	GO:0002483	antigen processing and presentation of endogenous peptide antigen	7/343	19/18903	2.54545e-08	1.30714e-06	9.66479e-07	3105/3134/3107/6890/3133/3135/3106	7	Up-regulated
GO:0045953	BP	GO:0045953	negative regulation of natural killer cell mediated cytotoxicity	7/343	19/18903	2.54545e-08	1.30714e-06	9.66479e-07	3105/3134/3133/3135/3106/409/3965	7	Up-regulated
GO:0060759	BP	GO:0060759	regulation of response to cytokine stimulus	17/343	179/18903	3.0067e-08	1.52256e-06	1.12575e-06	6773/84166/3656/9636/4940/558/1435/4938/6352/81030/54625/7132/5468/3557/2621/1893/11274	17	Up-regulated
GO:0071346	BP	GO:0071346	cellular response to type II interferon	14/343	118/18903	3.06433e-08	1.53049e-06	1.13162e-06	84166/3659/7124/115362/6352/115361/6347/3965/54625/5468/3594/2633/2634/2597	14	Up-regulated
GO:0044409	BP	GO:0044409	entry into host	16/343	158/18903	3.11267e-08	1.53362e-06	1.13393e-06	3673/558/3383/8519/1969/3956/4061/3965/3678/920/2621/6404/1514/10410/30835/7293	16	Up-regulated
GO:0034340	BP	GO:0034340	response to type I interferon	12/343	83/18903	3.20945e-08	1.56022e-06	1.1536e-06	4939/6773/84166/9636/4940/3429/4938/8519/81030/4599/10410/11274	12	Up-regulated
GO:0002716	BP	GO:0002716	negative regulation of natural killer cell mediated immunity	7/343	20/18903	3.8553e-08	1.82551e-06	1.34975e-06	3105/3134/3133/3135/3106/409/3965	7	Up-regulated
GO:0035455	BP	GO:0035455	response to interferon-alpha	7/343	20/18903	3.8553e-08	1.82551e-06	1.34975e-06	4600/558/8519/684/2621/10410/3433	7	Up-regulated
GO:0071674	BP	GO:0071674	mononuclear cell migration	18/343	206/18903	4.29871e-08	2.00937e-06	1.4857e-06	7124/1435/5339/3627/3383/51676/101/6352/6288/6793/6347/3965/11151/5293/2621/1893/1436/811	18	Up-regulated
GO:0031349	BP	GO:0031349	positive regulation of defense response	22/343	307/18903	4.98076e-08	2.26998e-06	1.67839e-06	84166/3134/7124/3673/3430/115362/101/57169/6352/1535/11117/3956/3133/84034/81030/3135/1636/7132/63940/22861/79812/115004	22	Up-regulated
GO:0044403	BP	GO:0044403	biological process involved in symbiotic interaction	22/343	307/18903	4.98076e-08	2.26998e-06	1.67839e-06	3429/3673/558/1072/3383/6352/8519/1969/3956/4061/3965/3678/920/2335/2621/6404/1514/10410/30835/1436/2597/7293	22	Up-regulated
GO:0050878	BP	GO:0050878	regulation of body fluid levels	25/343	390/18903	5.39903e-08	2.43023e-06	1.79687e-06	4939/5329/2316/3673/83706/558/5339/55107/6776/60/1535/6288/11117/84034/7421/958/6484/2335/1192/4627/2621/653145/2771/3932/7094	25	Up-regulated
GO:0010811	BP	GO:0010811	positive regulation of cell-substrate adhesion	14/343	125/18903	6.41729e-08	2.85335e-06	2.10971e-06	2316/6237/1435/9448/1307/3675/11117/201294/3678/3728/2335/811/1295/7070	14	Up-regulated
GO:0043123	BP	GO:0043123	positive regulation of canonical NF-kappaB signal transduction	17/343	189/18903	6.71042e-08	2.94774e-06	2.1795e-06	2316/7124/6275/3956/3965/84433/958/80833/920/7132/684/11040/389/10769/1893/6398/2597	17	Up-regulated
GO:0002449	BP	GO:0002449	lymphocyte mediated immunity	24/343	367/18903	6.9165e-08	3.00209e-06	2.21969e-06	3105/57823/3134/7124/127544/50615/3383/11006/3133/201294/1439/3135/3106/409/3965/958/3594/7133/11151/712/970/715/10383/84174	24	Up-regulated
GO:0001960	BP	GO:0001960	negative regulation of cytokine-mediated signaling pathway	12/343	89/18903	7.13603e-08	3.06094e-06	2.2632e-06	6773/84166/9636/4940/4938/6352/54625/5468/3557/2621/1893/11274	12	Up-regulated
GO:0060337	BP	GO:0060337	type I interferon-mediated signaling pathway	11/343	75/18903	1.03985e-07	4.40846e-06	3.25954e-06	4939/6773/84166/9636/4940/3429/4938/8519/81030/10410/11274	11	Up-regulated
GO:0060761	BP	GO:0060761	negative regulation of response to cytokine stimulus	12/343	94/18903	1.32368e-07	5.5473e-06	4.10158e-06	6773/84166/9636/4940/4938/6352/54625/5468/3557/2621/1893/11274	12	Up-regulated
GO:0071357	BP	GO:0071357	cellular response to type I interferon	11/343	77/18903	1.37334e-07	5.69e-06	4.20709e-06	4939/6773/84166/9636/4940/3429/4938/8519/81030/10410/11274	11	Up-regulated
GO:0001909	BP	GO:0001909	leukocyte mediated cytotoxicity	14/343	134/18903	1.54563e-07	6.33185e-06	4.68166e-06	3105/57823/3134/127544/3383/3133/201294/3135/3106/409/3965/3594/11151/10383	14	Up-regulated
GO:0007596	BP	GO:0007596	blood coagulation	18/343	225/18903	1.64555e-07	6.66629e-06	4.92894e-06	5329/2316/3673/83706/558/60/6288/11117/84034/958/6484/2335/1192/4627/2621/653145/3932/7094	18	Up-regulated
GO:0001911	BP	GO:0001911	negative regulation of leukocyte mediated cytotoxicity	7/343	25/18903	2.21093e-07	8.8583e-06	6.54968e-06	3105/3134/3133/3135/3106/409/3965	7	Up-regulated
GO:0050817	BP	GO:0050817	coagulation	18/343	230/18903	2.28686e-07	9.06293e-06	6.70098e-06	5329/2316/3673/83706/558/60/6288/11117/84034/958/6484/2335/1192/4627/2621/653145/3932/7094	18	Up-regulated
GO:0044000	BP	GO:0044000	movement in host	16/343	183/18903	2.42065e-07	9.46304e-06	6.99681e-06	3673/558/3383/8519/1969/3956/4061/3965/3678/920/2621/6404/1514/10410/30835/7293	16	Up-regulated
GO:0007599	BP	GO:0007599	hemostasis	18/343	231/18903	2.43973e-07	9.46304e-06	6.99681e-06	5329/2316/3673/83706/558/60/6288/11117/84034/958/6484/2335/1192/4627/2621/653145/3932/7094	18	Up-regulated
GO:1902107	BP	GO:1902107	positive regulation of leukocyte differentiation	16/343	184/18903	2.60812e-07	9.90541e-06	7.32389e-06	7124/558/1435/60/101/11006/3976/10288/3135/4323/3965/8111/2736/920/3594/2621	16	Up-regulated
GO:1903708	BP	GO:1903708	positive regulation of hemopoiesis	16/343	184/18903	2.60812e-07	9.90541e-06	7.32389e-06	7124/558/1435/60/101/11006/3976/10288/3135/4323/3965/8111/2736/920/3594/2621	16	Up-regulated
GO:0019883	BP	GO:0019883	antigen processing and presentation of endogenous antigen	7/343	26/18903	2.97859e-07	1.11958e-05	8.27799e-06	3105/3134/3107/6890/3133/3135/3106	7	Up-regulated
GO:0034329	BP	GO:0034329	cell junction assembly	25/343	430/18903	3.45951e-07	1.28708e-05	9.51644e-06	23129/3691/7124/3673/5339/9448/1307/60/1969/6624/1308/1636/4323/3678/2706/3728/87/2335/389/2017/7058/94/7070/7094/9746	25	Up-regulated
GO:1902105	BP	GO:1902105	regulation of leukocyte differentiation	21/343	317/18903	3.75128e-07	1.34493e-05	9.94421e-06	3718/3659/7124/558/1435/60/101/11006/3976/10288/3135/3106/4323/3965/8111/84433/2736/920/3594/2621/3662	21	Up-regulated
GO:0001906	BP	GO:0001906	cell killing	16/343	189/18903	3.75837e-07	1.34493e-05	9.94421e-06	3105/57823/3134/10578/127544/3383/3133/201294/3135/3106/409/3965/3594/11151/10383/2597	16	Up-regulated
GO:0007565	BP	GO:0007565	female pregnancy	16/343	189/18903	3.75837e-07	1.34493e-05	9.94421e-06	3691/3673/1307/53405/3675/113/3976/7076/1636/3965/3678/2706/7421/952/811/8061	16	Up-regulated
GO:0071675	BP	GO:0071675	regulation of mononuclear cell migration	13/343	123/18903	3.76257e-07	1.34493e-05	9.94421e-06	7124/1435/3627/101/6352/6793/6347/3965/11151/2621/1893/1436/811	13	Up-regulated
GO:0002704	BP	GO:0002704	negative regulation of leukocyte mediated immunity	10/343	68/18903	3.88059e-07	1.36316e-05	1.0079e-05	3105/3718/3134/11006/3133/3135/3106/409/3965/684	10	Up-regulated
GO:0090130	BP	GO:0090130	tissue migration	23/343	374/18903	3.88833e-07	1.36316e-05	1.0079e-05	23129/7124/6237/3673/9448/6776/7424/3675/1969/3728/958/5468/11151/5293/4627/10769/54345/59/79812/94/811/11167/4017	23	Up-regulated
GO:0002697	BP	GO:0002697	regulation of immune effector process	23/343	379/18903	4.90598e-07	1.70354e-05	1.25957e-05	3105/3718/3134/7124/558/3383/8482/11006/3133/201294/3135/3106/409/3965/958/3594/684/7133/3662/7293/3098/115004/5880	23	Up-regulated
GO:0031342	BP	GO:0031342	negative regulation of cell killing	7/343	28/18903	5.1966e-07	1.78743e-05	1.3216e-05	3105/3134/3133/3135/3106/409/3965	7	Up-regulated
GO:1903131	BP	GO:1903131	mononuclear cell differentiation	26/343	473/18903	5.86679e-07	1.9991e-05	1.4781e-05	3718/3659/558/1435/60/101/3956/11006/10288/3135/3106/4323/3965/8111/84433/2736/920/5468/3594/5293/4627/2621/1514/3662/1436/3932	26	Up-regulated
GO:0031348	BP	GO:0031348	negative regulation of defense response	19/343	272/18903	6.10866e-07	2.06224e-05	1.52478e-05	3105/6773/84166/3134/9636/4940/4938/6288/3133/3135/3106/409/3965/54625/7132/5468/7133/10769/11274	19	Up-regulated
GO:0051701	BP	GO:0051701	biological process involved in interaction with host	16/343	203/18903	9.81916e-07	3.28446e-05	2.42848e-05	3673/558/3383/8519/1969/3956/4061/3965/3678/920/2621/6404/1514/10410/30835/7293	16	Up-regulated
GO:0010631	BP	GO:0010631	epithelial cell migration	22/343	366/18903	1.02412e-06	3.39448e-05	2.50982e-05	23129/7124/6237/3673/9448/6776/7424/3675/1969/3728/958/5468/11151/5293/4627/10769/54345/79812/94/811/11167/4017	22	Up-regulated
GO:0043122	BP	GO:0043122	regulation of canonical NF-kappaB signal transduction	18/343	255/18903	1.04088e-06	3.41897e-05	2.52793e-05	2316/7124/6275/3956/11006/3965/84433/958/80833/920/7132/684/11040/389/10769/1893/6398/2597	18	Up-regulated
GO:0060339	BP	GO:0060339	negative regulation of type I interferon-mediated signaling pathway	6/343	20/18903	1.06839e-06	3.47798e-05	2.57156e-05	6773/84166/9636/4940/4938/11274	6	Up-regulated
GO:0090132	BP	GO:0090132	epithelium migration	22/343	369/18903	1.17282e-06	3.78416e-05	2.79794e-05	23129/7124/6237/3673/9448/6776/7424/3675/1969/3728/958/5468/11151/5293/4627/10769/54345/79812/94/811/11167/4017	22	Up-regulated
GO:0034109	BP	GO:0034109	homotypic cell-cell adhesion	11/343	95/18903	1.20012e-06	3.83828e-05	2.83796e-05	5329/2316/83706/60/6352/84034/3728/2335/1192/4627/7094	11	Up-regulated
GO:1905517	BP	GO:1905517	macrophage migration	9/343	60/18903	1.25712e-06	3.98563e-05	2.94691e-05	79148/1265/1435/6352/6288/11117/6347/4323/1436	9	Up-regulated
GO:0007249	BP	GO:0007249	canonical NF-kappaB signal transduction	19/343	288/18903	1.44319e-06	4.50005e-05	3.32726e-05	2316/3656/7124/6275/3956/11006/3965/84433/958/80833/920/7132/684/11040/389/10769/1893/6398/2597	19	Up-regulated
GO:0044703	BP	GO:0044703	multi-organism reproductive process	16/343	209/18903	1.44407e-06	4.50005e-05	3.32726e-05	3691/3673/1307/53405/3675/113/3976/7076/1636/3965/3678/2706/7421/952/811/8061	16	Up-regulated
GO:0032102	BP	GO:0032102	negative regulation of response to external stimulus	24/343	436/18903	1.57151e-06	4.8557e-05	3.59022e-05	3105/5329/6773/84166/79148/3134/9636/4940/7124/4938/8482/6288/3133/3135/3106/6347/409/3965/54625/7132/5468/7133/10769/11274	24	Up-regulated
GO:0002718	BP	GO:0002718	regulation of cytokine production involved in immune response	12/343	118/18903	1.60255e-06	4.90998e-05	3.63036e-05	3105/3718/3134/7124/558/8482/11006/3133/3135/684/7133/3098	12	Up-regulated
GO:0060326	BP	GO:0060326	cell chemotaxis	20/343	319/18903	1.67936e-06	5.10247e-05	3.77268e-05	79148/1435/5339/3627/7424/101/6352/1969/6288/3219/6347/409/3965/11151/5293/63940/2621/1436/811/5880	20	Up-regulated
GO:0002700	BP	GO:0002700	regulation of production of molecular mediator of immune response	15/343	187/18903	1.72199e-06	5.18874e-05	3.83646e-05	3105/3718/3134/7124/558/8482/11006/3133/3135/958/684/7133/7293/3098/115004	15	Up-regulated
GO:0045765	BP	GO:0045765	regulation of angiogenesis	21/343	349/18903	1.77925e-06	5.31732e-05	3.93153e-05	5371/23129/7124/6237/3627/7424/1969/23166/11117/84034/3135/3678/3728/958/5468/5293/6050/10769/1893/7058/94	21	Up-regulated
GO:0030101	BP	GO:0030101	natural killer cell activation	11/343	99/18903	1.8163e-06	5.38393e-05	3.98078e-05	57823/3134/3560/50615/558/3133/201294/2000/11151/5293/2621	11	Up-regulated
GO:0018108	BP	GO:0018108	peptidyl-tyrosine phosphorylation	22/343	380/18903	1.90321e-06	5.59201e-05	4.13464e-05	3718/7124/2202/558/6352/1969/11006/3976/409/6464/1636/3678/4486/958/9052/920/54625/7132/2621/1436/3932/7070	22	Up-regulated
GO:0002367	BP	GO:0002367	cytokine production involved in immune response	12/343	120/18903	1.91717e-06	5.59201e-05	4.13464e-05	3105/3718/3134/7124/558/8482/11006/3133/3135/684/7133/3098	12	Up-regulated
GO:0030595	BP	GO:0030595	leukocyte chemotaxis	17/343	240/18903	1.98312e-06	5.73846e-05	4.24292e-05	79148/1435/5339/3627/7424/101/6352/6288/6347/3965/11151/5293/63940/2621/1436/811/5880	17	Up-regulated
GO:0018212	BP	GO:0018212	peptidyl-tyrosine modification	22/343	382/18903	2.07391e-06	5.90742e-05	4.36784e-05	3718/7124/2202/558/6352/1969/11006/3976/409/6464/1636/3678/4486/958/9052/920/54625/7132/2621/1436/3932/7070	22	Up-regulated
GO:0042742	BP	GO:0042742	defense response to bacterium	22/343	382/18903	2.07391e-06	5.90742e-05	4.36784e-05	3105/4939/10578/9636/4940/7124/4938/57169/1535/1969/23166/11117/3133/84034/115361/6464/57674/920/7132/22861/2634/79812	22	Up-regulated
GO:0002703	BP	GO:0002703	regulation of leukocyte mediated immunity	17/343	241/18903	2.09894e-06	5.93236e-05	4.38629e-05	3105/3718/3134/7124/3383/11006/3133/201294/3135/3106/409/3965/958/3594/684/7133/5880	17	Up-regulated
GO:0002698	BP	GO:0002698	negative regulation of immune effector process	12/343	122/18903	2.28518e-06	6.40904e-05	4.73873e-05	3105/3718/3134/7124/558/11006/3133/3135/3106/409/3965/684	12	Up-regulated
GO:1901342	BP	GO:1901342	regulation of vasculature development	21/343	355/18903	2.33048e-06	6.48621e-05	4.79579e-05	5371/23129/7124/6237/3627/7424/1969/23166/11117/84034/3135/3678/3728/958/5468/5293/6050/10769/1893/7058/94	21	Up-regulated
GO:0043491	BP	GO:0043491	phosphatidylinositol 3-kinase/protein kinase B signal transduction	16/343	218/18903	2.50846e-06	6.87659e-05	5.08443e-05	7124/6237/558/101/6352/1969/1263/3135/6347/57333/409/23612/4486/958/5293/2621	16	Up-regulated
GO:0044706	BP	GO:0044706	multi-multicellular organism process	16/343	218/18903	2.50846e-06	6.87659e-05	5.08443e-05	3691/3673/1307/53405/3675/113/3976/7076/1636/3965/3678/2706/7421/952/811/8061	16	Up-regulated
GO:0072676	BP	GO:0072676	lymphocyte migration	12/343	124/18903	2.71419e-06	7.38503e-05	5.46036e-05	5339/3627/3383/101/6352/6288/6793/6347/11151/5293/2621/1893	12	Up-regulated
GO:0002688	BP	GO:0002688	regulation of leukocyte chemotaxis	12/343	127/18903	3.491e-06	9.42828e-05	6.97111e-05	79148/1435/3627/7424/6352/6347/3965/63940/2621/1436/811/5880	12	Up-regulated
GO:0060562	BP	GO:0060562	epithelial tube morphogenesis	20/343	335/18903	3.53919e-06	9.48815e-05	7.01537e-05	5371/23129/7124/1435/3627/51676/1969/9645/7798/4323/2736/7421/5293/54345/81792/79812/1436/94/7408/7849	20	Up-regulated
GO:0032963	BP	GO:0032963	collagen metabolic process	11/343	107/18903	3.92445e-06	0.000104442	7.72225e-05	79148/3673/871/11117/57333/409/4323/1277/9902/1514/1289	11	Up-regulated
GO:0043542	BP	GO:0043542	endothelial cell migration	18/343	281/18903	4.13377e-06	0.000109215	8.07519e-05	23129/7124/6237/6776/7424/1969/3728/958/5468/5293/4627/10769/54345/79812/94/811/11167/4017	18	Up-regulated
GO:0070372	BP	GO:0070372	regulation of ERK1 and ERK2 cascade	19/343	315/18903	5.36131e-06	0.000140628	0.000103978	7124/6237/3383/6352/8482/1969/11117/3976/6347/409/6464/3965/920/2335/2633/2621/2771/59/1436	19	Up-regulated
GO:0002460	BP	GO:0002460	adaptive immune response based on somatic recombination of immune receptors built from immunoglobulin superfamily domains	21/343	375/18903	5.47942e-06	0.0001427	0.00010551	3105/3718/3134/7124/50615/3383/11006/3133/201294/1439/3135/3106/958/920/3594/7133/712/970/3662/715/84174	21	Up-regulated
GO:0030168	BP	GO:0030168	platelet activation	12/343	133/18903	5.65168e-06	0.000146142	0.000108055	2316/83706/558/60/6288/84034/958/2335/1192/4627/3932/7094	12	Up-regulated
GO:0097696	BP	GO:0097696	receptor signaling pathway via STAT	14/343	183/18903	6.62068e-06	0.000168779	0.000124792	3718/6773/7124/6776/6352/3976/1439/3587/6347/958/54625/7132/5468/1436	14	Up-regulated
GO:0071260	BP	GO:0071260	cellular response to mechanical stimulus	9/343	73/18903	6.71228e-06	0.000168779	0.000124792	3659/3673/1265/5339/1535/9780/958/7132/1277	9	Up-regulated
GO:0071677	BP	GO:0071677	positive regulation of mononuclear cell migration	9/343	73/18903	6.71228e-06	0.000168779	0.000124792	7124/1435/3627/101/6352/3965/11151/2621/811	9	Up-regulated
GO:0072678	BP	GO:0072678	T cell migration	9/343	73/18903	6.71228e-06	0.000168779	0.000124792	5339/3627/3383/101/6352/6347/11151/5293/1893	9	Up-regulated
GO:0045619	BP	GO:0045619	regulation of lymphocyte differentiation	15/343	210/18903	7.18933e-06	0.000178689	0.00013212	3718/3659/558/60/101/11006/10288/3135/4323/3965/84433/2736/3594/2621/3662	15	Up-regulated
GO:0002707	BP	GO:0002707	negative regulation of lymphocyte mediated immunity	8/343	56/18903	7.20442e-06	0.000178689	0.00013212	3105/3134/11006/3133/3135/3106/409/3965	8	Up-regulated
GO:1903706	BP	GO:1903706	regulation of hemopoiesis	22/343	413/18903	7.26612e-06	0.000179002	0.000132351	3718/3659/9636/7124/558/1435/60/101/11006/3976/10288/3135/3106/4323/3965/8111/84433/2736/920/3594/2621/3662	22	Up-regulated
GO:0009612	BP	GO:0009612	response to mechanical stimulus	15/343	211/18903	7.61426e-06	0.000186319	0.000137761	3659/7124/3673/1265/1435/5339/3627/1535/9780/4323/3728/958/7132/1277/8061	15	Up-regulated
GO:0060338	BP	GO:0060338	regulation of type I interferon-mediated signaling pathway	7/343	41/18903	8.05692e-06	0.000195837	0.000144798	6773/84166/9636/4940/4938/81030/11274	7	Up-regulated
GO:0070555	BP	GO:0070555	response to interleukin-1	12/343	141/18903	1.03121e-05	0.000248993	0.000184101	3656/6352/1535/81030/6347/3965/958/3557/2633/2634/81792/952	12	Up-regulated
GO:0002690	BP	GO:0002690	positive regulation of leukocyte chemotaxis	10/343	97/18903	1.05432e-05	0.000252899	0.000186989	1435/3627/7424/6352/3965/63940/2621/1436/811/5880	10	Up-regulated
GO:0043299	BP	GO:0043299	leukocyte degranulation	9/343	79/18903	1.29353e-05	0.000308248	0.000227913	3134/201294/7462/3965/284021/11151/5293/27040/5880	9	Up-regulated
GO:0050856	BP	GO:0050856	regulation of T cell receptor signaling pathway	7/343	44/18903	1.31067e-05	0.000308303	0.000227954	53347/11006/84433/2633/84174/3932/7070	7	Up-regulated
GO:1905521	BP	GO:1905521	regulation of macrophage migration	7/343	44/18903	1.31067e-05	0.000308303	0.000227954	79148/1265/1435/6352/11117/4323/1436	7	Up-regulated
GO:0070371	BP	GO:0070371	ERK1 and ERK2 cascade	19/343	340/18903	1.58231e-05	0.000369814	0.000273434	7124/6237/3383/6352/8482/1969/11117/3976/6347/409/6464/3965/920/2335/2633/2621/2771/59/1436	19	Up-regulated
GO:0007259	BP	GO:0007259	receptor signaling pathway via JAK-STAT	13/343	172/18903	1.60765e-05	0.000373343	0.000276043	3718/6773/7124/6776/6352/3976/1439/3587/6347/958/54625/7132/1436	13	Up-regulated
GO:0002819	BP	GO:0002819	regulation of adaptive immune response	14/343	198/18903	1.62575e-05	0.000375158	0.000277385	3105/3718/3134/3659/7124/113/11006/3133/3135/3106/958/920/3594/7133	14	Up-regulated
GO:0001916	BP	GO:0001916	positive regulation of T cell mediated cytotoxicity	6/343	31/18903	1.71476e-05	0.000390752	0.000288915	3105/3134/3133/3135/3106/3594	6	Up-regulated
GO:0002507	BP	GO:0002507	tolerance induction	6/343	31/18903	1.71476e-05	0.000390752	0.000288915	11006/3133/10288/3135/3106/3965	6	Up-regulated
GO:0022604	BP	GO:0022604	regulation of cell morphogenesis	18/343	312/18903	1.73038e-05	0.000391862	0.000289736	752/51177/2316/23129/1072/79784/201294/6347/4343/2335/11151/2633/4627/389/1436/29780/811/5880	18	Up-regulated
GO:0032481	BP	GO:0032481	positive regulation of type I interferon production	8/343	63/18903	1.75922e-05	0.000395932	0.000292745	929/4939/3659/9636/4940/4938/2597/115004	8	Up-regulated
GO:0046631	BP	GO:0046631	alpha-beta T cell activation	13/343	174/18903	1.81866e-05	0.000403098	0.000298043	3105/3718/64926/3659/11006/3133/919/3965/84433/2000/3594/1514/3662	13	Up-regulated
GO:0008154	BP	GO:0008154	actin polymerization or depolymerization	14/343	200/18903	1.82022e-05	0.000403098	0.000298043	1072/54434/6709/9168/9051/9645/23406/11151/81624/256949/822/2017/10095/7408	14	Up-regulated
GO:0032970	BP	GO:0032970	regulation of actin filament-based process	21/343	406/18903	1.82422e-05	0.000403098	0.000298043	2316/1265/54434/6624/6709/9168/3728/23406/684/11151/4627/389/256949/59/822/2017/10095/1436/7408/4035/5880	21	Up-regulated
GO:0001704	BP	GO:0001704	formation of primary germ layer	11/343	127/18903	2.04167e-05	0.000442917	0.000327485	1291/3691/3914/3673/3675/1969/4323/3678/2335/1295/1289	11	Up-regulated
GO:0042269	BP	GO:0042269	regulation of natural killer cell mediated cytotoxicity	7/343	47/18903	2.05302e-05	0.000442917	0.000327485	3105/3134/3133/3135/3106/409/3965	7	Up-regulated
GO:0046633	BP	GO:0046633	alpha-beta T cell proliferation	7/343	47/18903	2.05302e-05	0.000442917	0.000327485	3105/64926/3659/3133/3965/84433/2000	7	Up-regulated
GO:0097028	BP	GO:0097028	dendritic cell differentiation	7/343	47/18903	2.05302e-05	0.000442917	0.000327485	558/10288/3135/3106/3965/2621/3662	7	Up-regulated
GO:0035456	BP	GO:0035456	response to interferon-beta	6/343	32/18903	2.07845e-05	0.000445767	0.000329592	3659/4938/54739/8519/684/10410	6	Up-regulated
GO:0048247	BP	GO:0048247	lymphocyte chemotaxis	8/343	65/18903	2.22168e-05	0.000473699	0.000350245	5339/3627/101/6352/6288/6347/5293/2621	8	Up-regulated
GO:0048041	BP	GO:0048041	focal adhesion assembly	9/343	85/18903	2.35251e-05	0.000498678	0.000368714	3673/9448/1307/4323/87/2017/94/7070/7094	9	Up-regulated
GO:0048771	BP	GO:0048771	tissue remodeling	13/343	179/18903	2.45585e-05	0.000517573	0.000382685	2316/558/101/1969/3976/7076/1636/4323/7421/5468/1436/952/94	13	Up-regulated
GO:0050854	BP	GO:0050854	regulation of antigen receptor-mediated signaling pathway	8/343	66/18903	2.48866e-05	0.000521475	0.00038557	53347/11006/84433/2633/123920/84174/3932/7070	8	Up-regulated
GO:0008360	BP	GO:0008360	regulation of cell shape	12/343	154/18903	2.51094e-05	0.000523136	0.000386798	752/51177/23129/79784/6347/2335/11151/4627/389/1436/29780/5880	12	Up-regulated
GO:0045621	BP	GO:0045621	positive regulation of lymphocyte differentiation	11/343	130/18903	2.54192e-05	0.000526582	0.000389346	558/60/101/11006/10288/3135/4323/3965/2736/3594/2621	11	Up-regulated
GO:0035987	BP	GO:0035987	endodermal cell differentiation	7/343	49/18903	2.71831e-05	0.00055994	0.00041401	1291/3914/4323/3678/2335/1295/1289	7	Up-regulated
GO:0001910	BP	GO:0001910	regulation of leukocyte mediated cytotoxicity	9/343	87/18903	2.83907e-05	0.000581532	0.000429975	3105/3134/3383/3133/3135/3106/409/3965/3594	9	Up-regulated
GO:0002274	BP	GO:0002274	myeloid leukocyte activation	15/343	237/18903	3.01479e-05	0.000614074	0.000454036	7124/1435/3430/6352/11006/201294/7462/3965/284021/2335/712/5293/27040/3662/5880	15	Up-regulated
GO:0050730	BP	GO:0050730	regulation of peptidyl-tyrosine phosphorylation	16/343	266/18903	3.0657e-05	0.000620974	0.000459138	7124/6352/11006/3976/409/6464/1636/3678/958/9052/920/54625/7132/2621/1436/7070	16	Up-regulated
GO:0032964	BP	GO:0032964	collagen biosynthetic process	7/343	50/18903	3.1121e-05	0.000626889	0.000463511	3673/871/11117/57333/409/1277/1289	7	Up-regulated
GO:0002263	BP	GO:0002263	cell activation involved in immune response	17/343	297/18903	3.27015e-05	0.000655109	0.000484376	3718/3134/3430/3383/3956/201294/7462/3965/958/284021/3594/11151/5293/27040/3662/4035/5880	17	Up-regulated
GO:0002715	BP	GO:0002715	regulation of natural killer cell mediated immunity	7/343	51/18903	3.55161e-05	0.000704643	0.000521001	3105/3134/3133/3135/3106/409/3965	7	Up-regulated
GO:0002719	BP	GO:0002719	negative regulation of cytokine production involved in immune response	6/343	35/18903	3.55607e-05	0.000704643	0.000521001	3718/3134/7124/558/11006/684	6	Up-regulated
GO:0052547	BP	GO:0052547	regulation of peptidase activity	22/343	459/18903	3.68939e-05	0.000727109	0.000537612	5329/5371/7124/871/5698/2537/5696/7076/57333/409/3965/5468/684/2335/2621/653145/1893/22861/9232/2597/4035/3932	22	Up-regulated
GO:0002221	BP	GO:0002221	pattern recognition receptor signaling pathway	13/343	187/18903	3.88355e-05	0.000761259	0.000562862	929/3656/3659/4940/7124/4938/3430/1535/8638/409/958/22861/3662	13	Up-regulated
GO:0002456	BP	GO:0002456	T cell mediated immunity	10/343	113/18903	4.02998e-05	0.000783666	0.000579429	3105/3134/3383/11006/3133/3135/3106/3594/7133/970	10	Up-regulated
GO:0043303	BP	GO:0043303	mast cell degranulation	7/343	52/18903	4.04085e-05	0.000783666	0.000579429	201294/7462/3965/284021/5293/27040/5880	7	Up-regulated
GO:0001503	BP	GO:0001503	ossification	21/343	429/18903	4.09224e-05	0.000789434	0.000583694	1291/9636/7124/1435/2274/7424/8482/8519/1969/4323/2736/7421/1277/5468/1192/9260/9902/1893/6474/81792/359845	21	Up-regulated
GO:0030224	BP	GO:0030224	monocyte differentiation	6/343	36/18903	4.20261e-05	0.000806458	0.000596281	1435/8111/920/5468/4627/1436	6	Up-regulated
GO:0070527	BP	GO:0070527	platelet aggregation	8/343	71/18903	4.26138e-05	0.000813456	0.000601455	2316/83706/60/84034/2335/1192/4627/7094	8	Up-regulated
GO:0002062	BP	GO:0002062	chondrocyte differentiation	10/343	114/18903	4.34747e-05	0.000825567	0.00061041	2202/871/55959/309/1893/6474/81792/94/359845/4017	10	Up-regulated
GO:0061448	BP	GO:0061448	connective tissue development	16/343	274/18903	4.3818e-05	0.000827774	0.000612042	2202/1435/871/55959/7076/1277/5468/309/1893/6474/81792/59/94/359845/1289/4017	16	Up-regulated
GO:0046634	BP	GO:0046634	regulation of alpha-beta T cell activation	10/343	115/18903	4.68607e-05	0.000878695	0.000649692	3105/3718/64926/3659/11006/3133/3965/84433/3594/3662	10	Up-regulated
GO:1902337	BP	GO:1902337	regulation of apoptotic process involved in morphogenesis	4/343	12/18903	4.69955e-05	0.000878695	0.000649692	7421/7132/7133/7849	4	Up-regulated
GO:0050852	BP	GO:0050852	T cell receptor signaling pathway	11/343	139/18903	4.72813e-05	0.000879528	0.000650308	3105/53347/11006/919/84433/5293/2633/23149/84174/3932/7070	11	Up-regulated
GO:0008217	BP	GO:0008217	regulation of blood pressure	13/343	191/18903	4.83671e-05	0.000895159	0.000661865	7124/80852/7424/1535/11117/143872/84034/1636/5468/2621/5331/59/94	13	Up-regulated
GO:0032496	BP	GO:0032496	response to lipopolysaccharide	18/343	339/18903	5.15766e-05	0.000949739	0.00070222	929/3656/7124/558/1435/3627/6352/10288/1439/3587/6347/1636/3965/2706/5739/7133/9450/129607	18	Up-regulated
GO:0002279	BP	GO:0002279	mast cell activation involved in immune response	7/343	54/18903	5.18566e-05	0.000950096	0.000702484	201294/7462/3965/284021/5293/27040/5880	7	Up-regulated
GO:0045123	BP	GO:0045123	cellular extravasation	8/343	74/18903	5.75881e-05	0.00104808	0.000774933	7124/3383/101/6347/6484/5293/6404/7070	8	Up-regulated
GO:0051235	BP	GO:0051235	maintenance of location	18/343	342/18903	5.77796e-05	0.00104808	0.000774933	5371/2316/22821/7124/3627/1535/10938/9168/57674/920/5468/11151/309/57158/811/3932/7070/3098	18	Up-regulated
GO:0002448	BP	GO:0002448	mast cell mediated immunity	7/343	55/18903	5.85041e-05	0.00105597	0.000780766	201294/7462/3965/284021/5293/27040/5880	7	Up-regulated
GO:0006816	BP	GO:0006816	calcium ion transport	21/343	440/18903	5.88679e-05	0.0010573	0.000781752	3718/5371/2316/22821/3627/6352/1535/51393/10288/6347/409/1636/7421/920/11151/309/57158/2621/2771/3932/7070	21	Up-regulated
GO:1903902	BP	GO:1903902	positive regulation of viral life cycle	5/343	24/18903	6.11351e-05	0.00109264	0.00080788	558/3956/3965/920/30835	5	Up-regulated
GO:0050921	BP	GO:0050921	positive regulation of chemotaxis	11/343	144/18903	6.53014e-05	0.00115423	0.000853416	3673/1435/3627/7424/6352/3965/63940/2621/1436/811/5880	11	Up-regulated
GO:0006909	BP	GO:0006909	phagocytosis	17/343	314/18903	6.54563e-05	0.00115423	0.000853416	929/3560/7124/3673/558/1265/1535/7052/201294/6347/4486/11151/4627/2621/811/4035/5880	17	Up-regulated
GO:0030041	BP	GO:0030041	actin filament polymerization	12/343	170/18903	6.62547e-05	0.00115423	0.000853416	54434/6709/9168/9051/23406/11151/81624/256949/822/2017/10095/7408	12	Up-regulated
GO:0034612	BP	GO:0034612	response to tumor necrosis factor	15/343	254/18903	6.66312e-05	0.00115423	0.000853416	929/7124/6352/1535/6347/958/7132/1277/7133/2633/2621/2634/81792/970/7293	15	Up-regulated
GO:0002664	BP	GO:0002664	regulation of T cell tolerance induction	4/343	13/18903	6.69127e-05	0.00115423	0.000853416	11006/10288/3135/3106	4	Up-regulated
GO:1904748	BP	GO:1904748	regulation of apoptotic process involved in development	4/343	13/18903	6.69127e-05	0.00115423	0.000853416	7421/7132/7133/7849	4	Up-regulated
GO:2001198	BP	GO:2001198	regulation of dendritic cell differentiation	4/343	13/18903	6.69127e-05	0.00115423	0.000853416	10288/3135/3106/3965	4	Up-regulated
GO:0006874	BP	GO:0006874	intracellular calcium ion homeostasis	16/343	284/18903	6.71136e-05	0.00115423	0.000853416	5371/2316/22821/3627/6352/1535/7052/7421/958/11151/309/57158/794/811/3932/7070	16	Up-regulated
GO:0045089	BP	GO:0045089	positive regulation of innate immune response	11/343	145/18903	6.95367e-05	0.00118809	0.000878453	84166/3134/3430/115362/101/57169/6352/3133/81030/3135/115004	11	Up-regulated
GO:0051651	BP	GO:0051651	maintenance of location in cell	14/343	226/18903	6.97343e-05	0.00118809	0.000878453	5371/2316/22821/3627/1535/9168/920/11151/309/57158/811/3932/7070/3098	14	Up-regulated
GO:0001935	BP	GO:0001935	endothelial cell proliferation	13/343	199/18903	7.36884e-05	0.00124731	0.000922238	7124/6776/7424/1535/1969/6347/4323/5468/5293/1893/79812/94/4017	13	Up-regulated
GO:1903053	BP	GO:1903053	regulation of extracellular matrix organization	7/343	57/18903	7.38943e-05	0.00124731	0.000922238	79709/11117/6624/7132/84627/7133/4035	7	Up-regulated
GO:0050727	BP	GO:0050727	regulation of inflammatory response	20/343	414/18903	7.47027e-05	0.00125343	0.000926768	7124/3673/3430/101/6352/8482/6288/3956/3133/11343/81030/1636/7132/5468/7133/63940/10769/22861/81792/11274	20	Up-regulated
GO:0046641	BP	GO:0046641	positive regulation of alpha-beta T cell proliferation	5/343	25/18903	7.52886e-05	0.00125343	0.000926768	3105/64926/3133/3965/84433	5	Up-regulated
GO:0050860	BP	GO:0050860	negative regulation of T cell receptor signaling pathway	5/343	25/18903	7.52886e-05	0.00125343	0.000926768	53347/11006/2633/84174/7070	5	Up-regulated
GO:0048246	BP	GO:0048246	macrophage chemotaxis	6/343	40/18903	7.79137e-05	0.00129124	0.000954722	79148/1435/6352/6288/6347/1436	6	Up-regulated
GO:0001706	BP	GO:0001706	endoderm formation	7/343	58/18903	8.27437e-05	0.00136321	0.00100793	1291/3914/4323/3678/2335/1295/1289	7	Up-regulated
GO:0002224	BP	GO:0002224	toll-like receptor signaling pathway	10/343	123/18903	8.3004e-05	0.00136321	0.00100793	929/3656/3659/7124/4938/3430/1535/409/958/3662	10	Up-regulated
GO:0050920	BP	GO:0050920	regulation of chemotaxis	14/343	230/18903	8.41547e-05	0.00137591	0.00101732	79148/3673/1435/3627/7424/6352/8482/6347/3965/63940/2621/1436/811/5880	14	Up-regulated
GO:0030098	BP	GO:0030098	lymphocyte differentiation	20/343	419/18903	8.79909e-05	0.00143221	0.00105895	3718/3659/558/60/101/3956/11006/10288/3135/4323/3965/84433/2736/920/3594/5293/2621/1514/3662/3932	20	Up-regulated
GO:0001914	BP	GO:0001914	regulation of T cell mediated cytotoxicity	6/343	41/18903	8.98891e-05	0.0014566	0.00107699	3105/3134/3133/3135/3106/3594	6	Up-regulated
GO:0007015	BP	GO:0007015	actin filament organization	21/343	454/18903	9.16827e-05	0.00146857	0.00108584	2316/1072/5339/54434/6624/6709/9168/9051/9645/23406/87/11151/389/81624/256949/822/2017/10095/7408/359845/5880	21	Up-regulated
GO:0006929	BP	GO:0006929	substrate-dependent cell migration	5/343	26/18903	9.18362e-05	0.00146857	0.00108584	3673/7424/101/2335/2017	5	Up-regulated
GO:0033622	BP	GO:0033622	integrin activation	5/343	26/18903	9.18362e-05	0.00146857	0.00108584	83706/1307/9780/2335/7094	5	Up-regulated
GO:0010632	BP	GO:0010632	regulation of epithelial cell migration	16/343	292/18903	9.29774e-05	0.00148033	0.00109453	7124/6237/3673/9448/6776/7424/3675/1969/3728/958/5468/5293/10769/79812/94/811	16	Up-regulated
GO:0002366	BP	GO:0002366	leukocyte activation involved in immune response	16/343	293/18903	9.67568e-05	0.00152717	0.00112916	3718/3134/3430/3383/3956/201294/7462/3965/958/284021/3594/11151/5293/27040/3662/5880	16	Up-regulated
GO:0051146	BP	GO:0051146	striated muscle cell differentiation	16/343	293/18903	9.67568e-05	0.00152717	0.00112916	51177/4000/5339/3627/2274/51676/10938/9780/409/4323/3880/2318/4627/26509/6474/811	16	Up-regulated
GO:0043534	BP	GO:0043534	blood vessel endothelial cell migration	12/343	177/18903	9.7605e-05	0.00153391	0.00113415	7124/6776/7424/1969/3728/958/5468/4627/10769/54345/79812/94	12	Up-regulated
GO:0031341	BP	GO:0031341	regulation of cell killing	9/343	102/18903	9.99483e-05	0.001564	0.00115639	3105/3134/3383/3133/3135/3106/409/3965/3594	9	Up-regulated
GO:0071356	BP	GO:0071356	cellular response to tumor necrosis factor	14/343	234/18903	0.000101104	0.00157532	0.00116477	7124/6352/1535/6347/958/7132/1277/7133/2633/2621/2634/81792/970/7293	14	Up-regulated
GO:0050764	BP	GO:0050764	regulation of phagocytosis	9/343	103/18903	0.000107798	0.0016685	0.00123366	3560/7124/3673/1265/1535/7052/6347/2621/811	9	Up-regulated
GO:0002706	BP	GO:0002706	regulation of lymphocyte mediated immunity	12/343	179/18903	0.000108623	0.0016685	0.00123366	3105/3134/7124/11006/3133/3135/3106/409/3965/958/3594/7133	12	Up-regulated
GO:0045580	BP	GO:0045580	regulation of T cell differentiation	12/343	179/18903	0.000108623	0.0016685	0.00123366	3718/3659/60/101/11006/10288/3135/3965/84433/2736/3594/3662	12	Up-regulated
GO:0030217	BP	GO:0030217	T cell differentiation	16/343	296/18903	0.000108915	0.0016685	0.00123366	3718/3659/60/101/11006/10288/3135/3965/84433/2736/920/3594/5293/1514/3662/3932	16	Up-regulated
GO:0002237	BP	GO:0002237	response to molecule of bacterial origin	18/343	360/18903	0.000110877	0.00167992	0.0012421	929/3656/7124/558/1435/3627/6352/10288/1439/3587/6347/1636/3965/2706/5739/7133/9450/129607	18	Up-regulated
GO:0032682	BP	GO:0032682	negative regulation of chemokine production	5/343	27/18903	0.000111042	0.00167992	0.0012421	4940/4938/1969/11006/3965	5	Up-regulated
GO:0042832	BP	GO:0042832	defense response to protozoan	5/343	27/18903	0.000111042	0.00167992	0.0012421	283234/115361/958/2634/3662	5	Up-regulated
GO:0030865	BP	GO:0030865	cortical cytoskeleton organization	7/343	61/18903	0.000114605	0.00171955	0.0012714	752/7124/5339/389/811/7094/5880	7	Up-regulated
GO:0034113	BP	GO:0034113	heterotypic cell-cell adhesion	7/343	61/18903	0.000114605	0.00171955	0.0012714	7124/10288/3678/3728/3557/3932/7070	7	Up-regulated
GO:0050729	BP	GO:0050729	positive regulation of inflammatory response	11/343	154/18903	0.000119478	0.00178531	0.00132003	7124/3673/3430/101/3956/3133/81030/1636/7132/63940/22861	11	Up-regulated
GO:0051924	BP	GO:0051924	regulation of calcium ion transport	15/343	268/18903	0.000121332	0.00180563	0.00133505	3718/5371/3627/6352/1535/51393/10288/6347/409/1636/920/11151/57158/2771/7070	15	Up-regulated
GO:0002517	BP	GO:0002517	T cell tolerance induction	4/343	15/18903	0.000124122	0.00183218	0.00135468	11006/10288/3135/3106	4	Up-regulated
GO:1900426	BP	GO:1900426	positive regulation of defense response to bacterium	4/343	15/18903	0.000124122	0.00183218	0.00135468	1535/11117/84034/79812	4	Up-regulated
GO:0002822	BP	GO:0002822	regulation of adaptive immune response based on somatic recombination of immune receptors built from immunoglobulin superfamily domains	12/343	182/18903	0.000127147	0.00186382	0.00137808	3105/3718/3134/7124/11006/3133/3135/3106/958/920/3594/7133	12	Up-regulated
GO:0002253	BP	GO:0002253	activation of immune response	19/343	397/18903	0.000127288	0.00186382	0.00137808	3105/57169/53347/11006/7462/919/81030/84433/712/5293/2633/715/123920/23149/952/84174/3932/7070/115004	19	Up-regulated
GO:0032612	BP	GO:0032612	interleukin-1 production	10/343	130/18903	0.000131829	0.00191494	0.00141587	5371/7124/115362/6288/11006/409/3965/2621/22861/3098	10	Up-regulated
GO:0032652	BP	GO:0032652	regulation of interleukin-1 production	10/343	130/18903	0.000131829	0.00191494	0.00141587	5371/7124/115362/6288/11006/409/3965/2621/22861/3098	10	Up-regulated
GO:0001562	BP	GO:0001562	response to protozoan	5/343	28/18903	0.000133185	0.00192695	0.00142476	283234/115361/958/2634/3662	5	Up-regulated
GO:0046640	BP	GO:0046640	regulation of alpha-beta T cell proliferation	6/343	44/18903	0.000134814	0.00194281	0.00143648	3105/64926/3659/3133/3965/84433	6	Up-regulated
GO:0051208	BP	GO:0051208	sequestering of calcium ion	10/343	131/18903	0.000140467	0.00200683	0.00148381	2316/22821/3627/1535/11151/309/57158/811/3932/7070	10	Up-regulated
GO:0032615	BP	GO:0032615	interleukin-12 production	7/343	63/18903	0.000140907	0.00200683	0.00148381	3718/3659/3135/3106/409/3965/958	7	Up-regulated
GO:0032655	BP	GO:0032655	regulation of interleukin-12 production	7/343	63/18903	0.000140907	0.00200683	0.00148381	3718/3659/3135/3106/409/3965/958	7	Up-regulated
GO:0032418	BP	GO:0032418	lysosome localization	8/343	84/18903	0.000142389	0.00201221	0.0014878	201294/7462/3965/284021/5293/4627/27040/5880	8	Up-regulated
GO:1990849	BP	GO:1990849	vacuolar localization	8/343	84/18903	0.000142389	0.00201221	0.0014878	201294/7462/3965/284021/5293/4627/27040/5880	8	Up-regulated
GO:0097529	BP	GO:0097529	myeloid leukocyte migration	14/343	242/18903	0.000144076	0.00202713	0.00149882	79148/1265/1435/3627/7424/101/6352/6288/11117/6347/4323/5293/1436/5880	14	Up-regulated
GO:0002444	BP	GO:0002444	myeloid leukocyte mediated immunity	9/343	107/18903	0.000144556	0.00202713	0.00149882	3133/201294/7462/1636/3965/284021/5293/27040/5880	9	Up-regulated
GO:0031295	BP	GO:0031295	T cell costimulation	6/343	45/18903	0.000153204	0.00214016	0.00158239	3956/11006/10288/84433/1947/3932	6	Up-regulated
GO:0090398	BP	GO:0090398	cellular senescence	9/343	108/18903	0.000155223	0.00215961	0.00159678	5371/4000/3135/10769/811/3159/22925/9891/115004	9	Up-regulated
GO:0030199	BP	GO:0030199	collagen fibril organization	7/343	64/18903	0.000155781	0.00215961	0.00159678	871/79709/11117/1277/81792/1289/4017	7	Up-regulated
GO:0051014	BP	GO:0051014	actin filament severing	4/343	16/18903	0.000163136	0.00225301	0.00166584	752/1072/4627/822	4	Up-regulated
GO:0007260	BP	GO:0007260	tyrosine phosphorylation of STAT protein	8/343	86/18903	0.000167957	0.00231083	0.00170859	3718/7124/6352/3976/958/54625/7132/1436	8	Up-regulated
GO:0001649	BP	GO:0001649	osteoblast differentiation	14/343	246/18903	0.000170943	0.00234307	0.00173243	1291/7124/2274/7424/8482/8519/1969/2736/1277/5468/1192/9260/9902/6474	14	Up-regulated
GO:1905330	BP	GO:1905330	regulation of morphogenesis of an epithelium	7/343	65/18903	0.000171901	0.00234738	0.00173561	7124/3627/3976/5293/81792/79812/7849	7	Up-regulated
GO:0046596	BP	GO:0046596	regulation of viral entry into host cell	6/343	46/18903	0.000173522	0.00236068	0.00174545	8519/3956/4061/3965/920/10410	6	Up-regulated
GO:0002768	BP	GO:0002768	immune response-regulating cell surface receptor signaling pathway	17/343	341/18903	0.000177341	0.00240366	0.00177722	3105/53347/11006/10288/7462/919/3135/84433/958/5293/2633/123920/23149/952/84174/3932/7070	17	Up-regulated
GO:0055074	BP	GO:0055074	calcium ion homeostasis	16/343	309/18903	0.000178396	0.00240901	0.00178118	5371/2316/22821/3627/6352/1535/7052/7421/958/11151/309/57158/794/811/3932/7070	16	Up-regulated
GO:0051896	BP	GO:0051896	regulation of phosphatidylinositol 3-kinase/protein kinase B signal transduction	12/343	189/18903	0.000181184	0.00241977	0.00178914	7124/6237/558/101/1969/3135/57333/409/23612/4486/5293/2621	12	Up-regulated
GO:0071706	BP	GO:0071706	tumor necrosis factor superfamily cytokine production	12/343	189/18903	0.000181184	0.00241977	0.00178914	929/4939/4940/558/4938/101/1535/11006/3133/409/3965/2621	12	Up-regulated
GO:1903555	BP	GO:1903555	regulation of tumor necrosis factor superfamily cytokine production	12/343	189/18903	0.000181184	0.00241977	0.00178914	929/4939/4940/558/4938/101/1535/11006/3133/409/3965/2621	12	Up-regulated
GO:0034446	BP	GO:0034446	substrate adhesion-dependent cell spreading	9/343	111/18903	0.000191238	0.00253546	0.00187468	2316/3914/83706/558/201294/2335/2633/29780/811	9	Up-regulated
GO:0071347	BP	GO:0071347	cellular response to interleukin-1	9/343	111/18903	0.000191238	0.00253546	0.00187468	3656/6352/81030/6347/958/3557/2633/2634/81792	9	Up-regulated
GO:0002701	BP	GO:0002701	negative regulation of production of molecular mediator of immune response	6/343	47/18903	0.000195911	0.00257867	0.00190663	3718/3134/7124/558/11006/684	6	Up-regulated
GO:0031294	BP	GO:0031294	lymphocyte costimulation	6/343	47/18903	0.000195911	0.00257867	0.00190663	3956/11006/10288/84433/1947/3932	6	Up-regulated
GO:0042531	BP	GO:0042531	positive regulation of tyrosine phosphorylation of STAT protein	7/343	67/18903	0.000208188	0.00272062	0.00201158	7124/6352/3976/958/54625/7132/1436	7	Up-regulated
GO:0045576	BP	GO:0045576	mast cell activation	7/343	67/18903	0.000208188	0.00272062	0.00201158	201294/7462/3965/284021/5293/27040/5880	7	Up-regulated
GO:0033631	BP	GO:0033631	cell-cell adhesion mediated by integrin	4/343	17/18903	0.000210292	0.00272855	0.00201745	83706/6352/9780/3678	4	Up-regulated
GO:0036005	BP	GO:0036005	response to macrophage colony-stimulating factor	4/343	17/18903	0.000210292	0.00272855	0.00201745	7124/1435/4486/1436	4	Up-regulated
GO:0002709	BP	GO:0002709	regulation of T cell mediated immunity	8/343	89/18903	0.000213295	0.00275771	0.002039	3105/3134/11006/3133/3135/3106/3594/7133	8	Up-regulated
GO:0030879	BP	GO:0030879	mammary gland development	10/343	138/18903	0.000215363	0.0027746	0.00205149	4939/5371/3673/1435/6776/1969/3219/2736/7421/1436	10	Up-regulated
GO:0050851	BP	GO:0050851	antigen receptor-mediated signaling pathway	14/343	252/18903	0.000219326	0.0028073	0.00207567	3105/53347/11006/7462/919/84433/5293/2633/123920/23149/952/84174/3932/7070	14	Up-regulated
GO:0050731	BP	GO:0050731	positive regulation of peptidyl-tyrosine phosphorylation	12/343	193/18903	0.00022008	0.0028073	0.00207567	7124/6352/3976/409/1636/3678/958/920/54625/7132/2621/1436	12	Up-regulated
GO:0060603	BP	GO:0060603	mammary gland duct morphogenesis	5/343	31/18903	0.00022021	0.0028073	0.00207567	5371/1435/1969/7421/1436	5	Up-regulated
GO:0070374	BP	GO:0070374	positive regulation of ERK1 and ERK2 cascade	13/343	223/18903	0.000229509	0.00291565	0.00215578	7124/3383/6352/8482/6347/409/6464/3965/920/2621/2771/59/1436	13	Up-regulated
GO:0002824	BP	GO:0002824	positive regulation of adaptive immune response based on somatic recombination of immune receptors built from immunoglobulin superfamily domains	9/343	114/18903	0.00023395	0.00296174	0.00218986	3105/3134/7124/3133/3135/3106/958/920/3594	9	Up-regulated
GO:0072659	BP	GO:0072659	protein localization to plasma membrane	15/343	285/18903	0.00023719	0.00299237	0.00221251	2316/7124/80852/60/3675/1969/10938/4323/3728/7132/2633/2621/9351/10791/4035	15	Up-regulated
GO:0030833	BP	GO:0030833	regulation of actin filament polymerization	10/343	140/18903	0.000242077	0.00304349	0.0022503	54434/6709/9168/23406/11151/256949/822/2017/10095/7408	10	Up-regulated
GO:2000401	BP	GO:2000401	regulation of lymphocyte migration	7/343	69/18903	0.000250415	0.0031375	0.00231981	3627/101/6352/6793/6347/11151/1893	7	Up-regulated
GO:0007369	BP	GO:0007369	gastrulation	12/343	196/18903	0.000253729	0.00316814	0.00234247	1291/3691/3914/3673/3675/1969/4323/3678/2335/3557/1295/1289	12	Up-regulated
GO:0001946	BP	GO:0001946	lymphangiogenesis	4/343	18/18903	0.000266524	0.00330625	0.00244458	7424/1969/54345/94	4	Up-regulated
GO:0098586	BP	GO:0098586	cellular response to virus	9/343	116/18903	0.000266604	0.00330625	0.00244458	4940/4938/3627/2537/6352/5452/8638/3965/811	9	Up-regulated
GO:0071887	BP	GO:0071887	leukocyte apoptotic process	9/343	117/18903	0.000284295	0.00351321	0.00259761	80301/3718/558/101/6352/3965/5293/2621/1514	9	Up-regulated
GO:0010959	BP	GO:0010959	regulation of metal ion transport	19/343	423/18903	0.000285219	0.00351321	0.00259761	3718/5371/2316/3627/6352/1535/51393/53827/10288/6347/409/1636/920/219527/11151/57158/2771/8514/7070	19	Up-regulated
GO:0002063	BP	GO:0002063	chondrocyte development	5/343	33/18903	0.000298591	0.00364102	0.00269211	871/55959/1893/6474/359845	5	Up-regulated
GO:0050858	BP	GO:0050858	negative regulation of antigen receptor-mediated signaling pathway	5/343	33/18903	0.000298591	0.00364102	0.00269211	53347/11006/2633/84174/7070	5	Up-regulated
GO:0071353	BP	GO:0071353	cellular response to interleukin-4	5/343	33/18903	0.000298591	0.00364102	0.00269211	3718/5371/10376/54625/11151	5	Up-regulated
GO:0001913	BP	GO:0001913	T cell mediated cytotoxicity	6/343	51/18903	0.000309199	0.0037395	0.00276492	3105/3134/3133/3135/3106/3594	6	Up-regulated
GO:0043277	BP	GO:0043277	apoptotic cell clearance	6/343	51/18903	0.000309199	0.0037395	0.00276492	558/7052/6347/2621/4035/5880	6	Up-regulated
GO:0010594	BP	GO:0010594	regulation of endothelial cell migration	13/343	230/18903	0.000309745	0.0037395	0.00276492	7124/6237/6776/7424/1969/3728/958/5468/5293/10769/79812/94/811	13	Up-regulated
GO:0002699	BP	GO:0002699	positive regulation of immune effector process	14/343	261/18903	0.000313848	0.00377654	0.00279231	3105/3134/7124/8482/3133/201294/3135/3106/3965/958/3594/7293/3098/5880	14	Up-regulated
GO:0051216	BP	GO:0051216	cartilage development	12/343	201/18903	0.000319529	0.00383225	0.0028335	2202/871/55959/7076/1277/309/1893/6474/81792/94/359845/4017	12	Up-regulated
GO:0032609	BP	GO:0032609	type II interferon production	9/343	119/18903	0.000322599	0.00384378	0.00284202	3105/929/9636/7124/558/11006/3965/3594/2621	9	Up-regulated
GO:0032649	BP	GO:0032649	regulation of type II interferon production	9/343	119/18903	0.000322599	0.00384378	0.00284202	3105/929/9636/7124/558/11006/3965/3594/2621	9	Up-regulated
GO:2001185	BP	GO:2001185	regulation of CD8-positive, alpha-beta T cell activation	4/343	19/18903	0.000332792	0.00395231	0.00292227	3105/3659/11006/3133	4	Up-regulated
GO:0002821	BP	GO:0002821	positive regulation of adaptive immune response	9/343	120/18903	0.000343293	0.00405664	0.00299941	3105/3134/7124/3133/3135/3106/958/920/3594	9	Up-regulated
GO:0006968	BP	GO:0006968	cellular defense response	6/343	52/18903	0.000344258	0.00405664	0.00299941	10578/10288/3135/4046/51715/8061	6	Up-regulated
GO:0036336	BP	GO:0036336	dendritic cell migration	5/343	34/18903	0.000344914	0.00405664	0.00299941	51676/6352/3965/2621/811	5	Up-regulated
GO:0071496	BP	GO:0071496	cellular response to external stimulus	16/343	328/18903	0.000348119	0.00408117	0.00301755	3659/3673/558/1265/5339/1535/9780/7421/958/7132/1277/6494/2621/2350/9891/8061	16	Up-regulated
GO:0060348	BP	GO:0060348	bone development	13/343	233/18903	0.000350837	0.00409984	0.00303135	2316/871/7052/55959/4323/8111/1277/309/1893/6474/81792/51715/359845	13	Up-regulated
GO:0046635	BP	GO:0046635	positive regulation of alpha-beta T cell activation	7/343	73/18903	0.000355509	0.00414117	0.00306191	3105/64926/11006/3133/3965/84433/3594	7	Up-regulated
GO:0002275	BP	GO:0002275	myeloid cell activation involved in immune response	8/343	96/18903	0.000358925	0.00415441	0.0030717	3430/201294/7462/3965/284021/5293/27040/5880	8	Up-regulated
GO:0061097	BP	GO:0061097	regulation of protein tyrosine kinase activity	8/343	96/18903	0.000358925	0.00415441	0.0030717	6352/11006/6464/1636/9052/2621/1436/7070	8	Up-regulated
GO:0052372	BP	GO:0052372	modulation by symbiont of entry into host	6/343	53/18903	0.000382354	0.00441159	0.00326185	8519/3956/4061/3965/920/10410	6	Up-regulated
GO:0050766	BP	GO:0050766	positive regulation of phagocytosis	7/343	74/18903	0.000386635	0.00444692	0.00328797	3560/7124/3673/1535/6347/2621/811	7	Up-regulated
GO:0032956	BP	GO:0032956	regulation of actin cytoskeleton organization	17/343	365/18903	0.000391405	0.00448762	0.00331807	2316/54434/6624/6709/9168/23406/684/11151/389/256949/822/2017/10095/1436/7408/4035/5880	17	Up-regulated
GO:0016525	BP	GO:0016525	negative regulation of angiogenesis	10/343	149/18903	0.000399192	0.00456256	0.00337348	5371/7124/3627/1969/23166/11117/3135/5468/10769/7058	10	Up-regulated
GO:0002643	BP	GO:0002643	regulation of tolerance induction	4/343	20/18903	0.000410072	0.00467226	0.00345459	11006/10288/3135/3106	4	Up-regulated
GO:0043535	BP	GO:0043535	regulation of blood vessel endothelial cell migration	10/343	150/18903	0.000420961	0.00478139	0.00353528	7124/6776/7424/1969/3728/958/5468/10769/79812/94	10	Up-regulated
GO:0032330	BP	GO:0032330	regulation of chondrocyte differentiation	6/343	54/18903	0.000423666	0.00479716	0.00354694	2202/6474/81792/94/359845/4017	6	Up-regulated
GO:0030336	BP	GO:0030336	negative regulation of cell migration	17/343	368/18903	0.000429708	0.00485051	0.00358639	79148/7124/6237/1265/8519/11117/84034/7076/6347/3728/5468/684/79812/94/811/4035/7070	17	Up-regulated
GO:0045216	BP	GO:0045216	cell-cell junction organization	12/343	208/18903	0.000435554	0.00490133	0.00362396	2316/7124/5339/60/1969/6624/1636/2706/3728/389/1436/7094	12	Up-regulated
GO:2000181	BP	GO:2000181	negative regulation of blood vessel morphogenesis	10/343	151/18903	0.000443709	0.00497773	0.00368045	5371/7124/3627/1969/23166/11117/3135/5468/10769/7058	10	Up-regulated
GO:0045589	BP	GO:0045589	regulation of regulatory T cell differentiation	5/343	36/18903	0.000453642	0.00505804	0.00373983	3659/11006/10288/3135/3965	5	Up-regulated
GO:0070670	BP	GO:0070670	response to interleukin-4	5/343	36/18903	0.000453642	0.00505804	0.00373983	3718/5371/10376/54625/11151	5	Up-regulated
GO:0001952	BP	GO:0001952	regulation of cell-matrix adhesion	9/343	125/18903	0.000463905	0.00514102	0.00380118	6237/1435/9448/1307/4323/3728/94/7070/7094	9	Up-regulated
GO:0051283	BP	GO:0051283	negative regulation of sequestering of calcium ion	9/343	125/18903	0.000463905	0.00514102	0.00380118	2316/22821/3627/1535/11151/309/57158/3932/7070	9	Up-regulated
GO:1901343	BP	GO:1901343	negative regulation of vasculature development	10/343	152/18903	0.000467468	0.00515917	0.0038146	5371/7124/3627/1969/23166/11117/3135/5468/10769/7058	10	Up-regulated
GO:1990778	BP	GO:1990778	protein localization to cell periphery	16/343	337/18903	0.000468373	0.00515917	0.0038146	2316/7124/126353/80852/60/3675/1969/10938/4323/3728/7132/2633/2621/9351/10791/4035	16	Up-regulated
GO:0001954	BP	GO:0001954	positive regulation of cell-matrix adhesion	6/343	56/18903	0.000516686	0.00564153	0.00417125	6237/1435/9448/1307/3728/7070	6	Up-regulated
GO:0044319	BP	GO:0044319	wound healing, spreading of cells	5/343	37/18903	0.000516805	0.00564153	0.00417125	2316/3678/389/94/1289	5	Up-regulated
GO:0090505	BP	GO:0090505	epiboly involved in wound healing	5/343	37/18903	0.000516805	0.00564153	0.00417125	2316/3678/389/94/1289	5	Up-regulated
GO:0010720	BP	GO:0010720	positive regulation of cell development	15/343	307/18903	0.000520224	0.00565349	0.00418009	2316/23129/7124/7424/7052/8482/51393/3976/201294/1636/8111/7133/2335/6474/811	15	Up-regulated
GO:0051282	BP	GO:0051282	regulation of sequestering of calcium ion	9/343	127/18903	0.000521002	0.00565349	0.00418009	2316/22821/3627/1535/11151/309/57158/3932/7070	9	Up-regulated
GO:0007162	BP	GO:0007162	negative regulation of cell adhesion	15/343	308/18903	0.000538054	0.00582121	0.0043041	3718/23129/3659/9448/53827/11006/10288/3135/4323/3965/1277/6494/3557/2633/94	15	Up-regulated
GO:0043087	BP	GO:0043087	regulation of GTPase activity	17/343	376/18903	0.000548062	0.00591193	0.00437118	64926/23129/22821/9448/55357/6352/7052/1969/23526/143872/6347/409/958/6494/8412/201176/7070	17	Up-regulated
GO:0032640	BP	GO:0032640	tumor necrosis factor production	11/343	184/18903	0.000556412	0.0059667	0.00441167	929/4939/4940/558/4938/1535/11006/3133/409/3965/2621	11	Up-regulated
GO:0032680	BP	GO:0032680	regulation of tumor necrosis factor production	11/343	184/18903	0.000556412	0.0059667	0.00441167	929/4939/4940/558/4938/1535/11006/3133/409/3965/2621	11	Up-regulated
GO:0042063	BP	GO:0042063	gliogenesis	15/343	310/18903	0.000575286	0.00615101	0.00454795	3691/7124/6237/1435/5339/55107/7424/3976/6347/4323/7133/712/1436/56978/4035	15	Up-regulated
GO:0014902	BP	GO:0014902	myotube differentiation	9/343	129/18903	0.00058374	0.00622315	0.00460129	51177/5339/3627/10938/9780/4323/4627/26509/6474	9	Up-regulated
GO:0090504	BP	GO:0090504	epiboly	5/343	38/18903	0.000586355	0.0062328	0.00460843	2316/3678/389/94/1289	5	Up-regulated
GO:0032069	BP	GO:0032069	regulation of nuclease activity	4/343	22/18903	0.000601654	0.00633997	0.00468767	4939/4940/4938/8638	4	Up-regulated
GO:0140374	BP	GO:0140374	antiviral innate immune response	4/343	22/18903	0.000601654	0.00633997	0.00468767	4938/3627/4599/22861	4	Up-regulated
GO:1900424	BP	GO:1900424	regulation of defense response to bacterium	4/343	22/18903	0.000601654	0.00633997	0.00468767	1535/11117/84034/79812	4	Up-regulated
GO:0001961	BP	GO:0001961	positive regulation of cytokine-mediated signaling pathway	6/343	58/18903	0.00062486	0.00655509	0.00484672	84166/558/1435/81030/54625/2621	6	Up-regulated
GO:1903829	BP	GO:1903829	positive regulation of protein localization	19/343	451/18903	0.000625664	0.00655509	0.00484672	2316/7124/55107/7424/101/3675/1969/3976/1263/919/8111/3728/5468/2621/84662/952/4035/9746/5880	19	Up-regulated
GO:0035457	BP	GO:0035457	cellular response to interferon-alpha	3/343	10/18903	0.000646466	0.00671514	0.00496506	558/2621/3433	3	Up-regulated
GO:0035747	BP	GO:0035747	natural killer cell chemotaxis	3/343	10/18903	0.000646466	0.00671514	0.00496506	6352/6347/5293	3	Up-regulated
GO:2000510	BP	GO:2000510	positive regulation of dendritic cell chemotaxis	3/343	10/18903	0.000646466	0.00671514	0.00496506	3965/2621/811	3	Up-regulated
GO:0032479	BP	GO:0032479	regulation of type I interferon production	8/343	105/18903	0.000655734	0.00677282	0.00500771	929/4939/3659/9636/4940/4938/2597/115004	8	Up-regulated
GO:0032606	BP	GO:0032606	type I interferon production	8/343	105/18903	0.000655734	0.00677282	0.00500771	929/4939/3659/9636/4940/4938/2597/115004	8	Up-regulated
GO:0002573	BP	GO:0002573	myeloid leukocyte differentiation	12/343	218/18903	0.000661575	0.00678704	0.00501822	7124/1435/1969/11006/3976/8111/920/5468/5293/4627/3662/1436	12	Up-regulated
GO:0032728	BP	GO:0032728	positive regulation of interferon-beta production	5/343	39/18903	0.000662695	0.00678704	0.00501822	4939/3659/9636/4940/4938	5	Up-regulated
GO:0045066	BP	GO:0045066	regulatory T cell differentiation	5/343	39/18903	0.000662695	0.00678704	0.00501822	3659/11006/10288/3135/3965	5	Up-regulated
GO:0008064	BP	GO:0008064	regulation of actin polymerization or depolymerization	10/343	159/18903	0.000665137	0.00679297	0.00502261	54434/6709/9168/23406/11151/256949/822/2017/10095/7408	10	Up-regulated
GO:2000146	BP	GO:2000146	negative regulation of cell motility	17/343	383/18903	0.000673641	0.0068606	0.00507261	79148/7124/6237/1265/8519/11117/84034/7076/6347/3728/5468/684/79812/94/811/4035/7070	17	Up-regulated
GO:0001912	BP	GO:0001912	positive regulation of leukocyte mediated cytotoxicity	6/343	59/18903	0.000685134	0.00693888	0.00513049	3105/3134/3133/3135/3106/3594	6	Up-regulated
GO:0043903	BP	GO:0043903	regulation of biological process involved in symbiotic interaction	6/343	59/18903	0.000685134	0.00693888	0.00513049	8519/3956/4061/3965/920/10410	6	Up-regulated
GO:0040013	BP	GO:0040013	negative regulation of locomotion	18/343	419/18903	0.00069065	0.00697538	0.00515747	79148/7124/6237/1265/8482/8519/11117/84034/7076/6347/3728/5468/684/79812/94/811/4035/7070	18	Up-regulated
GO:0045591	BP	GO:0045591	positive regulation of regulatory T cell differentiation	4/343	23/18903	0.000717976	0.00721141	0.00533199	11006/10288/3135/3965	4	Up-regulated
GO:0060444	BP	GO:0060444	branching involved in mammary gland duct morphogenesis	4/343	23/18903	0.000717976	0.00721141	0.00533199	5371/1435/1969/7421	4	Up-regulated
GO:0042509	BP	GO:0042509	regulation of tyrosine phosphorylation of STAT protein	7/343	82/18903	0.000721986	0.00723176	0.00534704	7124/6352/3976/958/54625/7132/1436	7	Up-regulated
GO:0002478	BP	GO:0002478	antigen processing and presentation of exogenous peptide antigen	5/343	40/18903	0.000746235	0.00742883	0.00549275	3105/3134/6890/3133/1514	5	Up-regulated
GO:0030866	BP	GO:0030866	cortical actin cytoskeleton organization	5/343	40/18903	0.000746235	0.00742883	0.00549275	752/7124/5339/811/7094	5	Up-regulated
GO:0002711	BP	GO:0002711	positive regulation of T cell mediated immunity	6/343	60/18903	0.000749811	0.00742883	0.00549275	3105/3134/3133/3135/3106/3594	6	Up-regulated
GO:2000351	BP	GO:2000351	regulation of endothelial cell apoptotic process	6/343	60/18903	0.000749811	0.00742883	0.00549275	7124/3383/3135/6347/958/2621	6	Up-regulated
GO:0030832	BP	GO:0030832	regulation of actin filament length	10/343	162/18903	0.00076875	0.00759584	0.00561623	54434/6709/9168/23406/11151/256949/822/2017/10095/7408	10	Up-regulated
GO:0007492	BP	GO:0007492	endoderm development	7/343	83/18903	0.000776432	0.007651	0.00565702	1291/3914/4323/3678/2335/1295/1289	7	Up-regulated
GO:0060135	BP	GO:0060135	maternal process involved in female pregnancy	6/343	61/18903	0.000819106	0.00804976	0.00595185	3675/113/3976/3965/2706/7421	6	Up-regulated
GO:1903557	BP	GO:1903557	positive regulation of tumor necrosis factor superfamily cytokine production	8/343	109/18903	0.000839441	0.00822742	0.00608321	929/4939/4940/4938/101/1535/3133/3965	8	Up-regulated
GO:0036303	BP	GO:0036303	lymph vessel morphogenesis	4/343	24/18903	0.000849344	0.00827997	0.00612207	7424/1969/54345/94	4	Up-regulated
GO:0051043	BP	GO:0051043	regulation of membrane protein ectodomain proteolysis	4/343	24/18903	0.000849344	0.00827997	0.00612207	7124/101/7076/7133	4	Up-regulated
GO:0002765	BP	GO:0002765	immune response-inhibiting signal transduction	3/343	11/18903	0.000876972	0.00841431	0.0062214	11006/10288/3135	3	Up-regulated
GO:0006002	BP	GO:0006002	fructose 6-phosphate metabolic process	3/343	11/18903	0.000876972	0.00841431	0.0062214	5214/9945/3098	3	Up-regulated
GO:0019062	BP	GO:0019062	virion attachment to host cell	3/343	11/18903	0.000876972	0.00841431	0.0062214	3383/2621/30835	3	Up-regulated
GO:0032429	BP	GO:0032429	regulation of phospholipase A2 activity	3/343	11/18903	0.000876972	0.00841431	0.0062214	653145/4035/22925	3	Up-regulated
GO:0033632	BP	GO:0033632	regulation of cell-cell adhesion mediated by integrin	3/343	11/18903	0.000876972	0.00841431	0.0062214	83706/6352/9780	3	Up-regulated
GO:0043320	BP	GO:0043320	natural killer cell degranulation	3/343	11/18903	0.000876972	0.00841431	0.0062214	3134/201294/11151	3	Up-regulated
GO:0052548	BP	GO:0052548	regulation of endopeptidase activity	18/343	428/18903	0.000881123	0.00843195	0.00623444	5329/5371/7124/871/5698/2537/5696/7076/409/3965/5468/684/2621/653145/22861/9232/2597/3932	18	Up-regulated
GO:1904035	BP	GO:1904035	regulation of epithelial cell apoptotic process	8/343	110/18903	0.000891276	0.00850679	0.00628977	7124/3383/3135/6347/409/958/2621/22925	8	Up-regulated
GO:0032611	BP	GO:0032611	interleukin-1 beta production	8/343	111/18903	0.000945648	0.00897873	0.00663872	5371/7124/115362/11006/409/3965/22861/3098	8	Up-regulated
GO:0032651	BP	GO:0032651	regulation of interleukin-1 beta production	8/343	111/18903	0.000945648	0.00897873	0.00663872	5371/7124/115362/11006/409/3965/22861/3098	8	Up-regulated
GO:0031663	BP	GO:0031663	lipopolysaccharide-mediated signaling pathway	6/343	63/18903	0.000972431	0.00920905	0.00680901	929/3656/7124/6352/6347/9450	6	Up-regulated
GO:0032816	BP	GO:0032816	positive regulation of natural killer cell activation	4/343	25/18903	0.000996783	0.00936668	0.00692556	3134/558/3133/2621	4	Up-regulated
GO:0034114	BP	GO:0034114	regulation of heterotypic cell-cell adhesion	4/343	25/18903	0.000996783	0.00936668	0.00692556	7124/3557/3932/7070	4	Up-regulated
GO:0062149	BP	GO:0062149	detection of stimulus involved in sensory perception of pain	4/343	25/18903	0.000996783	0.00936668	0.00692556	7124/3673/55107/409	4	Up-regulated
GO:1904037	BP	GO:1904037	positive regulation of epithelial cell apoptotic process	5/343	43/18903	0.00104428	0.00978778	0.00723692	3135/6347/409/958/22925	5	Up-regulated
GO:0048524	BP	GO:0048524	positive regulation of viral process	6/343	64/18903	0.00105691	0.00983036	0.0072684	558/6352/3956/3965/920/30835	6	Up-regulated
GO:0051893	BP	GO:0051893	regulation of focal adhesion assembly	6/343	64/18903	0.00105691	0.00983036	0.0072684	9448/1307/4323/94/7070/7094	6	Up-regulated
GO:0090109	BP	GO:0090109	regulation of cell-substrate junction assembly	6/343	64/18903	0.00105691	0.00983036	0.0072684	9448/1307/4323/94/7070/7094	6	Up-regulated
GO:0001666	BP	GO:0001666	response to hypoxia	14/343	296/18903	0.00108261	0.0100438	0.00742619	5371/4000/7124/3673/7424/101/1535/1263/1636/4323/5468/952/94/4017	14	Up-regulated
GO:0010466	BP	GO:0010466	negative regulation of peptidase activity	13/343	263/18903	0.00108661	0.0100553	0.00743473	5329/7124/871/2537/7076/409/684/2621/653145/1893/9232/2597/4035	13	Up-regulated
GO:0060760	BP	GO:0060760	positive regulation of response to cytokine stimulus	6/343	65/18903	0.00114691	0.0104547	0.00773005	84166/558/1435/81030/54625/2621	6	Up-regulated
GO:0002551	BP	GO:0002551	mast cell chemotaxis	3/343	12/18903	0.00115363	0.0104547	0.00773005	7424/5293/5880	3	Up-regulated
GO:0002645	BP	GO:0002645	positive regulation of tolerance induction	3/343	12/18903	0.00115363	0.0104547	0.00773005	11006/10288/3135	3	Up-regulated
GO:0043589	BP	GO:0043589	skin morphogenesis	3/343	12/18903	0.00115363	0.0104547	0.00773005	3691/3673/1277	3	Up-regulated
GO:2000508	BP	GO:2000508	regulation of dendritic cell chemotaxis	3/343	12/18903	0.00115363	0.0104547	0.00773005	3965/2621/811	3	Up-regulated
GO:0006509	BP	GO:0006509	membrane protein ectodomain proteolysis	5/343	44/18903	0.00116088	0.0104547	0.00773005	7124/101/7076/7133/4627	5	Up-regulated
GO:0010954	BP	GO:0010954	positive regulation of protein processing	4/343	26/18903	0.00116132	0.0104547	0.00773005	101/4323/4627/55848	4	Up-regulated
GO:0060333	BP	GO:0060333	type II interferon-mediated signaling pathway	4/343	26/18903	0.00116132	0.0104547	0.00773005	84166/3659/54625/5468	4	Up-regulated
GO:0060561	BP	GO:0060561	apoptotic process involved in morphogenesis	4/343	26/18903	0.00116132	0.0104547	0.00773005	7421/7132/7133/7849	4	Up-regulated
GO:1903901	BP	GO:1903901	negative regulation of viral life cycle	4/343	26/18903	0.00116132	0.0104547	0.00773005	8519/4061/684/10410	4	Up-regulated
GO:1905523	BP	GO:1905523	positive regulation of macrophage migration	4/343	26/18903	0.00116132	0.0104547	0.00773005	1435/6352/4323/1436	4	Up-regulated
GO:0071229	BP	GO:0071229	cellular response to acid chemical	7/343	89/18903	0.00117487	0.0105506	0.00780096	1291/7124/5339/1307/1535/1277/6494	7	Up-regulated
GO:0002440	BP	GO:0002440	production of molecular mediator of immune response	15/343	333/18903	0.00118761	0.0106389	0.00786622	3105/3718/3134/7124/558/8482/11006/3133/3135/958/684/7133/7293/3098/115004	15	Up-regulated
GO:0031343	BP	GO:0031343	positive regulation of cell killing	6/343	66/18903	0.00124267	0.0110777	0.00819066	3105/3134/3133/3135/3106/3594	6	Up-regulated
GO:0072577	BP	GO:0072577	endothelial cell apoptotic process	6/343	66/18903	0.00124267	0.0110777	0.00819066	7124/3383/3135/6347/958/2621	6	Up-regulated
GO:0001763	BP	GO:0001763	morphogenesis of a branching structure	11/343	203/18903	0.00124678	0.0110872	0.00819772	5371/23129/7124/1435/7052/1969/4323/2736/7421/6474/7849	11	Up-regulated
GO:1901888	BP	GO:1901888	regulation of cell junction assembly	11/343	204/18903	0.00129701	0.011482	0.00848962	7124/9448/1307/1969/1636/4323/7058/94/7070/7094/9746	11	Up-regulated
GO:0001818	BP	GO:0001818	negative regulation of cytokine production	16/343	371/18903	0.00129748	0.011482	0.00848962	3718/5371/3134/4940/7124/558/4938/113/1969/11006/409/3965/684/2335/2633/2621	16	Up-regulated
GO:0030099	BP	GO:0030099	myeloid cell differentiation	17/343	407/18903	0.00130856	0.0115521	0.00854139	3718/5371/2316/9636/7124/1435/1969/11006/3976/8111/920/5468/87/5293/4627/3662/1436	17	Up-regulated
GO:0045582	BP	GO:0045582	positive regulation of T cell differentiation	8/343	117/18903	0.00133024	0.0117151	0.00866198	60/101/11006/10288/3135/3965/2736/3594	8	Up-regulated
GO:0070482	BP	GO:0070482	response to oxygen levels	15/343	337/18903	0.0013366	0.0117228	0.00866765	5371/4000/7124/3673/7424/101/1535/1263/1636/4323/1277/5468/952/94/4017	15	Up-regulated
GO:0002407	BP	GO:0002407	dendritic cell chemotaxis	4/343	27/18903	0.00134398	0.0117228	0.00866765	6352/3965/2621/811	4	Up-regulated
GO:0014829	BP	GO:0014829	vascular associated smooth muscle contraction	4/343	27/18903	0.00134398	0.0117228	0.00866765	80852/143872/59/952	4	Up-regulated
GO:0036037	BP	GO:0036037	CD8-positive, alpha-beta T cell activation	4/343	27/18903	0.00134398	0.0117228	0.00866765	3105/3659/11006/3133	4	Up-regulated
GO:0042692	BP	GO:0042692	muscle cell differentiation	17/343	409/18903	0.00137905	0.0120001	0.00887264	51177/4000/5339/3627/2274/51676/10938/9780/409/4323/3880/2318/87/4627/26509/6474/811	17	Up-regulated
GO:0060443	BP	GO:0060443	mammary gland morphogenesis	5/343	46/18903	0.00142261	0.0123496	0.00913108	5371/1435/1969/7421/1436	5	Up-regulated
GO:0097581	BP	GO:0097581	lamellipodium organization	7/343	92/18903	0.00142645	0.0123536	0.00913401	51177/1969/6624/2017/4650/29780/5880	7	Up-regulated
GO:0051056	BP	GO:0051056	regulation of small GTPase mediated signal transduction	14/343	305/18903	0.00143729	0.0124179	0.00918156	64926/22821/1435/9448/3675/7052/23526/143872/27128/6494/55200/4650/201176/64423	14	Up-regulated
GO:0010634	BP	GO:0010634	positive regulation of epithelial cell migration	10/343	176/18903	0.00144338	0.012441	0.00919867	6237/3673/9448/6776/7424/3675/958/5293/10769/811	10	Up-regulated
GO:0036006	BP	GO:0036006	cellular response to macrophage colony-stimulating factor stimulus	3/343	13/18903	0.00147965	0.0126035	0.00931879	1435/4486/1436	3	Up-regulated
GO:0044650	BP	GO:0044650	adhesion of symbiont to host cell	3/343	13/18903	0.00147965	0.0126035	0.00931879	3383/2621/30835	3	Up-regulated
GO:0097048	BP	GO:0097048	dendritic cell apoptotic process	3/343	13/18903	0.00147965	0.0126035	0.00931879	558/3965/2621	3	Up-regulated
GO:1903054	BP	GO:1903054	negative regulation of extracellular matrix organization	3/343	13/18903	0.00147965	0.0126035	0.00931879	11117/7132/7133	3	Up-regulated
GO:2000668	BP	GO:2000668	regulation of dendritic cell apoptotic process	3/343	13/18903	0.00147965	0.0126035	0.00931879	558/3965/2621	3	Up-regulated
GO:0002708	BP	GO:0002708	positive regulation of lymphocyte mediated immunity	8/343	119/18903	0.00148296	0.0126035	0.00931879	3105/3134/7124/3133/3135/3106/958/3594	8	Up-regulated
GO:2000106	BP	GO:2000106	regulation of leukocyte apoptotic process	7/343	93/18903	0.00151904	0.0128801	0.00952331	3718/558/101/6352/3965/5293/2621	7	Up-regulated
GO:0010758	BP	GO:0010758	regulation of macrophage chemotaxis	4/343	28/18903	0.00154577	0.0130159	0.00962375	79148/1435/6352/1436	4	Up-regulated
GO:0010818	BP	GO:0010818	T cell chemotaxis	4/343	28/18903	0.00154577	0.0130159	0.00962375	5339/3627/6352/5293	4	Up-regulated
GO:1903319	BP	GO:1903319	positive regulation of protein maturation	4/343	28/18903	0.00154577	0.0130159	0.00962375	101/4323/4627/55848	4	Up-regulated
GO:0150116	BP	GO:0150116	regulation of cell-substrate junction organization	6/343	69/18903	0.00156689	0.0131633	0.00973273	9448/1307/4323/94/7070/7094	6	Up-regulated
GO:0036293	BP	GO:0036293	response to decreased oxygen levels	14/343	309/18903	0.00162354	0.0136078	0.0100614	5371/4000/7124/3673/7424/101/1535/1263/1636/4323/5468/952/94/4017	14	Up-regulated
GO:0001974	BP	GO:0001974	blood vessel remodeling	5/343	48/18903	0.0017254	0.0144285	0.0106682	2316/558/3976/1636/94	5	Up-regulated
GO:0003012	BP	GO:0003012	muscle system process	18/343	455/18903	0.00174394	0.0145501	0.0107581	2316/4000/7124/80852/3673/79784/1535/143872/55959/3728/7132/5468/7133/309/26509/59/2017/952	18	Up-regulated
GO:0002429	BP	GO:0002429	immune response-activating cell surface receptor signaling pathway	14/343	312/18903	0.00177606	0.0147506	0.0109063	3105/53347/11006/7462/919/84433/5293/2633/123920/23149/952/84174/3932/7070	14	Up-regulated
GO:0002757	BP	GO:0002757	immune response-activating signaling pathway	14/343	312/18903	0.00177606	0.0147506	0.0109063	3105/53347/11006/7462/919/84433/5293/2633/123920/23149/952/84174/3932/7070	14	Up-regulated
GO:0022612	BP	GO:0022612	gland morphogenesis	8/343	123/18903	0.00183001	0.0151046	0.0111681	5371/23129/7124/1435/7052/1969/7421/1436	8	Up-regulated
GO:0051962	BP	GO:0051962	positive regulation of nervous system development	13/343	279/18903	0.00184241	0.0151046	0.0111681	23129/7124/7424/7052/8482/51393/3976/1636/7133/2335/6474/7058/9746	13	Up-regulated
GO:0097553	BP	GO:0097553	calcium ion transmembrane import into cytosol	10/343	182/18903	0.00185154	0.0151046	0.0111681	5371/2316/22821/3627/1535/51393/11151/57158/3932/7070	10	Up-regulated
GO:0002475	BP	GO:0002475	antigen processing and presentation via MHC class Ib	3/343	14/18903	0.001858	0.0151046	0.0111681	3134/3133/3135	3	Up-regulated
GO:0032736	BP	GO:0032736	positive regulation of interleukin-13 production	3/343	14/18903	0.001858	0.0151046	0.0111681	3133/3965/3662	3	Up-regulated
GO:0042117	BP	GO:0042117	monocyte activation	3/343	14/18903	0.001858	0.0151046	0.0111681	1435/11006/2335	3	Up-regulated
GO:0046598	BP	GO:0046598	positive regulation of viral entry into host cell	3/343	14/18903	0.001858	0.0151046	0.0111681	3956/3965/920	3	Up-regulated
GO:0075294	BP	GO:0075294	positive regulation by symbiont of entry into host	3/343	14/18903	0.001858	0.0151046	0.0111681	3956/3965/920	3	Up-regulated
GO:1905522	BP	GO:1905522	negative regulation of macrophage migration	3/343	14/18903	0.001858	0.0151046	0.0111681	79148/1265/11117	3	Up-regulated
GO:0007043	BP	GO:0007043	cell-cell junction assembly	9/343	152/18903	0.00186012	0.0151046	0.0111681	7124/60/1969/6624/1636/2706/3728/389/7094	9	Up-regulated
GO:0019884	BP	GO:0019884	antigen processing and presentation of exogenous antigen	5/343	49/18903	0.00189335	0.0152724	0.0112922	3105/3134/6890/3133/1514	5	Up-regulated
GO:0033628	BP	GO:0033628	regulation of cell adhesion mediated by integrin	5/343	49/18903	0.00189335	0.0152724	0.0112922	83706/6352/1969/3976/9780	5	Up-regulated
GO:2000404	BP	GO:2000404	regulation of T cell migration	5/343	49/18903	0.00189335	0.0152724	0.0112922	3627/101/6352/11151/1893	5	Up-regulated
GO:0051209	BP	GO:0051209	release of sequestered calcium ion into cytosol	8/343	124/18903	0.00192606	0.0154822	0.0114473	2316/22821/3627/1535/11151/57158/3932/7070	8	Up-regulated
GO:0001936	BP	GO:0001936	regulation of endothelial cell proliferation	10/343	183/18903	0.00192784	0.0154822	0.0114473	7124/6776/7424/1535/6347/5468/5293/1893/79812/94	10	Up-regulated
GO:2000108	BP	GO:2000108	positive regulation of leukocyte apoptotic process	4/343	30/18903	0.00201085	0.0161133	0.0119139	101/6352/3965/5293	4	Up-regulated
GO:1904375	BP	GO:1904375	regulation of protein localization to cell periphery	8/343	125/18903	0.00202603	0.0161994	0.0119776	7124/126353/60/3675/1969/4323/2633/4035	8	Up-regulated
GO:0007584	BP	GO:0007584	response to nutrient	9/343	154/18903	0.00203421	0.0162291	0.0119995	3673/1728/3627/7421/1277/5468/2621/2771/2350	9	Up-regulated
GO:0032642	BP	GO:0032642	regulation of chemokine production	7/343	98/18903	0.0020544	0.0163545	0.0120922	4940/7124/4938/1969/11006/3965/1436	7	Up-regulated
GO:0007520	BP	GO:0007520	myoblast fusion	5/343	50/18903	0.00207294	0.0164661	0.0121748	51177/3627/10938/4627/26509	5	Up-regulated
GO:0043547	BP	GO:0043547	positive regulation of GTPase activity	13/343	283/18903	0.00208746	0.0165454	0.0122334	9448/55357/6352/7052/1969/23526/143872/6347/958/6494/8412/201176/7070	13	Up-regulated
GO:0061035	BP	GO:0061035	regulation of cartilage development	6/343	73/18903	0.00209469	0.0165661	0.0122487	2202/6474/81792/94/359845/4017	6	Up-regulated
GO:0007265	BP	GO:0007265	Ras protein signal transduction	15/343	353/18903	0.00209916	0.0165661	0.0122487	64926/22821/6237/1435/1072/9046/9448/3675/143872/27128/79930/10769/27040/4650/5880	15	Up-regulated
GO:0032602	BP	GO:0032602	chemokine production	7/343	99/18903	0.00217707	0.0171438	0.0126759	4940/7124/4938/1969/11006/3965/1436	7	Up-regulated
GO:0032732	BP	GO:0032732	positive regulation of interleukin-1 production	6/343	74/18903	0.0022454	0.0175519	0.0129776	7124/115362/6288/3965/22861/3098	6	Up-regulated
GO:0045766	BP	GO:0045766	positive regulation of angiogenesis	10/343	187/18903	0.00225883	0.0175519	0.0129776	6237/7424/11117/84034/3678/3728/958/5293/1893/94	10	Up-regulated
GO:1904018	BP	GO:1904018	positive regulation of vasculature development	10/343	187/18903	0.00225883	0.0175519	0.0129776	6237/7424/11117/84034/3678/3728/958/5293/1893/94	10	Up-regulated
GO:0045058	BP	GO:0045058	T cell selection	5/343	51/18903	0.00226465	0.0175519	0.0129776	84433/920/3594/1514/3662	5	Up-regulated
GO:0001945	BP	GO:0001945	lymph vessel development	4/343	31/18903	0.00227613	0.0175519	0.0129776	7424/1969/54345/94	4	Up-regulated
GO:0071295	BP	GO:0071295	cellular response to vitamin	4/343	31/18903	0.00227613	0.0175519	0.0129776	7421/1277/2621/2350	4	Up-regulated
GO:0097205	BP	GO:0097205	renal filtration	4/343	31/18903	0.00227613	0.0175519	0.0129776	1535/3675/55959/2621	4	Up-regulated
GO:0034116	BP	GO:0034116	positive regulation of heterotypic cell-cell adhesion	3/343	15/18903	0.00229147	0.0175519	0.0129776	7124/3932/7070	3	Up-regulated
GO:0060330	BP	GO:0060330	regulation of response to type II interferon	3/343	15/18903	0.00229147	0.0175519	0.0129776	84166/54625/5468	3	Up-regulated
GO:0060334	BP	GO:0060334	regulation of type II interferon-mediated signaling pathway	3/343	15/18903	0.00229147	0.0175519	0.0129776	84166/54625/5468	3	Up-regulated
GO:0070234	BP	GO:0070234	positive regulation of T cell apoptotic process	3/343	15/18903	0.00229147	0.0175519	0.0129776	101/6352/3965	3	Up-regulated
GO:0071639	BP	GO:0071639	positive regulation of monocyte chemotactic protein-1 production	3/343	15/18903	0.00229147	0.0175519	0.0129776	4940/4938/3965	3	Up-regulated
GO:0097531	BP	GO:0097531	mast cell migration	3/343	15/18903	0.00229147	0.0175519	0.0129776	7424/5293/5880	3	Up-regulated
GO:0001776	BP	GO:0001776	leukocyte homeostasis	7/343	100/18903	0.00230532	0.017621	0.0130286	3718/558/1435/3965/11151/5293/27040	7	Up-regulated
GO:0048754	BP	GO:0048754	branching morphogenesis of an epithelial tube	9/343	157/18903	0.00231947	0.017692	0.0130812	5371/23129/7124/1435/1969/4323/2736/7421/7849	9	Up-regulated
GO:0061138	BP	GO:0061138	morphogenesis of a branching epithelium	10/343	188/18903	0.00234834	0.0178748	0.0132163	5371/23129/7124/1435/7052/1969/4323/2736/7421/7849	10	Up-regulated
GO:0097530	BP	GO:0097530	granulocyte migration	9/343	158/18903	0.00242132	0.018392	0.0135987	1435/3627/101/6352/6288/6347/5293/1436/5880	9	Up-regulated
GO:0051928	BP	GO:0051928	positive regulation of calcium ion transport	8/343	129/18903	0.00246748	0.0187036	0.0138291	3718/3627/6352/51393/6347/409/57158/7070	8	Up-regulated
GO:0071222	BP	GO:0071222	cellular response to lipopolysaccharide	11/343	222/18903	0.00252523	0.0191016	0.0141234	929/3656/7124/558/3627/6352/10288/6347/7133/9450/129607	11	Up-regulated
GO:1901889	BP	GO:1901889	negative regulation of cell junction assembly	4/343	32/18903	0.00256455	0.0193589	0.0143137	7124/1636/4323/94	4	Up-regulated
GO:0071621	BP	GO:0071621	granulocyte chemotaxis	8/343	130/18903	0.0025888	0.0195016	0.0144192	1435/3627/6352/6288/6347/5293/1436/5880	8	Up-regulated
GO:0048146	BP	GO:0048146	positive regulation of fibroblast proliferation	5/343	53/18903	0.0026863	0.0201943	0.0149314	5371/6277/3976/2335/2621	5	Up-regulated
GO:0097191	BP	GO:0097191	extrinsic apoptotic signaling pathway	11/343	224/18903	0.00270605	0.0203009	0.0150101	5371/4000/3429/7124/3383/2537/7132/7133/50486/970/2017	11	Up-regulated
GO:0019233	BP	GO:0019233	sensory perception of pain	7/343	103/18903	0.00272524	0.0203611	0.0150546	7124/3673/55107/11343/6347/409/1636	7	Up-regulated
GO:1903076	BP	GO:1903076	regulation of protein localization to plasma membrane	7/343	103/18903	0.00272524	0.0203611	0.0150546	7124/60/3675/1969/4323/2633/4035	7	Up-regulated
GO:0032729	BP	GO:0032729	positive regulation of type II interferon production	6/343	77/18903	0.00274677	0.0204382	0.0151117	3105/929/9636/7124/3965/3594	6	Up-regulated
GO:0034121	BP	GO:0034121	regulation of toll-like receptor signaling pathway	6/343	77/18903	0.00274677	0.0204382	0.0151117	929/3659/3430/1535/409/3662	6	Up-regulated
GO:0034112	BP	GO:0034112	positive regulation of homotypic cell-cell adhesion	3/343	16/18903	0.00278263	0.020579	0.0152158	5329/6352/84034	3	Up-regulated
GO:0044406	BP	GO:0044406	adhesion of symbiont to host	3/343	16/18903	0.00278263	0.020579	0.0152158	3383/2621/30835	3	Up-regulated
GO:0051044	BP	GO:0051044	positive regulation of membrane protein ectodomain proteolysis	3/343	16/18903	0.00278263	0.020579	0.0152158	7124/101/7133	3	Up-regulated
GO:0007409	BP	GO:0007409	axonogenesis	17/343	438/18903	0.00282127	0.0208225	0.0153958	23129/60/6277/8482/1969/51393/90249/2736/2335/3918/1947/6474/2017/1436/7408/7070/5880	17	Up-regulated
GO:0030947	BP	GO:0030947	regulation of vascular endothelial growth factor receptor signaling pathway	4/343	33/18903	0.0028771	0.0210641	0.0155744	7424/11117/3678/79812	4	Up-regulated
GO:0032196	BP	GO:0032196	transposition	4/343	33/18903	0.0028771	0.0210641	0.0155744	60489/90853/4343/27350	4	Up-regulated
GO:0060351	BP	GO:0060351	cartilage development involved in endochondral bone morphogenesis	4/343	33/18903	0.0028771	0.0210641	0.0155744	871/1277/309/6474	4	Up-regulated
GO:0098801	BP	GO:0098801	regulation of renal system process	4/343	33/18903	0.0028771	0.0210641	0.0155744	1535/1636/2621/2771	4	Up-regulated
GO:0001101	BP	GO:0001101	response to acid chemical	8/343	133/18903	0.00298094	0.021737	0.016072	1291/7124/1728/5339/1307/1535/1277/6494	8	Up-regulated
GO:0002702	BP	GO:0002702	positive regulation of production of molecular mediator of immune response	8/343	133/18903	0.00298094	0.021737	0.016072	3105/3134/8482/3133/3135/958/7293/3098	8	Up-regulated
GO:0032760	BP	GO:0032760	positive regulation of tumor necrosis factor production	7/343	105/18903	0.0030362	0.0220958	0.0163372	929/4939/4940/4938/1535/3133/3965	7	Up-regulated
GO:0002720	BP	GO:0002720	positive regulation of cytokine production involved in immune response	6/343	79/18903	0.00312473	0.0226948	0.0167801	3105/3134/8482/3133/3135/3098	6	Up-regulated
GO:1900180	BP	GO:1900180	regulation of protein localization to nucleus	8/343	135/18903	0.00326704	0.0236812	0.0175095	2316/4000/11006/3976/3728/23650/51715/84662	8	Up-regulated
GO:0062207	BP	GO:0062207	regulation of pattern recognition receptor signaling pathway	7/343	107/18903	0.0033736	0.024405	0.0180447	929/3659/3430/1535/8638/409/3662	7	Up-regulated
GO:0050769	BP	GO:0050769	positive regulation of neurogenesis	11/343	231/18903	0.00342289	0.0247126	0.0182721	23129/7124/7424/7052/8482/51393/3976/1636/7133/2335/6474	11	Up-regulated
GO:0045862	BP	GO:0045862	positive regulation of proteolysis	15/343	372/18903	0.0034437	0.0248137	0.0183468	5371/7124/127544/101/1263/57333/4323/3965/5468/7133/2335/4627/22861/55848/3932	15	Up-regulated
GO:0043254	BP	GO:0043254	regulation of protein-containing complex assembly	16/343	410/18903	0.003522	0.0253279	0.018727	9636/7124/115362/54434/6624/6709/9780/9168/23406/11151/389/256949/822/2017/10095/7408	16	Up-regulated
GO:0051346	BP	GO:0051346	negative regulation of hydrolase activity	15/343	373/18903	0.00353053	0.0253392	0.0187354	5329/7124/871/2537/7076/409/684/2621/653145/2771/1893/9232/2597/4035/22925	15	Up-regulated
GO:1904019	BP	GO:1904019	epithelial cell apoptotic process	8/343	137/18903	0.00357403	0.0255818	0.0189148	7124/3383/3135/6347/409/958/2621/22925	8	Up-regulated
GO:2000406	BP	GO:2000406	positive regulation of T cell migration	4/343	35/18903	0.00357837	0.0255818	0.0189148	3627/101/6352/11151	4	Up-regulated
GO:0043588	BP	GO:0043588	skin development	13/343	302/18903	0.00364633	0.0260166	0.0192363	3691/7124/3673/5339/3675/1969/3728/2736/7421/1277/80326/54345/1289	13	Up-regulated
GO:0032608	BP	GO:0032608	interferon-beta production	5/343	57/18903	0.00369571	0.0262662	0.0194208	4939/3659/9636/4940/4938	5	Up-regulated
GO:0032648	BP	GO:0032648	regulation of interferon-beta production	5/343	57/18903	0.00369571	0.0262662	0.0194208	4939/3659/9636/4940/4938	5	Up-regulated
GO:0071219	BP	GO:0071219	cellular response to molecule of bacterial origin	11/343	234/18903	0.00377335	0.0267658	0.0197902	929/3656/7124/558/3627/6352/10288/6347/7133/9450/129607	11	Up-regulated
GO:0032271	BP	GO:0032271	regulation of protein polymerization	10/343	201/18903	0.00379315	0.026854	0.0198554	54434/6709/9168/23406/11151/256949/822/2017/10095/7408	10	Up-regulated
GO:0061564	BP	GO:0061564	axon development	18/343	490/18903	0.0038384	0.0271218	0.0200534	2316/23129/60/6277/8482/1969/51393/90249/2736/2335/3918/1947/6474/2017/1436/7408/7070/5880	18	Up-regulated
GO:2000116	BP	GO:2000116	regulation of cysteine-type endopeptidase activity	11/343	235/18903	0.00389634	0.027361	0.0202302	5329/5371/7124/5698/2537/409/3965/5468/2621/22861/3932	11	Up-regulated
GO:0003158	BP	GO:0003158	endothelium development	8/343	139/18903	0.00390291	0.027361	0.0202302	7124/3627/3383/7132/54345/81792/94/11167	8	Up-regulated
GO:0002693	BP	GO:0002693	positive regulation of cellular extravasation	3/343	18/18903	0.0039473	0.027361	0.0202302	3383/101/7070	3	Up-regulated
GO:0003159	BP	GO:0003159	morphogenesis of an endothelium	3/343	18/18903	0.0039473	0.027361	0.0202302	3627/81792/94	3	Up-regulated
GO:0006977	BP	GO:0006977	DNA damage response, signal transduction by p53 class mediator resulting in cell cycle arrest	3/343	18/18903	0.0039473	0.027361	0.0202302	5371/1263/10769	3	Up-regulated
GO:0061154	BP	GO:0061154	endothelial tube morphogenesis	3/343	18/18903	0.0039473	0.027361	0.0202302	3627/81792/94	3	Up-regulated
GO:0061450	BP	GO:0061450	trophoblast cell migration	3/343	18/18903	0.0039473	0.027361	0.0202302	3691/7076/811	3	Up-regulated
GO:0070230	BP	GO:0070230	positive regulation of lymphocyte apoptotic process	3/343	18/18903	0.0039473	0.027361	0.0202302	101/6352/3965	3	Up-regulated
GO:0072567	BP	GO:0072567	chemokine (C-X-C motif) ligand 2 production	3/343	18/18903	0.0039473	0.027361	0.0202302	4940/7124/4938	3	Up-regulated
GO:2000341	BP	GO:2000341	regulation of chemokine (C-X-C motif) ligand 2 production	3/343	18/18903	0.0039473	0.027361	0.0202302	4940/7124/4938	3	Up-regulated
GO:0010614	BP	GO:0010614	negative regulation of cardiac muscle hypertrophy	4/343	36/18903	0.00396896	0.027365	0.0202332	4000/7132/5468/7133	4	Up-regulated
GO:1905332	BP	GO:1905332	positive regulation of morphogenesis of an epithelium	4/343	36/18903	0.00396896	0.027365	0.0202332	3976/5293/79812/7849	4	Up-regulated
GO:0033619	BP	GO:0033619	membrane protein proteolysis	5/343	58/18903	0.00398541	0.027365	0.0202332	7124/101/7076/7133/4627	5	Up-regulated
GO:0048010	BP	GO:0048010	vascular endothelial growth factor receptor signaling pathway	5/343	58/18903	0.00398541	0.027365	0.0202332	558/7424/11117/3678/79812	5	Up-regulated
GO:0060350	BP	GO:0060350	endochondral bone morphogenesis	5/343	58/18903	0.00398541	0.027365	0.0202332	871/4323/1277/309/6474	5	Up-regulated
GO:0034504	BP	GO:0034504	protein localization to nucleus	13/343	306/18903	0.00407209	0.0278811	0.0206148	5371/2316/4000/11006/3976/3728/1277/23650/2634/51715/754/84662/811	13	Up-regulated
GO:0002705	BP	GO:0002705	positive regulation of leukocyte mediated immunity	8/343	140/18903	0.00407587	0.0278811	0.0206148	3105/3134/7124/3133/3135/3106/958/3594	8	Up-regulated
GO:0002763	BP	GO:0002763	positive regulation of myeloid leukocyte differentiation	5/343	59/18903	0.00429099	0.0292977	0.0216622	7124/1435/3976/8111/920	5	Up-regulated
GO:0043410	BP	GO:0043410	positive regulation of MAPK cascade	18/343	496/18903	0.00435124	0.0296358	0.0219122	7124/3383/101/6352/8482/3976/6347/409/6464/3965/4486/958/920/8412/2621/2771/59/1436	18	Up-regulated
GO:0043281	BP	GO:0043281	regulation of cysteine-type endopeptidase activity involved in apoptotic process	10/343	205/18903	0.00435677	0.0296358	0.0219122	5329/5371/7124/2537/409/3965/5468/2621/22861/3932	10	Up-regulated
GO:0006939	BP	GO:0006939	smooth muscle contraction	7/343	113/18903	0.00455872	0.0309518	0.0228852	80852/3673/143872/55959/59/2017/952	7	Up-regulated
GO:0002011	BP	GO:0002011	morphogenesis of an epithelial sheet	5/343	60/18903	0.00461292	0.0311698	0.0230464	2316/3678/389/94/1289	5	Up-regulated
GO:0002544	BP	GO:0002544	chronic inflammatory response	3/343	19/18903	0.00462502	0.0311698	0.0230464	7124/6352/201294	3	Up-regulated
GO:0010759	BP	GO:0010759	positive regulation of macrophage chemotaxis	3/343	19/18903	0.00462502	0.0311698	0.0230464	1435/6352/1436	3	Up-regulated
GO:0071800	BP	GO:0071800	podosome assembly	3/343	19/18903	0.00462502	0.0311698	0.0230464	7124/51676/6624	3	Up-regulated
GO:0002285	BP	GO:0002285	lymphocyte activation involved in immune response	10/343	207/18903	0.00466231	0.031363	0.0231893	3718/3134/3383/3956/201294/3965/958/3594/11151/3662	10	Up-regulated
GO:0033273	BP	GO:0033273	response to vitamin	6/343	86/18903	0.00475749	0.0319258	0.0236054	3673/3627/7421/1277/2621/2350	6	Up-regulated
GO:0051048	BP	GO:0051048	negative regulation of secretion	9/343	175/18903	0.00476348	0.0319258	0.0236054	3134/7124/3976/1636/3965/7132/7133/2771/22925	9	Up-regulated
GO:0002369	BP	GO:0002369	T cell cytokine production	4/343	38/18903	0.00483459	0.0322247	0.0238264	3105/3134/11006/7133	4	Up-regulated
GO:0002724	BP	GO:0002724	regulation of T cell cytokine production	4/343	38/18903	0.00483459	0.0322247	0.0238264	3105/3134/11006/7133	4	Up-regulated
GO:0014741	BP	GO:0014741	negative regulation of muscle hypertrophy	4/343	38/18903	0.00483459	0.0322247	0.0238264	4000/7132/5468/7133	4	Up-regulated
GO:0045055	BP	GO:0045055	regulated exocytosis	11/343	242/18903	0.00484965	0.0322661	0.023857	3134/201294/7462/3965/284021/11151/5293/4627/2771/27040/5880	11	Up-regulated
GO:0032635	BP	GO:0032635	interleukin-6 production	9/343	176/18903	0.0049424	0.0327636	0.0242249	7124/5452/1535/11006/10288/3106/409/3965/2621	9	Up-regulated
GO:0032675	BP	GO:0032675	regulation of interleukin-6 production	9/343	176/18903	0.0049424	0.0327636	0.0242249	7124/5452/1535/11006/10288/3106/409/3965/2621	9	Up-regulated
GO:0110053	BP	GO:0110053	regulation of actin filament organization	12/343	278/18903	0.00501455	0.0331327	0.0244977	2316/54434/6709/9168/23406/11151/389/256949/822/2017/10095/7408	12	Up-regulated
GO:1904892	BP	GO:1904892	regulation of receptor signaling pathway via STAT	7/343	115/18903	0.00501625	0.0331327	0.0244977	3718/7124/6352/3976/3587/54625/5468	7	Up-regulated
GO:0045861	BP	GO:0045861	negative regulation of proteolysis	14/343	352/18903	0.00522469	0.0344471	0.0254696	5329/5371/7124/871/2537/7076/409/684/2621/653145/1893/9232/2597/4035	14	Up-regulated
GO:0033028	BP	GO:0033028	myeloid cell apoptotic process	4/343	39/18903	0.00531138	0.0349554	0.0258454	80301/5293/2621/1514	4	Up-regulated
GO:0001780	BP	GO:0001780	neutrophil homeostasis	3/343	20/18903	0.00536884	0.0352065	0.026031	558/1435/5293	3	Up-regulated
GO:0045655	BP	GO:0045655	regulation of monocyte differentiation	3/343	20/18903	0.00536884	0.0352065	0.026031	1435/8111/920	3	Up-regulated
GO:0051258	BP	GO:0051258	protein polymerization	12/343	281/18903	0.00545194	0.0356872	0.0263865	54434/6709/9168/9051/23406/11151/81624/256949/822/2017/10095/7408	12	Up-regulated
GO:0021782	BP	GO:0021782	glial cell development	7/343	117/18903	0.00550748	0.0359217	0.0265599	3691/7124/5339/55107/712/56978/4035	7	Up-regulated
GO:0046632	BP	GO:0046632	alpha-beta T cell differentiation	7/343	117/18903	0.00550748	0.0359217	0.0265599	3718/3659/11006/3965/3594/1514/3662	7	Up-regulated
GO:0032623	BP	GO:0032623	interleukin-2 production	5/343	63/18903	0.00568138	0.0368582	0.0272523	11006/84433/920/2633/3662	5	Up-regulated
GO:0032663	BP	GO:0032663	regulation of interleukin-2 production	5/343	63/18903	0.00568138	0.0368582	0.0272523	11006/84433/920/2633/3662	5	Up-regulated
GO:0032731	BP	GO:0032731	positive regulation of interleukin-1 beta production	5/343	63/18903	0.00568138	0.0368582	0.0272523	7124/115362/3965/22861/3098	5	Up-regulated
GO:0060191	BP	GO:0060191	regulation of lipase activity	6/343	90/18903	0.00593337	0.0384246	0.0284105	2769/6352/389/653145/4035/22925	6	Up-regulated
GO:0000768	BP	GO:0000768	syncytium formation by plasma membrane fusion	5/343	64/18903	0.00607328	0.0391222	0.0289263	51177/3627/10938/4627/26509	5	Up-regulated
GO:0050918	BP	GO:0050918	positive chemotaxis	5/343	64/18903	0.00607328	0.0391222	0.0289263	3673/3627/7424/6352/11151	5	Up-regulated
GO:0140253	BP	GO:0140253	cell-cell fusion	5/343	64/18903	0.00607328	0.0391222	0.0289263	51177/3627/10938/4627/26509	5	Up-regulated
GO:0032616	BP	GO:0032616	interleukin-13 production	3/343	21/18903	0.00618042	0.0392754	0.0290396	3133/3965/3662	3	Up-regulated
GO:0032656	BP	GO:0032656	regulation of interleukin-13 production	3/343	21/18903	0.00618042	0.0392754	0.0290396	3133/3965/3662	3	Up-regulated
GO:0043373	BP	GO:0043373	CD4-positive, alpha-beta T cell lineage commitment	3/343	21/18903	0.00618042	0.0392754	0.0290396	3594/1514/3662	3	Up-regulated
GO:0060445	BP	GO:0060445	branching involved in salivary gland morphogenesis	3/343	21/18903	0.00618042	0.0392754	0.0290396	23129/7124/7052	3	Up-regulated
GO:0071605	BP	GO:0071605	monocyte chemotactic protein-1 production	3/343	21/18903	0.00618042	0.0392754	0.0290396	4940/4938/3965	3	Up-regulated
GO:0071637	BP	GO:0071637	regulation of monocyte chemotactic protein-1 production	3/343	21/18903	0.00618042	0.0392754	0.0290396	4940/4938/3965	3	Up-regulated
GO:1901739	BP	GO:1901739	regulation of myoblast fusion	3/343	21/18903	0.00618042	0.0392754	0.0290396	51177/3627/10938	3	Up-regulated
GO:0009306	BP	GO:0009306	protein secretion	14/343	359/18903	0.00618324	0.0392754	0.0290396	6623/7124/55107/7424/101/6352/6288/284119/57333/8111/5468/3557/952/4053	14	Up-regulated
GO:0051897	BP	GO:0051897	positive regulation of phosphatidylinositol 3-kinase/protein kinase B signal transduction	7/343	120/18903	0.00631077	0.0400158	0.029587	7124/558/101/409/4486/5293/2621	7	Up-regulated
GO:0035592	BP	GO:0035592	establishment of protein localization to extracellular region	14/343	360/18903	0.00633099	0.0400312	0.0295984	6623/7124/55107/7424/101/6352/6288/284119/57333/8111/5468/3557/952/4053	14	Up-regulated
GO:0002691	BP	GO:0002691	regulation of cellular extravasation	4/343	41/18903	0.00635712	0.0400312	0.0295984	3383/101/6484/7070	4	Up-regulated
GO:0070232	BP	GO:0070232	regulation of T cell apoptotic process	4/343	41/18903	0.00635712	0.0400312	0.0295984	3718/101/6352/3965	4	Up-regulated
GO:1902742	BP	GO:1902742	apoptotic process involved in development	4/343	41/18903	0.00635712	0.0400312	0.0295984	7421/7132/7133/7849	4	Up-regulated
GO:0031100	BP	GO:0031100	animal organ regeneration	5/343	65/18903	0.00648381	0.0405488	0.0299811	7124/558/1636/4837/2621	5	Up-regulated
GO:0032613	BP	GO:0032613	interleukin-10 production	5/343	65/18903	0.00648381	0.0405488	0.0299811	3718/9636/11006/3965/3662	5	Up-regulated
GO:0032653	BP	GO:0032653	regulation of interleukin-10 production	5/343	65/18903	0.00648381	0.0405488	0.0299811	3718/9636/11006/3965/3662	5	Up-regulated
GO:2000272	BP	GO:2000272	negative regulation of signaling receptor activity	5/343	65/18903	0.00648381	0.0405488	0.0299811	7124/11006/4061/9052/5468	5	Up-regulated
GO:0010951	BP	GO:0010951	negative regulation of endopeptidase activity	11/343	252/18903	0.00652253	0.0407211	0.0301085	5329/7124/871/2537/7076/409/684/2621/653145/9232/2597	11	Up-regulated
GO:0032355	BP	GO:0032355	response to estradiol	7/343	121/18903	0.006597	0.0411157	0.0304002	3673/1728/2706/1277/10095/952/811	7	Up-regulated
GO:0019724	BP	GO:0019724	B cell mediated immunity	10/343	218/18903	0.00665625	0.0414141	0.0306209	7124/50615/3133/1439/3135/958/712/970/715/84174	10	Up-regulated
GO:0043270	BP	GO:0043270	positive regulation of monoatomic ion transport	12/343	289/18903	0.00676798	0.0420376	0.0310819	3718/2316/3627/60/6352/51393/6347/409/219527/57158/22925/7070	12	Up-regulated
GO:0010517	BP	GO:0010517	regulation of phospholipase activity	5/343	66/18903	0.00691341	0.0425226	0.0314405	2769/6352/653145/4035/22925	5	Up-regulated
GO:0010812	BP	GO:0010812	negative regulation of cell-substrate adhesion	5/343	66/18903	0.00691341	0.0425226	0.0314405	9448/4323/1277/2633/94	5	Up-regulated
GO:0030837	BP	GO:0030837	negative regulation of actin filament polymerization	5/343	66/18903	0.00691341	0.0425226	0.0314405	54434/6709/9168/256949/822	5	Up-regulated
GO:0031670	BP	GO:0031670	cellular response to nutrient	4/343	42/18903	0.00692771	0.0425226	0.0314405	7421/1277/2621/2350	4	Up-regulated
GO:0032735	BP	GO:0032735	positive regulation of interleukin-12 production	4/343	42/18903	0.00692771	0.0425226	0.0314405	3659/3135/3965/958	4	Up-regulated
GO:0032814	BP	GO:0032814	regulation of natural killer cell activation	4/343	42/18903	0.00692771	0.0425226	0.0314405	3134/558/3133/2621	4	Up-regulated
GO:2000403	BP	GO:2000403	positive regulation of lymphocyte migration	4/343	42/18903	0.00692771	0.0425226	0.0314405	3627/101/6352/11151	4	Up-regulated
GO:0032891	BP	GO:0032891	negative regulation of organic acid transport	3/343	22/18903	0.00706128	0.0430525	0.0318323	7124/22925/124935	3	Up-regulated
GO:0033630	BP	GO:0033630	positive regulation of cell adhesion mediated by integrin	3/343	22/18903	0.00706128	0.0430525	0.0318323	6352/3976/9780	3	Up-regulated
GO:0035313	BP	GO:0035313	wound healing, spreading of epidermal cells	3/343	22/18903	0.00706128	0.0430525	0.0318323	3678/94/1289	3	Up-regulated
GO:0046597	BP	GO:0046597	negative regulation of viral entry into host cell	3/343	22/18903	0.00706128	0.0430525	0.0318323	8519/4061/10410	3	Up-regulated
GO:0010639	BP	GO:0010639	negative regulation of organelle organization	14/343	366/18903	0.00727796	0.0442996	0.0327543	4000/54434/3976/6709/9168/10288/409/5468/11151/256949/822/197135/9232/147841	14	Up-regulated
GO:0050866	BP	GO:0050866	negative regulation of cell activation	10/343	221/18903	0.00730086	0.0443649	0.0328026	3718/3134/3659/558/11117/11006/10288/3135/3965/284021	10	Up-regulated
GO:0031638	BP	GO:0031638	zymogen activation	5/343	67/18903	0.00736252	0.044517	0.0329151	5329/4323/1514/715/55848	5	Up-regulated
GO:0070613	BP	GO:0070613	regulation of protein processing	5/343	67/18903	0.00736252	0.044517	0.0329151	5329/101/4323/4627/55848	5	Up-regulated
GO:1901224	BP	GO:1901224	positive regulation of non-canonical NF-kappaB signal transduction	5/343	67/18903	0.00736252	0.044517	0.0329151	929/7124/3430/3965/811	5	Up-regulated
GO:0006898	BP	GO:0006898	receptor-mediated endocytosis	11/343	257/18903	0.00751331	0.045281	0.03348	929/23166/11006/409/9260/1514/2017/201176/23149/4035/22925	11	Up-regulated
GO:0055007	BP	GO:0055007	cardiac muscle cell differentiation	7/343	124/18903	0.00751372	0.045281	0.03348	4000/5339/2274/51676/409/6474/811	7	Up-regulated
GO:0071692	BP	GO:0071692	protein localization to extracellular region	14/343	368/18903	0.00761756	0.0458311	0.0338867	6623/7124/55107/7424/101/6352/6288/284119/57333/8111/5468/3557/952/4053	14	Up-regulated
GO:0051222	BP	GO:0051222	positive regulation of protein transport	12/343	294/18903	0.0077101	0.0463114	0.0342419	2316/7124/55107/7424/101/1263/8111/3728/5468/2621/952/5880	12	Up-regulated
GO:0006949	BP	GO:0006949	syncytium formation	5/343	68/18903	0.00783158	0.0469637	0.0347242	51177/3627/10938/4627/26509	5	Up-regulated
GO:0002363	BP	GO:0002363	alpha-beta T cell lineage commitment	3/343	23/18903	0.00801277	0.0477362	0.0352953	3594/1514/3662	3	Up-regulated
GO:0046794	BP	GO:0046794	transport of virus	3/343	23/18903	0.00801277	0.0477362	0.0352953	684/1514/30835	3	Up-regulated
GO:0048143	BP	GO:0048143	astrocyte activation	3/343	23/18903	0.00801277	0.0477362	0.0352953	7124/712/4035	3	Up-regulated
GO:0072677	BP	GO:0072677	eosinophil migration	3/343	23/18903	0.00801277	0.0477362	0.0352953	101/6352/6347	3	Up-regulated
GO:0003073	BP	GO:0003073	regulation of systemic arterial blood pressure	6/343	96/18903	0.00807566	0.0480324	0.0355143	7124/1535/143872/1636/2621/5331	6	Up-regulated
GO:0032689	BP	GO:0032689	negative regulation of type II interferon production	4/343	44/18903	0.00816816	0.0485034	0.0358626	558/11006/3965/2621	4	Up-regulated
GO:0055001	BP	GO:0055001	muscle cell development	9/343	191/18903	0.0083037	0.0492281	0.0363984	4000/5339/2274/51676/3880/2318/87/26509/6474	9	Up-regulated
GO:0061180	BP	GO:0061180	mammary gland epithelium development	5/343	69/18903	0.00832101	0.0492506	0.0364151	5371/1435/1969/7421/1436	5	Up-regulated
GO:0071216	BP	GO:0071216	cellular response to biotic stimulus	11/343	261/18903	0.00838737	0.049563	0.036646	929/3656/7124/558/3627/6352/10288/6347/7133/9450/129607	11	Up-regulated
GO:0030055	CC	GO:0030055	cell-substrate junction	44/357	432/19869	8.4553e-21	2.90862e-18	2.24288e-18	5329/2316/3691/126353/6237/3673/83706/1265/1072/5339/9448/2274/3383/60/84951/1535/3675/7052/1969/1308/4323/3678/3728/2318/87/309/8412/4627/60312/9260/9902/9351/2017/10095/29780/811/7408/3159/4035/7070/7094/976/5880/51056	44	Up-regulated
GO:0005925	CC	GO:0005925	focal adhesion	42/357	422/19869	1.64027e-19	2.82126e-17	2.17552e-17	5329/2316/3691/126353/6237/3673/1265/1072/5339/9448/2274/3383/60/84951/1535/3675/7052/1969/4323/3678/3728/2318/87/309/8412/4627/60312/9260/9902/9351/2017/10095/29780/811/7408/3159/4035/7070/7094/976/5880/51056	42	Up-regulated
GO:0062023	CC	GO:0062023	collagen-containing extracellular matrix	37/357	433/19869	3.73032e-15	4.27743e-13	3.29839e-13	1291/79148/3691/3914/2202/871/6275/1307/3910/3383/6277/7052/8482/11117/3956/84034/1308/7076/1296/3965/1277/2335/712/3918/1292/309/653145/1893/1514/59/79812/7058/811/1295/4053/1289/4017	37	Up-regulated
GO:0005604	CC	GO:0005604	basement membrane	14/357	99/19869	2.71184e-09	2.33218e-07	1.79838e-07	3691/3914/3910/1308/7076/1296/2335/3918/59/79812/7058/1295/1289/4017	14	Up-regulated
GO:0030670	CC	GO:0030670	phagocytic vesicle membrane	12/357	77/19869	1.21294e-08	7.3865e-07	5.69583e-07	3105/3134/3107/1535/6890/3133/3135/3106/11151/51715/811/5880	12	Up-regulated
GO:0031252	CC	GO:0031252	cell leading edge	27/357	421/19869	1.28834e-08	7.3865e-07	5.69583e-07	51177/23129/3691/1072/60/6277/54434/1969/23526/6624/9780/9051/90249/3678/87/11151/4627/9260/59/822/2017/4650/29780/7408/7070/7094/5880	27	Up-regulated
GO:0032432	CC	GO:0032432	actin filament bundle	12/357	79/19869	1.63664e-08	8.04293e-07	6.20202e-07	2316/1265/79784/1535/6624/4486/87/4627/9260/59/64236/359845	12	Up-regulated
GO:0045335	CC	GO:0045335	phagocytic vesicle	15/357	139/19869	3.18598e-08	1.36997e-06	1.0564e-06	3105/752/3134/10578/3107/101/1535/6890/3133/3135/3106/11151/51715/811/5880	15	Up-regulated
GO:0005938	CC	GO:0005938	cell cortex	22/357	312/19869	5.68574e-08	2.17322e-06	1.6758e-06	64926/752/2316/126353/53405/60/6624/6709/23048/3880/91828/23406/87/11151/3918/4627/389/2017/79083/4650/64236/5880	22	Up-regulated
GO:0005884	CC	GO:0005884	actin filament	13/357	114/19869	1.38384e-07	4.76041e-06	3.67082e-06	126353/60/254102/9051/23406/87/11151/9260/81624/2017/4650/64236/5880	13	Up-regulated
GO:0098576	CC	GO:0098576	lumenal side of membrane	8/357	35/19869	1.54795e-07	4.84085e-06	3.73285e-06	3105/3134/5476/3107/3133/3135/3106/811	8	Up-regulated
GO:0030139	CC	GO:0030139	endocytic vesicle	22/357	343/19869	2.95471e-07	8.47016e-06	6.53146e-06	3105/752/3134/10578/3107/101/1535/23166/6288/6890/10938/3133/3135/3106/409/920/11151/1514/51715/811/4035/5880	22	Up-regulated
GO:0005581	CC	GO:0005581	collagen trimer	11/357	86/19869	3.96816e-07	1.05004e-05	8.09698e-06	1291/1307/11117/84034/1308/1296/1277/712/1292/1295/1289	11	Up-regulated
GO:0001725	CC	GO:0001725	stress fiber	10/357	70/19869	4.7106e-07	1.0803e-05	8.33032e-06	1265/79784/1535/6624/4486/87/4627/9260/59/64236	10	Up-regulated
GO:0097517	CC	GO:0097517	contractile actin filament bundle	10/357	70/19869	4.7106e-07	1.0803e-05	8.33032e-06	1265/79784/1535/6624/4486/87/4627/9260/59/64236	10	Up-regulated
GO:0045121	CC	GO:0045121	membrane raft	21/357	326/19869	5.14256e-07	1.09403e-05	8.43622e-06	929/7124/55107/871/3383/284119/7462/90249/84433/920/7132/684/7133/26509/2771/1947/6404/27040/3932/7070/3098	21	Up-regulated
GO:0098857	CC	GO:0098857	membrane microdomain	21/357	327/19869	5.40655e-07	1.09403e-05	8.43622e-06	929/7124/55107/871/3383/284119/7462/90249/84433/920/7132/684/7133/26509/2771/1947/6404/27040/3932/7070/3098	21	Up-regulated
GO:0098553	CC	GO:0098553	lumenal side of endoplasmic reticulum membrane	7/357	29/19869	6.33e-07	1.20973e-05	9.32843e-06	3105/3134/3107/3133/3135/3106/811	7	Up-regulated
GO:0030027	CC	GO:0030027	lamellipodium	16/357	203/19869	8.72201e-07	1.57914e-05	1.2177e-05	23129/1072/60/54434/1969/6624/9780/9051/11151/59/822/2017/4650/29780/7408/5880	16	Up-regulated
GO:0005788	CC	GO:0005788	endoplasmic reticulum lumen	20/357	312/19869	1.03931e-06	1.78761e-05	1.37845e-05	1291/5329/1435/871/1307/79709/3956/1308/7076/1296/57333/920/1277/2335/1292/2621/811/1295/11167/1289	20	Up-regulated
GO:0009897	CC	GO:0009897	external side of plasma membrane	25/357	462/19869	1.10362e-06	1.80783e-05	1.39405e-05	57823/929/3134/3560/7124/50615/3673/3627/3383/3675/8482/3133/1439/3135/1636/3678/958/920/3594/9976/30835/811/2350/7070/7293	25	Up-regulated
GO:0042641	CC	GO:0042641	actomyosin	10/357	78/19869	1.31559e-06	2.0571e-05	1.58626e-05	1265/79784/1535/6624/4486/87/4627/9260/59/64236	10	Up-regulated
GO:0030864	CC	GO:0030864	cortical actin cytoskeleton	10/357	80/19869	1.66755e-06	2.49407e-05	1.92322e-05	126353/6709/3880/23406/87/11151/4627/2017/79083/64236	10	Up-regulated
GO:0030666	CC	GO:0030666	endocytic vesicle membrane	15/357	194/19869	2.43643e-06	3.49222e-05	2.6929e-05	3105/3134/3107/1535/23166/6890/3133/3135/3106/920/11151/51715/811/4035/5880	15	Up-regulated
GO:0030863	CC	GO:0030863	cortical cytoskeleton	11/357	108/19869	3.93616e-06	5.31281e-05	4.09678e-05	126353/60/6709/3880/23406/87/11151/4627/2017/79083/64236	11	Up-regulated
GO:0030018	CC	GO:0030018	Z disc	12/357	130/19869	4.0572e-06	5.31281e-05	4.09678e-05	2316/5339/2274/51676/3728/3880/2318/87/57158/9260/29780/64236	12	Up-regulated
GO:0042611	CC	GO:0042611	MHC protein complex	6/357	25/19869	4.28095e-06	5.31281e-05	4.09678e-05	3105/3134/3107/3133/3135/3106	6	Up-regulated
GO:0001726	CC	GO:0001726	ruffle	14/357	178/19869	4.32438e-06	5.31281e-05	4.09678e-05	51177/1072/6277/1969/23526/6624/3678/87/4627/9260/822/2017/4650/7094	14	Up-regulated
GO:0031674	CC	GO:0031674	I band	12/357	143/19869	1.08555e-05	0.000128769	9.92955e-05	2316/5339/2274/51676/3728/3880/2318/87/57158/9260/29780/64236	12	Up-regulated
GO:0031258	CC	GO:0031258	lamellipodium membrane	5/357	22/19869	3.72811e-05	0.000422247	0.0003256	23129/1072/1969/9780/7408	5	Up-regulated
GO:0098636	CC	GO:0098636	protein complex involved in cell adhesion	7/357	52/19869	3.80513e-05	0.000422247	0.0003256	5329/3691/3673/3675/11117/3956/3678	7	Up-regulated
GO:0043292	CC	GO:0043292	contractile fiber	14/357	242/19869	0.000130894	0.00140711	0.00108504	2316/5339/2274/51676/202333/3728/3880/2318/87/57158/9260/59/29780/64236	14	Up-regulated
GO:0030017	CC	GO:0030017	sarcomere	13/357	214/19869	0.00013969	0.00145617	0.00112287	2316/5339/2274/51676/202333/3728/3880/2318/87/57158/9260/29780/64236	13	Up-regulated
GO:0001772	CC	GO:0001772	immunological synapse	6/357	45/19869	0.000145464	0.00147175	0.00113489	3383/84433/11151/4627/27040/3932	6	Up-regulated
GO:0030667	CC	GO:0030667	secretory granule membrane	16/357	313/19869	0.000186109	0.00182919	0.00141051	929/5329/3107/101/1535/10288/6793/3106/684/7133/79930/27180/952/5099/8514/976	16	Up-regulated
GO:0008305	CC	GO:0008305	integrin complex	5/357	31/19869	0.000210637	0.00201275	0.00155206	3691/3673/3675/11117/3678	5	Up-regulated
GO:0031091	CC	GO:0031091	platelet alpha granule	8/357	91/19869	0.000233388	0.00216988	0.00167322	83706/7424/7076/87/2335/2621/7058/5099	8	Up-regulated
GO:0034774	CC	GO:0034774	secretory granule lumen	16/357	322/19869	0.000256114	0.00231851	0.00178783	5476/83706/1265/7424/272/23526/6709/201294/7076/3728/23406/87/2335/2621/1893/10383	16	Up-regulated
GO:0060205	CC	GO:0060205	cytoplasmic vesicle lumen	16/357	325/19869	0.000284041	0.00250538	0.00193194	5476/83706/1265/7424/272/23526/6709/201294/7076/3728/23406/87/2335/2621/1893/10383	16	Up-regulated
GO:0031983	CC	GO:0031983	vesicle lumen	16/357	327/19869	0.00030409	0.00261517	0.00201659	5476/83706/1265/7424/272/23526/6709/201294/7076/3728/23406/87/2335/2621/1893/10383	16	Up-regulated
GO:0030016	CC	GO:0030016	myofibril	13/357	233/19869	0.000321128	0.00269434	0.00207764	2316/5339/2274/51676/202333/3728/3880/2318/87/57158/9260/29780/64236	13	Up-regulated
GO:0055038	CC	GO:0055038	recycling endosome membrane	8/357	97/19869	0.000361628	0.00296191	0.00228397	3105/3134/3107/10938/3133/3135/3106/9744	8	Up-regulated
GO:0031256	CC	GO:0031256	leading edge membrane	11/357	177/19869	0.000370847	0.00296677	0.00228772	51177/23129/1072/1969/23526/9780/90249/3678/7408/7070/7094	11	Up-regulated
GO:0032154	CC	GO:0032154	cleavage furrow	6/357	54/19869	0.000402765	0.00314889	0.00242815	113026/54434/9051/4627/389/55200	6	Up-regulated
GO:0031253	CC	GO:0031253	cell projection membrane	16/357	344/19869	0.000529882	0.00405065	0.00312352	51177/23129/1072/3675/1969/23526/10938/6624/9780/3135/1636/90249/3678/7408/7070/7094	16	Up-regulated
GO:0098644	CC	GO:0098644	complex of collagen trimers	4/357	22/19869	0.000580242	0.0043392	0.00334602	1307/1277/1295/1289	4	Up-regulated
GO:0071682	CC	GO:0071682	endocytic vesicle lumen	4/357	23/19869	0.000692517	0.00506863	0.00390849	10578/6288/1514/811	4	Up-regulated
GO:0012507	CC	GO:0012507	ER to Golgi transport vesicle membrane	6/357	63/19869	0.000925607	0.00663226	0.00511422	3105/3134/3107/3133/3135/3106	6	Up-regulated
GO:0055037	CC	GO:0055037	recycling endosome	11/357	198/19869	0.000944711	0.00663226	0.00511422	3105/3134/7124/3107/10938/3133/201294/3135/3106/9744/7846	11	Up-regulated
GO:0005583	CC	GO:0005583	fibrillar collagen trimer	3/357	12/19869	0.00112176	0.00756641	0.00583456	1307/1277/1289	3	Up-regulated
GO:0098643	CC	GO:0098643	banded collagen fibril	3/357	12/19869	0.00112176	0.00756641	0.00583456	1307/1277/1289	3	Up-regulated
GO:0031093	CC	GO:0031093	platelet alpha granule lumen	6/357	67/19869	0.00128039	0.00847028	0.00653155	83706/7424/7076/87/2335/2621	6	Up-regulated
GO:0001931	CC	GO:0001931	uropod	3/357	13/19869	0.00143896	0.00900002	0.00694004	9051/4627/6404	3	Up-regulated
GO:0031254	CC	GO:0031254	cell trailing edge	3/357	13/19869	0.00143896	0.00900002	0.00694004	9051/4627/6404	3	Up-regulated
GO:0044194	CC	GO:0044194	cytolytic granule	3/357	13/19869	0.00143896	0.00900002	0.00694004	10578/127544/811	3	Up-regulated
GO:0150034	CC	GO:0150034	distal axon	13/357	278/19869	0.0016441	0.0100995	0.00778784	2316/6623/3673/1072/79784/60/3675/51393/6624/57616/794/2017/7070	13	Up-regulated
GO:0032153	CC	GO:0032153	cell division site	6/357	72/19869	0.00186006	0.0112256	0.00865624	113026/54434/9051/4627/389/55200	6	Up-regulated
GO:0002102	CC	GO:0002102	podosome	4/357	30/19869	0.00194135	0.0115142	0.00887876	83706/101/6624/2017	4	Up-regulated
GO:0098862	CC	GO:0098862	cluster of actin-based cell projections	9/357	159/19869	0.00237163	0.0138278	0.0106628	2316/5339/79784/53405/1636/87/1192/4627/389	9	Up-regulated
GO:0005903	CC	GO:0005903	brush border	7/357	102/19869	0.00244574	0.0139532	0.0107595	2316/5339/79784/1636/87/1192/4627	7	Up-regulated
GO:0042581	CC	GO:0042581	specific granule	9/357	160/19869	0.00247427	0.0139532	0.0107595	5329/1265/101/1535/6709/6793/3728/7133/8514	9	Up-regulated
GO:0043034	CC	GO:0043034	costamere	3/357	16/19869	0.00270714	0.0150202	0.0115823	5339/3880/2318	3	Up-regulated
GO:0030426	CC	GO:0030426	growth cone	9/357	167/19869	0.00329523	0.017993	0.0138747	2316/1072/79784/3675/51393/6624/57616/2017/7070	9	Up-regulated
GO:0031527	CC	GO:0031527	filopodium membrane	3/357	18/19869	0.00384119	0.0206464	0.0159207	3675/3135/7408	3	Up-regulated
GO:0098562	CC	GO:0098562	cytoplasmic side of membrane	10/357	204/19869	0.00394103	0.0208571	0.0160832	64926/22821/2769/6277/11006/3728/4627/2771/3932/8514	10	Up-regulated
GO:0009898	CC	GO:0009898	cytoplasmic side of plasma membrane	9/357	173/19869	0.0041575	0.021346	0.0164602	22821/2769/6277/11006/3728/4627/2771/3932/8514	9	Up-regulated
GO:0030427	CC	GO:0030427	site of polarized growth	9/357	173/19869	0.0041575	0.021346	0.0164602	2316/1072/79784/3675/51393/6624/57616/2017/7070	9	Up-regulated
GO:0098802	CC	GO:0098802	plasma membrane signaling receptor complex	13/357	319/19869	0.0053178	0.0269018	0.0207443	2316/3691/3560/3673/3675/11117/919/1439/3678/958/920/3594/94	13	Up-regulated
GO:0031901	CC	GO:0031901	early endosome membrane	9/357	183/19869	0.00597576	0.0293836	0.0226581	3105/5371/3134/3107/10938/3133/3135/3106/10410	9	Up-regulated
GO:0035579	CC	GO:0035579	specific granule membrane	6/357	91/19869	0.00597921	0.0293836	0.0226581	5329/101/1535/6793/7133/8514	6	Up-regulated
GO:0030134	CC	GO:0030134	COPII-coated ER to Golgi transport vesicle	6/357	95/19869	0.00734694	0.0355964	0.0274489	3105/3134/3107/3133/3135/3106	6	Up-regulated
GO:0032587	CC	GO:0032587	ruffle membrane	6/357	97/19869	0.00810953	0.0387455	0.0298772	51177/1072/1969/23526/3678/7094	6	Up-regulated
GO:0005905	CC	GO:0005905	clathrin-coated pit	5/357	71/19869	0.00900416	0.0424306	0.0327188	23048/409/2017/23149/4035	5	Up-regulated
GO:0003779	MF	GO:0003779	actin binding	39/349	439/18432	9.13889e-16	4.7705e-13	3.93453e-13	752/2316/126353/1265/1072/5339/6275/79784/84951/54434/53827/6624/6709/9168/170954/9051/9645/23406/2318/87/11151/4046/309/2633/4627/653145/60312/9260/81624/822/2017/10095/79083/4650/64423/29780/7408/64236/7094	39	Up-regulated
GO:0005201	MF	GO:0005201	extracellular matrix structural constituent	20/349	173/18432	1.11195e-10	2.90219e-08	2.39362e-08	1291/3914/2202/1307/3910/11117/84034/1308/1296/920/1277/2335/3918/1292/1893/79812/7058/1295/4053/1289	20	Up-regulated
GO:0005178	MF	GO:0005178	integrin binding	18/349	156/18432	9.95914e-10	1.62369e-07	1.33916e-07	3691/9636/3673/83706/1307/3383/3675/8482/11117/4323/3678/87/2335/4627/811/1289/7070/7094	18	Up-regulated
GO:0051015	MF	GO:0051015	actin filament binding	21/349	219/18432	1.24421e-09	1.62369e-07	1.33916e-07	752/2316/126353/1072/5339/79784/6624/6709/9051/23406/2318/87/11151/309/4627/653145/822/2017/10095/4650/7094	21	Up-regulated
GO:0045296	MF	GO:0045296	cadherin binding	23/349	333/18432	1.03876e-07	1.08447e-05	8.94429e-06	2316/1265/5339/5214/55357/1969/53827/10938/6624/6709/3728/9052/8407/1192/4627/23650/81624/5331/9351/822/2017/7408/7094	23	Up-regulated
GO:0042605	MF	GO:0042605	peptide antigen binding	8/349	37/18432	3.64608e-07	3.17209e-05	2.61622e-05	3105/3134/3107/6890/3133/3135/3106/30835	8	Up-regulated
GO:0030020	MF	GO:0030020	extracellular matrix structural constituent conferring tensile strength	8/349	41/18432	8.44704e-07	6.29908e-05	5.19524e-05	1291/1307/1308/1296/1277/1292/1295/1289	8	Up-regulated
GO:0005525	MF	GO:0005525	GTP binding	22/349	379/18432	3.61609e-06	0.00023595	0.000194603	4600/26157/474344/2769/6237/115362/7052/10938/115361/10376/10123/309/2633/389/4599/2771/2634/51715/10383/7846/115004/5880	22	Up-regulated
GO:0019001	MF	GO:0019001	guanyl nucleotide binding	22/349	401/18432	8.87666e-06	0.000463362	0.000382164	4600/26157/474344/2769/6237/115362/7052/10938/115361/10376/10123/309/2633/389/4599/2771/2634/51715/10383/7846/115004/5880	22	Up-regulated
GO:0032561	MF	GO:0032561	guanyl ribonucleotide binding	22/349	401/18432	8.87666e-06	0.000463362	0.000382164	4600/26157/474344/2769/6237/115362/7052/10938/115361/10376/10123/309/2633/389/4599/2771/2634/51715/10383/7846/115004/5880	22	Up-regulated
GO:0003725	MF	GO:0003725	double-stranded RNA binding	9/349	76/18432	1.31659e-05	0.000624781	0.000515297	4939/4940/4938/8638/81030/10376/87/22861/10383	9	Up-regulated
GO:0001618	MF	GO:0001618	virus receptor activity	9/349	77/18432	1.46631e-05	0.000637845	0.000526071	3673/558/3383/1969/3678/920/6404/30835/7293	9	Up-regulated
GO:0140272	MF	GO:0140272	exogenous protein binding	9/349	78/18432	1.63029e-05	0.000654626	0.000539911	3673/558/3383/1969/3678/920/6404/30835/7293	9	Up-regulated
GO:0005200	MF	GO:0005200	structural constituent of cytoskeleton	10/349	107/18432	3.59541e-05	0.00134058	0.00110566	4000/5339/60/6709/10376/3880/10095/10383/7846/7094	10	Up-regulated
GO:0019838	MF	GO:0019838	growth factor binding	11/349	132/18432	4.3073e-05	0.00149894	0.00123627	1291/3691/3560/1969/3587/6464/1277/3557/94/4053/1289	11	Up-regulated
GO:0005518	MF	GO:0005518	collagen binding	8/349	69/18432	4.66334e-05	0.00152142	0.00125481	1291/3673/871/3675/2335/1292/9902/1514	8	Up-regulated
GO:0019955	MF	GO:0019955	cytokine binding	11/349	144/18432	9.51464e-05	0.00292155	0.00240959	3560/375616/3587/920/7132/3594/7133/3557/2633/1436/94	11	Up-regulated
GO:0043394	MF	GO:0043394	proteoglycan binding	5/349	36/18432	0.000550282	0.0159582	0.0131617	3673/2335/1514/4035/1289	5	Up-regulated
GO:0042277	MF	GO:0042277	peptide binding	16/349	330/18432	0.000589425	0.0160221	0.0132144	3105/929/3134/3673/3107/6890/3133/10288/3135/3106/5468/712/30835/811/4035/9746	16	Up-regulated
GO:0005539	MF	GO:0005539	glycosaminoglycan binding	13/349	237/18432	0.000613873	0.0160221	0.0132144	145864/3627/23166/6288/55959/2335/3918/309/7058/4053/11167/1289/3098	13	Up-regulated
GO:0042288	MF	GO:0042288	MHC class I protein binding	4/349	22/18432	0.00070553	0.0162155	0.013374	6890/3133/10288/10383	4	Up-regulated
GO:0005031	MF	GO:0005031	tumor necrosis factor receptor activity	3/349	10/18432	0.000731604	0.0162155	0.013374	7132/7133/7293	3	Up-regulated
GO:0042608	MF	GO:0042608	T cell receptor binding	3/349	10/18432	0.000731604	0.0162155	0.013374	3105/3133/3932	3	Up-regulated
GO:0005126	MF	GO:0005126	cytokine receptor binding	14/349	273/18432	0.000745542	0.0162155	0.013374	3718/7124/1435/3627/7424/6352/3976/6347/6464/3678/3594/3557/1893/970	14	Up-regulated
GO:0048407	MF	GO:0048407	platelet-derived growth factor binding	3/349	11/18432	0.000991882	0.0207105	0.0170813	1291/1277/1289	3	Up-regulated
GO:0042287	MF	GO:0042287	MHC protein binding	5/349	42/18432	0.00113175	0.0227221	0.0187403	6890/3133/10288/920/10383	5	Up-regulated
GO:0005035	MF	GO:0005035	death receptor activity	3/349	13/18432	0.00167156	0.031617	0.0260765	7132/7133/7293	3	Up-regulated
GO:0003924	MF	GO:0003924	GTPase activity	15/349	331/18432	0.00169593	0.031617	0.0260765	4600/2769/6237/115362/115361/10376/10123/2633/389/4599/2771/2634/51715/10383/5880	15	Up-regulated
GO:0043236	MF	GO:0043236	laminin binding	4/349	28/18432	0.00180592	0.0325066	0.0268102	3673/3675/3956/1893	4	Up-regulated
GO:0005125	MF	GO:0005125	cytokine activity	12/349	237/18432	0.00194362	0.0338189	0.0278926	7124/1435/3627/6352/3976/7076/6347/3557/80326/6398/970/123920	12	Up-regulated
GO:0032036	MF	GO:0032036	myosin heavy chain binding	3/349	14/18432	0.00209776	0.0342718	0.0282661	558/11151/64236	3	Up-regulated
GO:0033218	MF	GO:0033218	amide binding	17/349	408/18432	0.00210095	0.0342718	0.0282661	3105/929/3134/3673/3107/6890/3133/10288/3135/3106/5468/712/30835/811/4035/2350/9746	17	Up-regulated
GO:0043621	MF	GO:0043621	protein self-association	6/349	71/18432	0.00224732	0.0355485	0.0293191	5339/101/6352/84433/5468/22861	6	Up-regulated
GO:0046965	MF	GO:0046965	nuclear retinoid X receptor binding	3/349	15/18432	0.00258565	0.0396973	0.0327409	7421/5468/3159	3	Up-regulated
GO:0019239	MF	GO:0019239	deaminase activity	4/349	33/18432	0.00335097	0.0499774	0.0412195	60489/272/81030/27350	4	Up-regulated
GO:0031016	BP	GO:0031016	pancreas development	12/341	82/18903	2.6163e-08	4.36365e-05	3.86888e-05	2494/3175/5629/6928/5122/3110/168620/3643/93/653/3642/6662	-12	Down-regulated
GO:0015833	BP	GO:0015833	peptide transport	20/341	254/18903	3.9701e-08	4.36365e-05	3.86888e-05	9699/117247/1080/6690/6928/63036/9024/9501/1908/18/6833/3382/134/3767/25924/93/55088/27230/23657/5799	-20	Down-regulated
GO:0002790	BP	GO:0002790	peptide secretion	19/341	230/18903	4.06425e-08	4.36365e-05	3.86888e-05	9699/117247/1080/6690/6928/63036/9024/9501/1908/18/6833/3382/134/3767/25924/93/55088/27230/5799	-19	Down-regulated
GO:0046879	BP	GO:0046879	hormone secretion	21/341	291/18903	8.11936e-08	6.07338e-05	5.38475e-05	9699/117247/1080/6690/6928/63036/2740/9024/9501/55503/1908/18/6833/3382/134/3767/25924/93/55088/27230/5799	-21	Down-regulated
GO:0042886	BP	GO:0042886	amide transport	21/341	296/18903	1.08381e-07	6.07338e-05	5.38475e-05	10991/9699/117247/1080/6690/6928/63036/9024/9501/1908/18/6833/3382/134/3767/25924/93/55088/27230/23657/5799	-21	Down-regulated
GO:0023061	BP	GO:0023061	signal release	27/341	470/18903	1.30878e-07	6.07338e-05	5.38475e-05	9699/117247/1080/6690/6928/63036/5608/2740/9024/9501/55503/1908/22999/18/6833/3382/9498/134/3767/25924/93/55088/148281/10814/27230/4129/5799	-27	Down-regulated
GO:0009914	BP	GO:0009914	hormone transport	21/341	300/18903	1.3592e-07	6.07338e-05	5.38475e-05	9699/117247/1080/6690/6928/63036/2740/9024/9501/55503/1908/18/6833/3382/134/3767/25924/93/55088/27230/5799	-21	Down-regulated
GO:0030072	BP	GO:0030072	peptide hormone secretion	18/341	225/18903	1.50845e-07	6.07338e-05	5.38475e-05	9699/117247/1080/6690/6928/63036/9024/9501/1908/18/6833/3382/3767/25924/93/55088/27230/5799	-18	Down-regulated
GO:0007586	BP	GO:0007586	digestion	14/341	139/18903	2.27474e-07	8.14103e-05	7.21797e-05	1056/440387/5645/1504/1208/5644/12/4588/279/6690/5406/5646/10891/6662	-14	Down-regulated
GO:0098657	BP	GO:0098657	import into cell	18/341	252/18903	8.06147e-07	0.000249281	0.000221017	80763/10991/6506/8501/283375/6542/476/55503/4842/6543/6833/3767/486/65268/481/3762/23516/23657	-18	Down-regulated
GO:0098739	BP	GO:0098739	import across plasma membrane	16/341	202/18903	8.51318e-07	0.000249281	0.000221017	10991/6506/8501/283375/6542/476/55503/6543/6833/3767/486/65268/481/3762/23516/23657	-16	Down-regulated
GO:1901605	BP	GO:1901605	alpha-amino acid metabolic process	16/341	205/18903	1.03589e-06	0.000278049	0.000246522	5053/84706/23464/4842/586/284716/29968/27232/3081/4329/875/26275/23657/339983/2729/10247	-16	Down-regulated
GO:0030073	BP	GO:0030073	insulin secretion	15/341	183/18903	1.21991e-06	0.000302256	0.000267985	9699/1080/6928/63036/9024/9501/18/6833/3382/3767/25924/93/55088/27230/5799	-15	Down-regulated
GO:0042391	BP	GO:0042391	regulation of membrane potential	23/341	431/18903	3.95863e-06	0.000910768	0.000807501	4897/9699/664/1080/348980/8671/3777/476/6335/22999/18/6543/56853/9498/134/3767/481/3762/1832/2562/2729/1525/23171	-23	Down-regulated
GO:0006520	BP	GO:0006520	amino acid metabolic process	18/341	289/18903	5.63171e-06	0.00120932	0.0010722	5053/84706/23464/18/4842/586/284716/29968/27232/3081/4329/875/216/26275/23657/339983/2729/10247	-18	Down-regulated
GO:0042398	BP	GO:0042398	cellular modified amino acid biosynthetic process	7/341	46/18903	1.70903e-05	0.00321258	0.00284833	2628/6506/124975/2593/55349/23657/2729	-7	Down-regulated
GO:0098659	BP	GO:0098659	inorganic cation import across plasma membrane	11/341	126/18903	1.7953e-05	0.00321258	0.00284833	283375/476/55503/6543/6833/3767/486/65268/481/3762/23516	-11	Down-regulated
GO:0099587	BP	GO:0099587	inorganic ion import across plasma membrane	11/341	126/18903	1.7953e-05	0.00321258	0.00284833	283375/476/55503/6543/6833/3767/486/65268/481/3762/23516	-11	Down-regulated
GO:00432701	BP	GO:0043270	positive regulation of monoatomic ion transport	17/341	289/18903	2.14659e-05	0.00363903	0.00322642	10991/1080/5608/3777/1908/18/4842/154043/9104/6833/134/486/65268/481/2631/5174/23171	-17	Down-regulated
GO:0034764	BP	GO:0034764	positive regulation of transmembrane transport	15/341	237/18903	2.81816e-05	0.0041441	0.00367422	28999/6506/1080/3777/1908/4842/154043/9104/6833/3643/486/65268/481/2631/5174	-15	Down-regulated
GO:0010765	BP	GO:0010765	positive regulation of sodium ion transport	6/341	34/18903	2.89531e-05	0.0041441	0.00367422	4842/154043/486/65268/481/23171	-6	Down-regulated
GO:1902307	BP	GO:1902307	positive regulation of sodium ion transmembrane transport	5/341	21/18903	2.97632e-05	0.0041441	0.00367422	4842/154043/486/65268/481	-5	Down-regulated
GO:1990573	BP	GO:1990573	potassium ion import across plasma membrane	7/341	50/18903	2.99816e-05	0.0041441	0.00367422	476/6833/3767/486/65268/481/3762	-7	Down-regulated
GO:0035725	BP	GO:0035725	sodium ion transmembrane transport	13/341	184/18903	3.08781e-05	0.0041441	0.00367422	348980/8671/476/6335/10568/4842/6543/154043/9498/486/65268/481/23171	-13	Down-regulated
GO:0008016	BP	GO:0008016	regulation of heart contraction	14/341	214/18903	3.61841e-05	0.00464496	0.00411829	80763/4625/348980/2740/476/1908/4842/6543/134/481/3762/1832/1525/23171	-14	Down-regulated
GO:0009063	BP	GO:0009063	amino acid catabolic process	10/341	113/18903	3.83602e-05	0.00464496	0.00411829	5053/84706/23464/18/4842/3081/4329/875/26275/10247	-10	Down-regulated
GO:0043268	BP	GO:0043268	positive regulation of potassium ion transport	7/341	52/18903	3.89363e-05	0.00464496	0.00411829	3777/1908/6833/134/486/65268/481	-7	Down-regulated
GO:0043266	BP	GO:0043266	regulation of potassium ion transport	10/341	114/18903	4.13863e-05	0.0047609	0.00422109	57628/3777/1908/4842/6833/1804/134/486/65268/481	-10	Down-regulated
GO:0032414	BP	GO:0032414	positive regulation of ion transmembrane transporter activity	10/341	115/18903	4.46138e-05	0.00487354	0.00432096	1080/3777/154043/9104/6833/486/65268/481/2631/5174	-10	Down-regulated
GO:0006813	BP	GO:0006813	potassium ion transport	15/341	247/18903	4.53915e-05	0.00487354	0.00432096	57628/3249/348980/3777/476/1908/4842/6833/1804/134/3767/486/65268/481/3762	-15	Down-regulated
GO:0060047	BP	GO:0060047	heart contraction	15/341	250/18903	5.20995e-05	0.0054133	0.00479952	80763/4625/348980/5608/2740/476/1908/4842/6543/134/481/3762/1832/1525/23171	-15	Down-regulated
GO:1901606	BP	GO:1901606	alpha-amino acid catabolic process	9/341	95/18903	5.47639e-05	0.00551233	0.00488732	5053/84706/23464/4842/3081/4329/875/26275/10247	-9	Down-regulated
GO:0006814	BP	GO:0006814	sodium ion transport	15/341	255/18903	6.52241e-05	0.00636626	0.00564443	10991/348980/8671/151258/476/6335/10568/4842/6543/154043/9498/486/65268/481/23171	-15	Down-regulated
GO:0003015	BP	GO:0003015	heart process	15/341	261/18903	8.47267e-05	0.00802661	0.00711652	80763/4625/348980/5608/2740/476/1908/4842/6543/134/481/3762/1832/1525/23171	-15	Down-regulated
GO:0048148	BP	GO:0048148	behavioral response to cocaine	4/341	14/18903	9.02732e-05	0.00812014	0.00719944	9455/84152/18/221935	-4	Down-regulated
GO:0046394	BP	GO:0046394	carboxylic acid biosynthetic process	17/341	326/18903	9.64016e-05	0.00812014	0.00719944	2628/5629/116285/6296/33/5053/5947/124975/79966/18/586/9104/29968/2593/54898/875/216	-17	Down-regulated
GO:0032411	BP	GO:0032411	positive regulation of transporter activity	10/341	126/18903	9.68436e-05	0.00812014	0.00719944	1080/3777/154043/9104/6833/486/65268/481/2631/5174	-10	Down-regulated
GO:0001659	BP	GO:0001659	temperature homeostasis	12/341	178/18903	9.74665e-05	0.00812014	0.00719944	2628/33/5608/5618/2104/18/55366/134/93/2887/216/10891	-12	Down-regulated
GO:00093061	BP	GO:0009306	protein secretion	18/341	359/18903	9.94689e-05	0.00812014	0.00719944	9699/1080/6928/63036/80725/5122/9024/9501/18/6400/6833/3382/3767/25924/93/55088/27230/5799	-18	Down-regulated
GO:00355921	BP	GO:0035592	establishment of protein localization to extracellular region	18/341	360/18903	0.000103015	0.00812014	0.00719944	9699/1080/6928/63036/80725/5122/9024/9501/18/6400/6833/3382/3767/25924/93/55088/27230/5799	-18	Down-regulated
GO:0016053	BP	GO:0016053	organic acid biosynthetic process	17/341	328/18903	0.000103819	0.00812014	0.00719944	2628/5629/116285/6296/33/5053/5947/124975/79966/18/586/9104/29968/2593/54898/875/216	-17	Down-regulated
GO:0042133	BP	GO:0042133	neurotransmitter metabolic process	5/341	27/18903	0.000108035	0.00812014	0.00719944	5053/18/4842/4128/4129	-5	Down-regulated
GO:0006575	BP	GO:0006575	cellular modified amino acid metabolic process	12/341	180/18903	0.000108403	0.00812014	0.00719944	2628/3249/6506/2938/117247/33/124975/2593/27232/55349/23657/2729	-12	Down-regulated
GO:0002791	BP	GO:0002791	regulation of peptide secretion	12/341	182/18903	0.000120377	0.00881216	0.007813	1080/6690/63036/9024/9501/18/6833/3382/134/3767/25924/27230	-12	Down-regulated
GO:0090087	BP	GO:0090087	regulation of peptide transport	12/341	184/18903	0.000133469	0.00949713	0.00842031	1080/6690/63036/9024/9501/18/6833/3382/134/3767/25924/27230	-12	Down-regulated
GO:00716921	BP	GO:0071692	protein localization to extracellular region	18/341	368/18903	0.000135631	0.00949713	0.00842031	9699/1080/6928/63036/80725/5122/9024/9501/18/6400/6833/3382/3767/25924/93/55088/27230/5799	-18	Down-regulated
GO:0034767	BP	GO:0034767	positive regulation of monoatomic ion transmembrane transport	12/341	186/18903	0.000147762	0.00969407	0.00859491	1080/3777/1908/4842/154043/9104/6833/486/65268/481/2631/5174	-12	Down-regulated
GO:1901381	BP	GO:1901381	positive regulation of potassium ion transmembrane transport	6/341	45/18903	0.000148409	0.00969407	0.00859491	3777/1908/6833/486/65268/481	-6	Down-regulated
GO:0015711	BP	GO:0015711	organic anion transport	18/341	372/18903	0.000155107	0.00969407	0.00859491	387700/10991/6506/117247/1080/8671/8501/5608/6542/151258/18/762/9498/134/10166/81579/23657/368	-18	Down-regulated
GO:1990845	BP	GO:1990845	adaptive thermogenesis	11/341	160/18903	0.000159264	0.00969407	0.00859491	2628/6344/33/5608/5618/2104/55366/93/2887/216/10891	-11	Down-regulated
GO:0006750	BP	GO:0006750	glutathione biosynthetic process	4/341	16/18903	0.000159511	0.00969407	0.00859491	6506/124975/23657/2729	-4	Down-regulated
GO:0036376	BP	GO:0036376	sodium ion export across plasma membrane	4/341	16/18903	0.000159511	0.00969407	0.00859491	8671/476/486/481	-4	Down-regulated
GO:0072578	BP	GO:0072578	neurotransmitter-gated ion channel clustering	4/341	16/18903	0.000159511	0.00969407	0.00859491	51201/10243/23732/23657	-4	Down-regulated
GO:0010232	BP	GO:0010232	vascular transport	8/341	87/18903	0.000174979	0.0102474	0.0090855	387700/10991/6506/8671/6542/6543/9498/3643	-8	Down-regulated
GO:0150104	BP	GO:0150104	transport across blood-brain barrier	8/341	87/18903	0.000174979	0.0102474	0.0090855	387700/10991/6506/8671/6542/6543/9498/3643	-8	Down-regulated
GO:0018958	BP	GO:0018958	phenol-containing compound metabolic process	9/341	111/18903	0.000183089	0.0105309	0.00933683	3249/117247/5053/18/4128/5409/3642/4129/23657	-9	Down-regulated
GO:0031018	BP	GO:0031018	endocrine pancreas development	6/341	47/18903	0.000189814	0.0107261	0.00950997	3175/3110/168620/653/3642/6662	-6	Down-regulated
GO:2000651	BP	GO:2000651	positive regulation of sodium ion transmembrane transporter activity	4/341	17/18903	0.000205636	0.0114199	0.0101251	154043/486/65268/481	-4	Down-regulated
GO:0071805	BP	GO:0071805	potassium ion transmembrane transport	13/341	223/18903	0.000216843	0.0118382	0.0104959	57628/3249/348980/3777/476/1908/6833/1804/3767/486/65268/481/3762	-13	Down-regulated
GO:0019184	BP	GO:0019184	nonribosomal peptide biosynthetic process	4/341	18/18903	0.000260646	0.0139923	0.0124058	6506/124975/23657/2729	-4	Down-regulated
GO:00109591	BP	GO:0010959	regulation of metal ion transport	19/341	423/18903	0.000265033	0.0139946	0.0124078	9455/57628/6690/3777/476/1908/1950/4842/154043/9104/6833/27075/1804/134/486/65268/481/2631/23171	-19	Down-regulated
GO:1904064	BP	GO:1904064	positive regulation of cation transmembrane transport	11/341	171/18903	0.000284272	0.0147684	0.0130939	3777/1908/4842/154043/9104/6833/486/65268/481/2631/5174	-11	Down-regulated
GO:1903522	BP	GO:1903522	regulation of blood circulation	14/341	263/18903	0.00031965	0.0156839	0.0139056	80763/4625/348980/2740/476/1908/4842/6543/134/481/3762/1832/1525/23171	-14	Down-regulated
GO:0001508	BP	GO:0001508	action potential	10/341	146/18903	0.000324099	0.0156839	0.0139056	4897/348980/476/6335/6543/481/3762/1832/1525/23171	-10	Down-regulated
GO:0006865	BP	GO:0006865	amino acid transport	10/341	147/18903	0.000342302	0.0156839	0.0139056	10991/6506/117247/8501/6542/151258/18/134/10166/23657	-10	Down-regulated
GO:0106106	BP	GO:0106106	cold-induced thermogenesis	10/341	147/18903	0.000342302	0.0156839	0.0139056	2628/33/5608/5618/2104/55366/93/2887/216/10891	-10	Down-regulated
GO:0120161	BP	GO:0120161	regulation of cold-induced thermogenesis	10/341	147/18903	0.000342302	0.0156839	0.0139056	2628/33/5608/5618/2104/55366/93/2887/216/10891	-10	Down-regulated
GO:0002067	BP	GO:0002067	glandular epithelial cell differentiation	7/341	73/18903	0.000343215	0.0156839	0.0139056	2494/3175/5629/168620/653/3642/6662	-7	Down-regulated
GO:0009410	BP	GO:0009410	response to xenobiotic stimulus	19/341	432/18903	0.000344513	0.0156839	0.0139056	6506/2938/116285/6097/6928/5608/5122/3777/476/2330/18/4842/6833/3767/23491/6095/4129/368/2729	-19	Down-regulated
GO:0050808	BP	GO:0050808	synapse organization	19/341	432/18903	0.000344513	0.0156839	0.0139056	4897/1501/1496/547/80725/2066/91156/51201/6543/10243/221935/55638/3643/23732/5063/26167/23657/2562/23768	-19	Down-regulated
GO:0046883	BP	GO:0046883	regulation of hormone secretion	13/341	234/18903	0.000345718	0.0156839	0.0139056	1080/6690/63036/9024/9501/1908/18/6833/3382/134/3767/25924/27230	-13	Down-regulated
GO:0050796	BP	GO:0050796	regulation of insulin secretion	10/341	149/18903	0.000381272	0.0170566	0.0151227	1080/63036/9024/9501/18/6833/3382/3767/25924/27230	-10	Down-regulated
GO:0003018	BP	GO:0003018	vascular process in circulatory system	14/341	270/18903	0.00041638	0.0182687	0.0161973	387700/10991/6506/8671/6542/1908/4842/6543/6833/9498/134/3643/875/2729	-14	Down-regulated
GO:0090276	BP	GO:0090276	regulation of peptide hormone secretion	11/341	179/18903	0.000420163	0.0182687	0.0161973	1080/6690/63036/9024/9501/18/6833/3382/3767/25924/27230	-11	Down-regulated
GO:1901379	BP	GO:1901379	regulation of potassium ion transmembrane transport	8/341	99/18903	0.000425381	0.0182687	0.0161973	57628/3777/1908/6833/1804/486/65268/481	-8	Down-regulated
GO:0015807	BP	GO:0015807	L-amino acid transport	7/341	76/18903	0.000439789	0.018639	0.0165256	10991/6506/8501/6542/151258/10166/23657	-7	Down-regulated
GO:0006584	BP	GO:0006584	catecholamine metabolic process	6/341	55/18903	0.000454126	0.0187531	0.0166268	5053/18/4128/5409/3642/4129	-6	Down-regulated
GO:0009712	BP	GO:0009712	catechol-containing compound metabolic process	6/341	55/18903	0.000454126	0.0187531	0.0166268	5053/18/4128/5409/3642/4129	-6	Down-regulated
GO:0046395	BP	GO:0046395	carboxylic acid catabolic process	13/341	243/18903	0.000495077	0.0201853	0.0178966	33/5053/84706/23464/18/4842/5191/3081/4329/875/440503/26275/10247	-13	Down-regulated
GO:1902475	BP	GO:1902475	L-alpha-amino acid transmembrane transport	7/341	78/18903	0.000515409	0.0207517	0.0183988	10991/6506/8501/6542/151258/10166/23657	-7	Down-regulated
GO:0001822	BP	GO:0001822	kidney development	15/341	309/18903	0.000523764	0.0208277	0.0184662	28999/5629/100133941/341640/6928/2066/4868/9104/55366/5314/80144/93/30812/10247/6662	-15	Down-regulated
GO:0086001	BP	GO:0086001	cardiac muscle cell action potential	7/341	79/18903	0.000556915	0.0218759	0.0193955	348980/476/481/3762/1832/1525/23171	-7	Down-regulated
GO:0016054	BP	GO:0016054	organic acid catabolic process	13/341	247/18903	0.000577227	0.0224006	0.0198607	33/5053/84706/23464/18/4842/5191/3081/4329/875/440503/26275/10247	-13	Down-regulated
GO:0003333	BP	GO:0003333	amino acid transmembrane transport	8/341	104/18903	0.000592196	0.0224956	0.0199449	10991/6506/117247/8501/6542/151258/10166/23657	-8	Down-regulated
GO:0042593	BP	GO:0042593	glucose homeostasis	13/341	248/18903	0.000599476	0.0224956	0.0199449	28999/1080/9024/9501/6833/168620/2081/3643/55088/23516/2729/10891/5799	-13	Down-regulated
GO:0001678	BP	GO:0001678	intracellular glucose homeostasis	10/341	158/18903	0.000605358	0.0224956	0.0199449	28999/1080/9024/6833/2081/55088/23516/2729/10891/5799	-10	Down-regulated
GO:0019932	BP	GO:0019932	second-messenger-mediated signaling	15/341	314/18903	0.000618174	0.0224956	0.0199449	2494/9455/6344/6690/2740/1908/4842/6543/9104/55607/168620/50940/481/875/6662	-15	Down-regulated
GO:0033500	BP	GO:0033500	carbohydrate homeostasis	13/341	249/18903	0.000622445	0.0224956	0.0199449	28999/1080/9024/9501/6833/168620/2081/3643/55088/23516/2729/10891/5799	-13	Down-regulated
GO:0042135	BP	GO:0042135	neurotransmitter catabolic process	3/341	10/18903	0.000635547	0.0224956	0.0199449	18/4128/4129	-3	Down-regulated
GO:0097113	BP	GO:0097113	AMPA glutamate receptor clustering	3/341	10/18903	0.000635547	0.0224956	0.0199449	51201/23732/23657	-3	Down-regulated
GO:0097688	BP	GO:0097688	glutamate receptor clustering	3/341	10/18903	0.000635547	0.0224956	0.0199449	51201/23732/23657	-3	Down-regulated
GO:0001505	BP	GO:0001505	regulation of neurotransmitter levels	12/341	219/18903	0.000654408	0.0229114	0.0203136	6506/9699/5053/9501/22999/18/4842/4128/9498/10814/4129/5799	-12	Down-regulated
GO:0061098	BP	GO:0061098	positive regulation of protein tyrosine kinase activity	6/341	59/18903	0.00066452	0.0230153	0.0204057	100133941/80725/2066/1950/134/285016	-6	Down-regulated
GO:0072001	BP	GO:0072001	renal system development	15/341	318/18903	0.000703805	0.0241165	0.0213821	28999/5629/100133941/341640/6928/2066/4868/9104/55366/5314/80144/93/30812/10247/6662	-15	Down-regulated
GO:0033120	BP	GO:0033120	positive regulation of RNA splicing	5/341	40/18903	0.000726847	0.0246439	0.0218497	283375/282996/2081/56853/11189	-5	Down-regulated
GO:0035270	BP	GO:0035270	endocrine system development	9/341	135/18903	0.000777243	0.0260781	0.0231213	3175/5122/5909/3110/168620/3643/653/3642/6662	-9	Down-regulated
GO:0086065	BP	GO:0086065	cell communication involved in cardiac conduction	6/341	61/18903	0.000794603	0.0263857	0.023394	348980/476/481/3762/1832/1525	-6	Down-regulated
GO:0009069	BP	GO:0009069	serine family amino acid metabolic process	5/341	41/18903	0.000815708	0.0268102	0.0237703	29968/875/23657/2729/10247	-5	Down-regulated
GO:0046942	BP	GO:0046942	carboxylic acid transport	14/341	290/18903	0.00084091	0.0272652	0.0241738	387700/10991/6506/117247/8501/5608/6542/151258/18/134/10166/81579/23657/368	-14	Down-regulated
GO:0010248	BP	GO:0010248	establishment or maintenance of transmembrane electrochemical gradient	3/341	11/18903	0.000862227	0.0272652	0.0241738	476/486/481	-3	Down-regulated
GO:0072173	BP	GO:0072173	metanephric tubule morphogenesis	3/341	11/18903	0.000862227	0.0272652	0.0241738	55366/30812/6662	-3	Down-regulated
GO:1904062	BP	GO:1904062	regulation of monoatomic cation transmembrane transport	17/341	394/18903	0.000863413	0.0272652	0.0241738	57628/348980/8501/3777/1908/4842/154043/9104/6833/27075/1804/486/65268/481/2631/5174/23171	-17	Down-regulated
GO:0099173	BP	GO:0099173	postsynapse organization	10/341	166/18903	0.000887013	0.0276294	0.0244966	4897/1501/547/80725/51201/10243/3643/23732/5063/23657	-10	Down-regulated
GO:0001655	BP	GO:0001655	urogenital system development	16/341	360/18903	0.0008921	0.0276294	0.0244966	28999/5629/100133941/341640/6928/5618/2066/4868/9104/55366/5314/80144/93/30812/10247/6662	-16	Down-regulated
GO:0060042	BP	GO:0060042	retina morphogenesis in camera-type eye	6/341	63/18903	0.000943509	0.0289432	0.0256615	5629/348980/91156/221935/30812/6662	-6	Down-regulated
GO:0060048	BP	GO:0060048	cardiac muscle contraction	9/341	140/18903	0.00100705	0.0306011	0.0271314	4625/5608/476/4842/134/481/3762/1832/23171	-9	Down-regulated
GO:0035821	BP	GO:0035821	modulation of process of another organism	4/341	26/18903	0.00113647	0.0342109	0.0303319	5967/5068/5968/130120	-4	Down-regulated
GO:0009308	BP	GO:0009308	amine metabolic process	8/341	117/18903	0.00128181	0.0382288	0.0338943	5053/18/4128/5409/55349/3642/4129/23657	-8	Down-regulated
GO:0062012	BP	GO:0062012	regulation of small molecule metabolic process	15/341	339/18903	0.00133752	0.0395244	0.035043	5629/6097/8671/33/2330/4842/9104/3643/27232/653/6095/440503/23657/10891/6662	-15	Down-regulated
GO:0002028	BP	GO:0002028	regulation of sodium ion transport	7/341	92/18903	0.00137949	0.0403939	0.0358138	476/4842/154043/486/65268/481/23171	-7	Down-regulated
GO:0006534	BP	GO:0006534	cysteine metabolic process	3/341	13/18903	0.001455	0.0418442	0.0370997	875/23657/2729	-3	Down-regulated
GO:1903909	BP	GO:1903909	regulation of receptor clustering	3/341	13/18903	0.001455	0.0418442	0.0370997	51201/23732/23657	-3	Down-regulated
GO:0044070	BP	GO:0044070	regulation of monoatomic anion transport	7/341	93/18903	0.00146916	0.0418776	0.0371293	10991/1080/8501/5608/18/134/5174	-7	Down-regulated
GO:1902305	BP	GO:1902305	regulation of sodium ion transmembrane transport	6/341	69/18903	0.00152109	0.0429775	0.0381045	4842/154043/486/65268/481/23171	-6	Down-regulated
GO:0002793	BP	GO:0002793	positive regulation of peptide secretion	7/341	94/18903	0.00156332	0.0437865	0.0388218	1080/6690/9501/18/134/25924/27230	-7	Down-regulated
GO:00030121	BP	GO:0003012	muscle system process	18/341	455/18903	0.00163537	0.0454098	0.0402611	2628/80763/28999/4625/5608/476/1908/18/4842/6833/134/6641/2593/481/3762/1832/1837/23171	-18	Down-regulated
GO:0042220	BP	GO:0042220	response to cocaine	5/341	48/18903	0.00168173	0.046298	0.0410485	9455/6506/84152/18/221935	-5	Down-regulated
GO:0006941	BP	GO:0006941	striated muscle contraction	10/341	181/18903	0.00170296	0.0464451	0.041179	4625/5608/476/4842/134/481/3762/1832/1837/23171	-10	Down-regulated
GO:0015701	BP	GO:0015701	bicarbonate transport	4/341	29/18903	0.00173034	0.0464451	0.041179	1080/8671/762/9498	-4	Down-regulated
GO:1901018	BP	GO:1901018	positive regulation of potassium ion transmembrane transporter activity	4/341	29/18903	0.00173034	0.0464451	0.041179	3777/6833/486/481	-4	Down-regulated
GO:0002064	BP	GO:0002064	epithelial cell development	11/341	213/18903	0.00174641	0.046489	0.0412179	3175/5629/4868/168620/5314/1365/653/30812/3642/26084/6662	-11	Down-regulated
GO:0044282	BP	GO:0044282	small molecule catabolic process	16/341	385/18903	0.00178404	0.0471016	0.041761	33/5053/84706/27124/23464/18/4842/3613/5191/3081/4329/2523/875/440503/26275/10247	-16	Down-regulated
GO:0032412	BP	GO:0032412	regulation of monoatomic ion transmembrane transporter activity	13/341	281/18903	0.00186376	0.0487957	0.043263	1080/348980/3777/4842/154043/9104/6833/486/65268/481/2631/5174/23171	-13	Down-regulated
GO:0006936	BP	GO:0006936	muscle contraction	15/341	351/18903	0.0018785	0.0487957	0.043263	80763/4625/5608/476/1908/18/4842/134/6641/2593/481/3762/1832/1837/23171	-15	Down-regulated
GO:0005996	BP	GO:0005996	monosaccharide metabolic process	12/341	248/18903	0.00190187	0.0490073	0.0434506	3175/6097/9104/3767/3643/27232/6095/2523/27230/23516/2729/10891	-12	Down-regulated
GO:0016323	CC	GO:0016323	basolateral plasma membrane	15/354	229/19869	1.6448e-05	0.00516467	0.00450156	387700/10991/117247/8671/283375/2066/476/6543/55966/134/481/1832/23516/368/1525	-15	Down-regulated
GO:0009925	CC	GO:0009925	basal plasma membrane	15/354	254/19869	5.46535e-05	0.0085806	0.0074789	387700/10991/117247/8671/283375/2066/476/6543/55966/134/481/1832/23516/368/1525	-15	Down-regulated
GO:0045178	CC	GO:0045178	basal part of cell	15/354	272/19869	0.000117742	0.0123236	0.0107414	387700/10991/117247/8671/283375/2066/476/6543/55966/134/481/1832/23516/368/1525	-15	Down-regulated
GO:0090533	CC	GO:0090533	cation-transporting ATPase complex	4/354	18/19869	0.000248762	0.0173878	0.0151553	476/6833/486/481	-4	Down-regulated
GO:0032279	CC	GO:0032279	asymmetric synapse	16/354	327/19869	0.000276876	0.0173878	0.0151553	9455/4897/1501/664/80725/2066/476/51201/4842/6543/55607/10243/9498/134/5063/6129	-16	Down-regulated
GO:0098984	CC	GO:0098984	neuron to neuron synapse	16/354	351/19869	0.000601148	0.0308012	0.0268465	9455/4897/1501/664/80725/2066/476/51201/4842/6543/55607/10243/9498/134/5063/6129	-16	Down-regulated
GO:0014069	CC	GO:0014069	postsynaptic density	15/354	321/19869	0.00068665	0.0308012	0.0268465	9455/4897/1501/664/80725/2066/476/51201/4842/6543/55607/10243/134/5063/6129	-15	Down-regulated
GO:0098533	CC	GO:0098533	ATPase dependent transmembrane transport complex	4/354	24/19869	0.000793948	0.0311625	0.0271614	476/6833/486/481	-4	Down-regulated
GO:1990351	CC	GO:1990351	transporter complex	17/354	405/19869	0.00102539	0.0343756	0.029962	57628/1080/348980/476/55503/6335/285175/6833/1804/161291/3767/486/79820/481/3762/2562/57685	-17	Down-regulated
GO:0005890	CC	GO:0005890	sodium:potassium-exchanging ATPase complex	3/354	12/19869	0.00109477	0.0343756	0.029962	476/486/481	-3	Down-regulated
GO:0099572	CC	GO:0099572	postsynaptic specialization	15/354	342/19869	0.00129811	0.0352513	0.0307252	9455/4897/1501/664/80725/2066/476/51201/4842/6543/55607/10243/134/5063/6129	-15	Down-regulated
GO:1902495	CC	GO:1902495	transmembrane transporter complex	16/354	379/19869	0.00134718	0.0352513	0.0307252	57628/1080/348980/476/55503/6335/285175/6833/1804/3767/486/79820/481/3762/2562/57685	-16	Down-regulated
GO:0008236	MF	GO:0008236	serine-type peptidase activity	15/351	192/18432	4.29533e-06	0.0015508	0.00132689	440387/5645/1504/10136/5644/23436/3816/57628/3249/63036/5122/11330/5646/51032/1804	-15	Down-regulated
GO:0017171	MF	GO:0017171	serine hydrolase activity	15/351	196/18432	5.52871e-06	0.0015508	0.00132689	440387/5645/1504/10136/5644/23436/3816/57628/3249/63036/5122/11330/5646/51032/1804	-15	Down-regulated
GO:0004252	MF	GO:0004252	serine-type endopeptidase activity	13/351	174/18432	3.00046e-05	0.00491469	0.00420508	440387/5645/1504/10136/5644/23436/3816/3249/63036/5122/11330/5646/51032	-13	Down-regulated
GO:0015179	MF	GO:0015179	L-amino acid transmembrane transporter activity	8/351	66/18432	3.50424e-05	0.00491469	0.00420508	10991/6506/117247/8501/6542/151258/10166/23657	-8	Down-regulated
GO:0070492	MF	GO:0070492	oligosaccharide binding	4/351	15/18432	0.000149441	0.0167673	0.0143464	5967/5068/5968/130120	-4	Down-regulated
GO:0015171	MF	GO:0015171	amino acid transmembrane transporter activity	8/351	85/18432	0.00021468	0.0200725	0.0171744	10991/6506/117247/8501/6542/151258/10166/23657	-8	Down-regulated
GO:0031420	MF	GO:0031420	alkali metal ion binding	4/351	17/18432	0.000252827	0.0202623	0.0173367	476/6335/10568/3767	-4	Down-regulated
GO:0042834	MF	GO:0042834	peptidoglycan binding	4/351	18/18432	0.000320205	0.0224544	0.0192123	5967/5068/5968/130120	-4	Down-regulated
GO:0015081	MF	GO:0015081	sodium ion transmembrane transporter activity	10/351	156/18432	0.000829113	0.0475015	0.040643	10991/6506/348980/8671/476/6335/10568/6543/9498/481	-10	Down-regulated
GO:0022853	MF	GO:0022853	active monoatomic ion transmembrane transporter activity	14/351	278/18432	0.000939052	0.0475015	0.040643	10991/6506/1080/8671/476/10568/6543/6833/9498/3767/481/23516/23657/368	-14	Down-regulated
GO:0016661	MF	GO:0016661	oxidoreductase activity, acting on other nitrogenous compounds as donors	3/351	11/18432	0.00100842	0.0475015	0.040643	10243/875/2766	-3	Down-regulated
GO:0008483	MF	GO:0008483	transaminase activity	4/351	24/18432	0.00101607	0.0475015	0.040643	84706/18/586/29968	-4	Down-regulated
GO:0022804	MF	GO:0022804	active transmembrane transporter activity	18/351	417/18432	0.00113038	0.0475494	0.040684	387700/10991/23461/6506/117247/1080/8671/476/10568/6543/6833/9498/3767/481/10166/23516/23657/368	-18	Down-regulated
GO:0016769	MF	GO:0016769	transferase activity, transferring nitrogenous groups	4/351	25/18432	0.00119161	0.0475494	0.040684	84706/18/586/29968	-4	Down-regulated
GO:0086080	MF	GO:0086080	protein binding involved in heterotypic cell-cell adhesion	3/351	12/18432	0.00132566	0.0475494	0.040684	4897/1832/1525	-3	Down-regulated
GO:0050660	MF	GO:0050660	flavin adenine dinucleotide binding	7/351	87/18432	0.00135613	0.0475494	0.040684	56605/33/2330/4842/4128/55349/4129	-7	Down-regulated
GO:0099106	MF	GO:0099106	ion channel regulator activity	9/351	140/18432	0.00146381	0.0483058	0.0413312	57628/1080/4842/27075/1804/259/486/65268/23171	-9	Down-regulated
