# Supplementary material for: Clinical and biomarker analyses of SHR-1701 combined with famitinib in patients with previously treated advanced biliary tract cancer or pancreatic ductal adenocarcinoma: a phase II trial
Source: Signal Transduct Target Ther. 2024 Dec 13;9:347. doi: 10.1038/s41392-024-02052-3 (PMC11638339; doi:10.1038/s41392-024-02052-3)
Supplement: Supplementary file 5 — Supplementary Data S3 [file 41392_2024_2052_MOESM5_ESM.xlsx]

## Sheet: Description
Supplementary Data S3. Gene set signatures related to immune and metabolism.
1. 12 Gene set signatures related to immune.
2. Gene set signatures related to metabolism.
3. Other gene set signatures.

## Sheet: 1. 12 Immune signatures
Signature Name	Original publication journal/ R package	PMID	DOI source	Genes
CD 8 T effector	Nature	29443960	10.1038/nature25501	CD8A	GZMA	GZMB	IFNG	CXCL9	CXCL10	PRF1	TBX21
Cytotoxic cells	Immunity	24138885	10.1016/j.immuni.2013.10.003	KLRD1	KLRF1	GNLY	CTSW	KLRB1	KLRK1	NKG7	GZMH	SIGIRR	ZBTB16	RUNX3	APOL3	RORA	APBA2	WHDC1L1	DUSP2	GZMA
T cell inflamed	The Journal of Clinical Investigation	28650338	10.1172/JCI91190	CD3D	IDO1	CIITA	CD3E	CCL5	GZMK	CXCL10	STAT1	GZMB	IL2RG	NKG7	HLA-E	CXCR6	LAG3	TAGAP	CD2	HLA-DRA	CXCL13
TLS	Nature	31942071	10.1038/s41586-019-1914-8	CD79A	MS4A1	SELL	CXCL13	CXCR5	AICDA	IL21R
Antigen Processing and Presentation	Nature Communication	32081859	10.1038/s41467-020-14802-2	AZGP1	B2M	CALR	CANX	CD1A	CD1B	CD1C	CD1D	CD1E	CD4	CD8A	CD8B	CD74	CREB1	CTSB	CTSE	CTSS	FCER1G	FCGRT	PDIA3	HFE	HLA-A	HLA-B	HLA-C	HLA-DMA	HLA-DMB	HLA-DOA	HLA-DOB	HLA-DPA1	HLA-DPB1	HLA-DQA1	HLA-DQA2	HLA-DQB1	HLA-DRA	HLA-DRB1	HLA-DRB5	HLA-E	HLA-F	HLA-G	MR1	HSPA1A	HSPA1B	HSPA1L	HSPA2	HSPA4	HSPA5
HLA signature	IOBR	34276676	10.3389/fimmu.2021.687975	CD74	HLA-DRA	HLA-DPB1	HLA-DMB	HLA-DPA1	IL12RB1	HLA-DRB1	HLA-DOA	CIITA	HLA-F	IL2RG	PTPN7	PSMB9	SELPLG	GBP5	SASH3	IL2RB	SLA2	HCST	ARHGAP9	PTPRC	CYBB	PRF1	TAGAP	PTPN22	ITGAL	CCL5	CD53	NCKAP1L	MYO1G	CD3E	ITGB2	RASGRP1	CD7	CD247	HAVCR2	DOCK2	PDCD1	SPI1	TRAF3IP3	CD84	CD37	TNFSF13B	UBASH3A	TBX21	IL21R
MHC Class I	IOBR	34276676	10.3389/fimmu.2021.687975	HLA-A	HLA-B	HLA-C	HLA-E	HLA-F	HLA-G	HLA-H	HLA-J	HLA-K	HLA-L	TAP1	TAP2	LMP2	LMP7
MHC Class II	IOBR	34276676	10.3389/fimmu.2021.687975	HLA-DRA	HLA-DRB1	HLA-DRB2	HLA-DRB3	HLA-DRB4	HLA-DRB5	HLA-DRB6	HLA-DRB7	HLA-DRB8	HLA-DRB9	HLA-DQA1	HLA-DQA2	HLA-DQB1	HLA-DQB2	HLA-DQB3	HLA-DPA1	HLA-DPA2	HLA-DPB1	HLA-DPB2
Type I IFN Response	Cell	25594174	10.1016/j.cell.2014.12.033	MX1	TNFSF10	RSAD2	IFIT1	IFIT3	IFIT2	IRF7	DDX4	MX2	ISG20
IFNG signature	The Journal of Clinical Investigation	28650338	10.1172/JCI91190	IDO1	CXCL10	CXCL9	HLA-DRA	STAT1	IFNG
Interferons	Nature Communication	32081859	10.1038/s41467-020-14802-2	IFNA10	IFNA13	IFNA14	IFNA16	IFNA17	IFNA2	IFNA21	IFNA4	IFNA5	IFNA6	IFNA7	IFNA8	IFNB1	IFNE	IFNG	IFNK	IFNW1
TNF Family Members	Nature Communication	32081859	10.1038/s41467-020-14802-2	TNFRSF11B	TNFSF10	TNFSF11	TNFSF12	TNFSF13	TNFSF13B	TNFSF14	TNFSF15	TNFSF18	TNFSF4	TNFSF8	TNFSF9
[truncated: 360 more columns]

## Sheet: 2. Metabolism genesets
Drug metabolism - other enzymes	Glycine, serine and threonine metabolism	Arginine and proline metabolism	Alanine, aspartate and glutamate metabolism	Butanoate metabolism	Glycerolipid metabolism	Nitrogen metabolism	Bile secretion	PPAR signaling pathway	Cholesterol metabolism	Fat digestion and absorption	Mineral absorption	Vitamin digestion and absorption	Starch and sucrose metabolism	Pancreatic secretion	Protein digestion and absorption	Insulin secretion	Carbohydrate digestion and absorption	Steroid biosynthesis	Propanoate metabolism	Cobalamin CBL vitamin B12 transport and metabolism	Metabolism of vitamins and cofactors	Metabolism of amino acids and derivatives	Metabolism of water soluble vitamins and cofactors	Peptide hormone metabolism	Peroxisomal lipid metabolism	Class C3 metabotropic glutamate pheromone receptors	Metabolism of fat soluble vitamins	Selenoamino acid metabolism	Fatty acid metabolism	Retinol metabolism	Metabolism of xenobiotics by cytochrome P450	Drug metabolism - cytochrome P450	Steroid hormone biosynthesis	Fatty acid degradation	Ascorbate and aldarate metabolism	Pentose and glucuronate interconversions	Porphyrin and chlorophyll metabolism	Tryptophan metabolism	Arginine biosynthesis	Valine, leucine and isoleucine degradation	Pyruvate metabolism	Tyrosine metabolism	Cysteine and methionine metabolism	Histidine metabolism	Primary bile acid biosynthesis	Glyoxylate and dicarboxylate metabolism	Metabolism of steroids	Bile acid and bile salt metabolism	Regulation of lipid metabolism by pparalpha
GUSB	MAOA	ALDH7A1	DDO	ACSM3	MBOAT1	GLUL	ATP1A1	SORBS1	LDLR	PLA2G2A	CLCN2	LMBRD1	MGAM2	CPA3	SLC7A8	PLCB1	ATP1B2	MSMO1	ACAT1	CUBN	CD320	PSMC6	CD320	GATA4	SCP2	TAS2R14	AKR1C3	RPS13	HADH	UGT1A10	UGT1A10	ALDH1A3	CYP7B1	HADHB	UGDH	UGDH	FXN	KMO	GLS2	BCKDHB	ALDH7A1	ADH5	ADI1	HNMT	CYP7B1	PCCB	FDX1	CYP7B1	CPT2
GSTO1	PSAT1	SAT2	ASPA	HADH	ALDH7A1	CA14	UGT1A10	CD36	LIPG	ACAT2	FTL	SCARB1	G6PC2	CLCA2	MME	ATP1B1	SLC5A1	TM7SF2	ECHDC1	LMBRD1	PCCA	RPL23	PCCA	INHBB	SLC25A17	TAS2R19	LRP8	RPS18	PTGR2	DHRS4L2	UGT1A3	FMO4	CYP21A2	CPT2	ALDH9A1	UGT1A10	GUSB	HADH	GLUD1	HADHB	ACAT2	FAHD1	SDSL	ALDH7A1	SCP2	ACAT2	MVK	PTGIS	RGL1
GSTM1	GATM	HOGA1	FOLH1	ACSM1	PLPP3	CA8	ATP1B1	ACADM	LIPC	CD36	HMOX2	BTD	AMY2B	CHRM3	CPA3	ATP1A1	PIK3R3	SC5D	MCEE	PRSS3	RDH11	RPS24	TPK1	CES1	ALDH3A2	TAS2R30	LRAT	RPL24	MCEE	UGT1A3	CYP3A5	MGST3	UGT1A10	HADH	UGT1A10	UGT1A3	HMOX2	ALDH7A1	GPT	MCCC1	ACSS2	ALDH1A3	GCLC	ALDH1A3	AKR1C4	HOGA1	CYP7B1	OSBPL6	MED30
NME7	CBS	MAOA	ASRGL1	HMGCL	TKFC	CA12	UGT1A3	HMGCS1	APOE	PLPP3	SLC31A1	SLC19A2	AMY2A	FXYD2	SLC3A1	CAMK2B	CACNA1D	SOAT1	ACADM	CTRB1	TPK1	SERINC1	MTHFD2L	CDX2	HSD17B4	TAS2R20	TTR	RPS8	ACADM	CYP3A5	GSTA2	MAOA	UGT1A3	ADH5	UGT1A3	XYLB	UGT1A7	ACAT2	GLUD2	IVD	FH	MAOA	CBS	MAOA	CYP27A1	PCCA	PTGIS	SCP2	SREBF2
RRM2B	GRHPR	GATM	GLUD1	ACAT2	ALDH9A1	CA13	LDLR	CPT1A	CYP27A1	PLA2G5	ATP1B3	AMN		SCTR	COL11A2	RAPGEF4	SLC37A4	DHCR7	PCCA	CTRC	GPC4	RPL34	PANK3	PCSK2	NUDT19	TAS2R3	RBP1	RPL11	PLA2G4A	CYP3A7	AKR7A3	CYP2C19	CYP3A5	ALDH7A1	ALDH3A2	CRYL1	ALAD	GCDH	ASL	HADH	HAGH	DBH	MPST	ASPA	ACOX2	GRHPR	SEC23A	SLCO1A2	PEX11A
UGT1A7	ALAS1	ALDH9A1	GPT	HMGCS1	ALDH3A2	CA3	PRKACB	PLIN4	LRP2	ACAT1	SLC30A1	FOLH1		PRSS3	SLC9A3	PCLO	PLCB1	DHCR24	ACACB	PRSS1	AKR1C1	PSMA3	ACACB	SEC11C	ACOT4	TAS2R4	CLPS	RPL32	NUDT19	AOX1	EPHX1	UGT1A10	CYP3A7	ACAT2	ALDH1B1	UGT2A3	MMAB	MAOA	GOT2	ALDH7A1	ALDH9A1	AOX1	TST	ALDH9A1	BAAT	ACAT1	HMGCS1	SLC10A1	CD36
TPMT	MAOB	CKMT1B	ALDH5A1	L2HGDH	LIPG	GLUD1	ATP1B2	PPARG	APOC2	DGAT2	HMOX1	SLC52A3		SLC4A4	SLC16A10	GCG	ATP1B1	CEL	HIBCH	CTRB2	MTHFD2L	PYCR2	BTD	MME	ACOX2	TAS2R46	PNLIP	PSTK	ACOT4	LRAT	MGST1	UGT1A3	HSD17B2	GCDH	ALDH2	SORD	BLVRB	INMT	GOT1	PCCB	ALDH3A2	FAH	GOT2	ALDH3A2	CYP39A1	GLYCTK	FDFT1	AKR1C4	ACADM
GSTA4	PHGDH	ALDH3A2	GLUD2	ALDH5A1	GPAT3	GLUD2	SLCO1A2	PPARA	APOB	NPC1L1	HEPH	LRAT		CFTR	COL9A3	PDX1	ATP1A1		MLYCD		PANK3	PSMD5	MOCS1	MYRIP	MLYCD	GRM4		RPS29	GGT1	UGT2A3	UGT2A3	CYP3A5	UGT2A3	ECI2	UGT2A3	UGT2B11	CP	ALDH9A1	GPT2	HMGCL	GRHPR	MAOB	GOT1	ALDH1B1	SLC27A5	CAT	DHCR7	CYP27A1	HMGCS1
NAT1	GLYCTK	CKB	ASL	ACAT1	ALDH1B1	CA2	AQP9	SCP2	ANGPTL3	GOT2	ATP1A1	APOB		AMY2B	FXYD2	CHRM3	MGAM2		ACSS1		ACACB	GSTZ1	RFK	CPA3	SLC27A2	TAS2R50		RPS3	PCCA	ALDH1A1	UGT2B11	GSTA2	AKR1C4	ACADM	RGN	UGT1A9	HMOX1	AADAT	NAGS	ACAT2	ACACB	GOT2	SDS	AOC1	AKR1D1	GLDC	CYP21A2	NR1H4	FDFT1
MGST3	SARDH	ALDH1B1	GOT2	ECHS1	LIPC	CA5A	ABCG2	AQP7	APOC1	APOB	SLC39A4	SLC19A3		CELA2B	SLC8A2	KCNJ11	G6PC2		ALDH6A1		BTD	TXN2	MCCC1	GCG	ECI2	GRM7		RPL30	ACACB	UGT2B11	UGT1A9	AOX1	UGT2B11	ECI1	UGT2B11	UGT2B15	HEPH	ALDH3A2	ASS1	ACADM	ACAT1	GOT1	CTH	MAOB	CYP8B1	SHMT1	OSBPL6	SLC27A2	CPT1A
XDH	GAMT	AOC1	GOT1	ACADS	DGAT2	CPS1	CA2	ACOX1	ABCG8	MOGAT3	ATP1B1	APOA1		CTRB1	PRSS3	ABCC8	FXYD2		LDHB		MOCS1	RPS4Y1	DHFR2	PCSK1	CRAT	CASR		RPL13	ACAA2	UGT1A9	UGT2B15	MAOB	UGT1A9	CPT1A	UGT1A9	AKR1B10	UGT1A10	ACAT1	ARG1	HMGCS1	ALDH1B1	HGD	CDO1	ALDH2		HAO2	SC5D	ACOX2	NR1D1
UGT1A10	GLDC	MAOB	GPT2	ABAT	ALDH2		EPHX1	ACAA1	ABCG5	ABCG8	ATP1B2			CELA3B	CELA2B	FXYD2	AMY2B		ACSS3		RFK	MTRR	GSTO2	ERO1B	AMACR			RPS11	PRKAB2	UGT2B15	UGT2B7	MGST1	UGT2B15	ALDH9A1	UGT2B15	UGT2B7	UGT1A3	ECHS1	OTC	PCCA	ALDH2	DDC	BHMT2	AMDHD1		HAO1	CYP51A1	BAAT	PPARG
UGT1A3	SHMT1	ALDH2	ASS1	BDH1	GLYCTK		SLC10A1	PLIN5	LPA	ABCG5	SLC26A9			CEL	CTRB1	RIMS2	AMY2A		ABAT		MCCC1	TSTD1	CUBN	SLC30A8				SEPHS2	SCD	UGT2B7	HSD11B1	UGT2A3	UGT2B7	ALDH3A2	UGT2B7	UGT1A4	ALAS1	ALDH1B1	CPS1	ALDH9A1	LDHD	ADH1C	MAT1A	HAL		AGXT	EBP	CYP39A1	PPARA
GSTA2	SDS	GOT2	ABAT	EHHADH	MOGAT1		UGT2A3	ACSL1	ABCB11	MTTP	SLC34A2			CELA2A	CELA3B	GLP1R					DHFR2	RPS12	PANK1	ANPEP				RPS14	PON2	UGT1A4	UGT1A4	UGT2B11	HSD11B1	ACAT1	UGT1A4	DCXR	UGT2A3	AOC1		ALDH3A2	PCK2	ADH6	AGXT2	CNDP1			ACACB	SLC27A5	ACOX1
CES2	CTH	GOT1	ALDH4A1	ACSM5	AKR1B10		NR0B2	PCK2	APOH	MOGAT2	MT1X			PRSS1	CELA2A	INS					GSTO2	ACAT1	SLC19A3	INS				RPS25	ACOX2	CYP2C9	CYP2C9	UGT1A9	UGT1A4	ECHS1	UGT1A1	UGT1A1	UGT2B11	AOX1		ACAT1	PC	ADH1B	TAT	FTCD			TM7SF2	AKR1D1	ALAS1
MGST1	DMGDH	GAMT	AGXT2	ACSM2A	GPAM		UGT2B11	CYP27A1	APOA2	PLA2G12B	SLC6A19			PRSS2	PRSS1						CUBN	AZIN1	LMBRD1	CPB1				RPL12	MCAT	UGT1A1	UGT1A1	UGT2B15	UGT1A1	ACOX1	UGT2B17	UGT2B17	UGT1A9	MAOB		ECHS1	PCK1	HPD	BHMT	UROC1			PPARA	SLCO1B1	ACSL1
UGT2A3	PIPOX	ALDH4A1	CPS1	ACSM2B	PNPLA3		SLC5A1	PLIN2	APOA1	APOA1	ATP7B			CPA1	PRSS2						PANK1	RPL29	SLC25A32					RPSA	CBR4	UGT2B17	UGT2B17	FMO5	UGT2B17	ALDH1B1	UGT2B4	UGT2B4	UGT2B15	ALDH2		ALDH1B1	PKLR	ADH1A					SCP2	CYP8B1	PLIN2
UGT2B11	AGXT2	AGMAT	AGXT	HMGCS2	MOGAT3		UGT1A9	PLIN1	APOC3	FABP1	MT1M			CPA2	CPA1						SLC19A3	PDHA1	NADK2					RPL8	FAAH	HSD17B6	GSTA1	UGT2B7	HSD17B6	ACAA2	UGT2B10	UGT2B10	UGT2B7	HAAO		ACAA2	ACOT12	TAT					ELOVL6	SLCO1B3	UGT1A9
UGT1A9	DAO	CNDP1			MOGAT2		UGT2B15	EHHADH			MT1E			CTRB2	CPA2						LMBRD1	RPL36AL	SLC19A2					RPS28	MLYCD	ADH1C	CYP2D6	UGT1A4	UGT2B4	ACAA1			UGT1A4	CAT		ACAA1		ADH4					HSD17B11	ABCB11	NR1H4
UGT2B15	AGXT	ARG1					NR1H4	SLC27A2			MT1F			AMY2A	CTRB2						SLC25A32	RPL3	CYB5A					RPS16	CPT1B	ADH6	ADH1C	CYP2C9	SRD5A2	ACADS			UGT1A1	ACMSD		ACADS							SLCO1A2	ALB	AGT
UGT2B7	BHMT	PRODH2					UGT2B7	ACOX2			SLC40A1			PNLIP	CPB1						NADK2	RPL9	GPHN					RPL21	AKR1C3	UGT2B4	ADH6	UGT1A1	AKR1D1	ALDH2			UGT2B17	IDO2		AOX1							PMVK		PPARGC1A
UGT1A4		DAO					UGT1A4	SLC27A5			MT2A			PNLIPRP1	CELA3A						AKR1C3	RPS6	CYP8B1					RPL6	PON3	ADH1B	UGT2B4	UGT2B17	CYP2E1	ACSL1			UGT2B4	OGDHL		ALDH2							MSMO1		ABCB4
CYP2A7							UGT1A1	CYP8B1			MT1H			CPB1							SLC19A2	CARNS1	NMNAT3					GSR	SLC27A2	CYP2A6	ADH1B	FMO3	UGT2B10	ACADSB			UGT2B10	EHHADH		ALDH6A1							HSD17B2		APOA5
UGT1A1							UGT2B17	APOA5			SLC5A1			CELA3A							CYB5A	LIAS	AOX1					RPS2	ECI2	CYP2C8	CYP2A6	GSTA1	CYP3A4	EHHADH				DDC		ABAT							SLC10A1		CYP4A11
UGT2B17							BAAT	PCK1			MT1G										GPHN	DMGDH	PRSS3					RPL22L1	PRKAA2	RDH16	ADH1A	CYP2D6	CYP1A2	ADH1C				TDO2		ACADSB							AKR1C4		APOA2
GSTA1							ABCB4	APOA2			ATP2B2										LRP8	SLC36A4	CTRB1					RPS27L	ALOX15B	ADH1A	CYP2B6	ADH1C		ADH6				CYP1A2		EHHADH							INSIG1		SULT2A1
UGT2B4							ABCG8	HMGCS2			TF										LRAT	RPL18	CTRC					RPLP0	CRAT	CYP2B6	SULT2A1	ADH6		CYP4A22						AGXT2							CYP27A1		HMGCS2
CYP2A6							ABCG5	APOA1													CYP8B1	RPS5	PRSS1					RPS23	CYP8B1	CYP4A11	CYP2E1	UGT2B4		ADH1B						HMGCS2							LRP2		APOA1
UPB1							SLC27A5	APOC3													NMNAT3	RPL4	CTRB2					RPL23	EPHX2	ADH4	ADH4	ADH1B		ADH1A													NR1H4		FABP1
DPYS							UGT2B4	FABP1													TTR	RPL15						RPS24	CYP4A11	UGT2B10	UGT2B10	CYP2A6		CYP4A11													HSD11B1
CES1							ABCC2														AOX1	CKMT1A						RPL34	ELOVL2	CYP3A4	CYP3A4	CYP2C8		ADH4													GPAM
CYP2E1							SLC22A1														RBP1	AMT						RPS4Y1	SCD5	CYP1A2	CYP1A2	ADH1A															SLC27A2
UGT2B10							SLCO1B1														PRSS3	CRYM						RPS12	AMACR			CYP2B6															ACOX2
CYP3A4							SLCO1B3														CTRB1	RPL22						RPL29	ACSM3			CYP2E1															SERPINA6
							ABCB11														CTRC	SECISBP2						RPL36AL	DPEP1			ADH4															BAAT
							SULT2A1														PRSS1	RPS3A						RPL3	ACSL6			UGT2B10															GC
							SLC22A7														CLPS	RPS4X						RPL9	ACADL			CYP3A4															CYP39A1
							UGT2B10														CTRB2	AMD1						RPS6				CYP1A2															SLC27A5
							CYP3A4														PNLIP	AFMID						RPL18																			SRD5A2
																						CARNMT1						RPS5																			AKR1D1
																						RPL14						RPL4																			SLCO1B1
																						MTAP						RPL15																			CYP8B1
																						RPL5						RPL22																			SLCO1B3
																						PHGDH						SECISBP2																			ABCB11
																						GLUL						RPS3A																			ALB
																						AASS						RPS4X
																						MCCC1						RPL14
																						SEPSECS						RPL5
																						MPST						SEPSECS
																						PSMA2						RPL7
																						ALDH4A1						CTH
																						ACADSB						SCLY
																						PCBD1						RPL26
																						HIBCH						RPL17
																						AUH						CBS
																						GLUD2						GNMT
																						BCAT2
																						RPL7
																						PSMD6
																						CTH
																						SCLY
																						ASRGL1
																						RPL26
																						RPL17
																						ASPG
																						CDO1
																						PRODH
																						ALDH6A1
																						ACAD8
																						ARG2
																						AADAT
																						BCAT1
																						ACMSD
																						SLC25A15
																						SARDH
																						RIDA
																						GAMT
																						GCAT
																						HOGA1
																						GPT2
																						HGD
																						CBS
																						NAT8L
																						DBH
																						RIMKLA
																						PSAT1
																						CHDH
																						GNMT
																						PNMT
																						PAH
																						GATM
[truncated: 5 more columns]

## Sheet: 3. Other genesets
HALLMARK_HYPOXIA	HALLMARK_TGF_BETA_SIGNALING	HALLMARK_ANGIOGENESIS	HALLMARK_PI3K_AKT_MTOR_SIGNALING
HOXB9	BCAR3	S100A4	FASLG
TGM2	LTBP2	COL5A2	LCK
S100A4	THBS1	COL3A1	SFN
CAVIN3	PPP1R15A	VCAN	DAPP1
CAV1	RAB31	POSTN	IL2RG
PCK1	ENG	TIMP1	PRKCB
PLAC8	ID3	FSTL1	CFL1
PLAUR	JUNB	THBD	STAT2
COL5A1	SLC20A1		SLC2A1
CAVIN1	SERPINE1		E2F1
IL6	SKI		TNFRSF1A
AMPD3	TGFB1		TRAF2
F3	TGIF1		TRIB3
PFKP	ACVR1		YWHAB
SLC2A3	PPP1CA		NFKBIB
GPC1	SKIL		RPS6KA1
TGFBI	KLF10		NOD1
BGN	NCOR2		MYD88
HMOX1	CDKN1C		EGFR
PKP1	HDAC1		CDK1
GAPDH	SMURF1		CALR
PPP1R15A	BMPR2		GRK2
ANXA2	IFNGR2		AP2M1
MYH9	SPTBN1		RALB
PYGM	PMEPA1		PFN1
FBP1			GRB2
SLC6A6			SQSTM1
SLC2A1			ARHGDIA
TNFAIP3			CSNK2B
ADM			TIAM1
TPI1			ARPC3
TGFB3			PPP1CA
DCN
SRPX
LXN
FOSL2
SDC3
PIM1
KIF5A
HK1
SLC2A5
EGFR
ADORA2B
ATF3
PLIN2
ENO1
BHLHE40
PDGFB
SDC4
PRDX5
LDHA
ACKR3
PGM2
SERPINE1
LOX
