# Supplementary material for: Clinical and biomarker analyses of SHR-1701 combined with famitinib in patients with previously treated advanced biliary tract cancer or pancreatic ductal adenocarcinoma: a phase II trial
Source: Signal Transduct Target Ther. 2024 Dec 13;9:347. doi: 10.1038/s41392-024-02052-3 (PMC11638339; doi:10.1038/s41392-024-02052-3)
Supplement: Supplementary file 6 — Supplementary Data S4 [file 41392_2024_2052_MOESM6_ESM.xlsx]

## Sheet: Description
Supplementary Data S4. GSEA results of the pathways from KEGG and REACTOME.
1. GSEA results of the pathways from KEGG in BTC.
2. GSEA results of the metabolic pathways from KEGG in BTC.
3. GSEA results of the metabolic pathways from REACTOME in BTC.
4. GSEA results of the pathways from KEGG in PDAC.
5. GSEA results of the metabolic pathways from KEGG in PDAC.
6. GSEA results of the metabolic pathways from REACTOME in PDAC.

## Sheet: 1. GSEA_KEGG-BTC
ID	Description	setSize	enrichmentScore	NES	pvalue	p.adjust	qvalue	rank	leading_edge	core_enrichment
hsa04610	Complement and coagulation cascades	84	-0.829528	-2.43978	1e-10	4.25e-09	2.96053e-09	966	tags=60%, list=7%, signal=56%	C2/C1R/BDKRB1/C3/A2M/SERPINA5/C7/CFH/SERPINE2/PROS1/C5/C4A/C4B/F10/C8G/CLU/F11/F5/KLKB1/C6/F7/MASP2/SERPINA1/SERPIND1/FGG/PROC/CFHR1/C4BPB/FGA/VTN/FGB/C4BPA/F12/CFHR3/CFHR4/SERPINF2/MASP1/CPB2/C8B/KNG1/F9/CFHR5/C9/F2/F13B/PLG/CFHR2/C8A/SERPINC1/MBL2
hsa00980	Metabolism of xenobiotics by cytochrome P450	53	-0.853785	-2.38441	1e-10	4.25e-09	2.96053e-09	855	tags=62%, list=6%, signal=59%	UGT1A10/UGT1A3/CYP3A5/GSTA2/AKR7A3/EPHX1/MGST1/UGT2A3/UGT2B11/UGT1A9/UGT2B15/UGT2B7/HSD11B1/UGT1A4/CYP2A7/CYP2C9/UGT1A1/UGT2B17/GSTA1/CYP2D6/ADH1C/ADH6/UGT2B4/ADH1B/CYP2A6/ADH1A/CYP2B6/SULT2A1/CYP2E1/ADH4/UGT2B10/CYP3A4/CYP1A2
hsa04976	Bile secretion	71	-0.821214	-2.37712	1e-10	4.25e-09	2.96053e-09	961	tags=55%, list=7%, signal=51%	ATP1A1/UGT1A10/ATP1B1/UGT1A3/LDLR/PRKACB/ATP1B2/SLCO1A2/AQP9/ABCG2/CA2/EPHX1/SLC10A1/UGT2A3/NR0B2/UGT2B11/SLC5A1/UGT1A9/UGT2B15/NR1H4/UGT2B7/UGT1A4/UGT1A1/UGT2B17/BAAT/ABCB4/ABCG8/ABCG5/SLC27A5/UGT2B4/ABCC2/SLC22A1/SLCO1B1/SLCO1B3/ABCB11/SULT2A1/SLC22A7/UGT2B10/CYP3A4
hsa00830	Retinol metabolism	50	-0.852478	-2.36477	1e-10	4.25e-09	2.96053e-09	855	tags=64%, list=6%, signal=60%	UGT1A10/DHRS4L2/UGT1A3/CYP3A5/CYP3A7/AOX1/LRAT/UGT2A3/ALDH1A1/UGT2B11/UGT1A9/UGT2B15/UGT2B7/UGT1A4/CYP2A7/CYP2C9/UGT1A1/UGT2B17/HSD17B6/ADH1C/ADH6/UGT2B4/ADH1B/CYP2A6/CYP2C8/RDH16/ADH1A/CYP2B6/ADH4/UGT2B10/CYP3A4/CYP1A2
hsa05204	Chemical carcinogenesis - DNA adducts	50	-0.851057	-2.36083	1e-10	4.25e-09	2.96053e-09	1378	tags=70%, list=10%, signal=63%	GSTA4/CBR1/SULT1A1/NAT1/MGST3/SULT1A2/CYP2C19/UGT1A10/UGT1A3/CYP3A5/GSTA2/CYP3A7/EPHX1/MGST1/UGT2A3/UGT2B11/UGT1A9/UGT2B15/UGT2B7/HSD11B1/UGT1A4/CYP2A7/CYP2C9/CYP3A43/UGT1A1/UGT2B17/GSTA1/UGT2B4/CYP2A6/CYP2C8/SULT2A1/CYP2E1/UGT2B10/CYP3A4/CYP1A2
hsa00982	Drug metabolism - cytochrome P450	54	-0.84553	-2.35747	1e-10	4.25e-09	2.96053e-09	980	tags=69%, list=7%, signal=64%	MGST3/MAOA/CYP2C19/UGT1A10/UGT1A3/CYP3A5/GSTA2/AOX1/MAOB/MGST1/UGT2A3/UGT2B11/UGT1A9/UGT2B15/FMO5/UGT2B7/UGT1A4/CYP2A7/CYP2C9/UGT1A1/UGT2B17/FMO3/GSTA1/CYP2D6/ADH1C/ADH6/UGT2B4/ADH1B/CYP2A6/CYP2C8/ADH1A/CYP2B6/CYP2E1/ADH4/UGT2B10/CYP3A4/CYP1A2
hsa00140	Steroid hormone biosynthesis	44	-0.850186	-2.3146	1e-10	4.25e-09	2.96053e-09	921	tags=57%, list=7%, signal=53%	CYP21A2/UGT1A10/UGT1A3/HSD17B11/CYP3A5/CYP3A7/HSD17B2/UGT2A3/AKR1C4/UGT2B11/UGT1A9/UGT2B15/UGT2B7/HSD11B1/UGT1A4/UGT1A1/UGT2B17/HSD17B6/UGT2B4/SRD5A2/AKR1D1/CYP2E1/UGT2B10/CYP3A4/CYP1A2
hsa01200	Carbon metabolism	103	-0.72753	-2.1974	1e-10	4.25e-09	2.96053e-09	1457	tags=42%, list=10%, signal=38%	ADH5/SDSL/PCCB/ACAT2/ACSS2/ALDOC/ENO3/FH/SDHD/H6PD/ESD/TKFC/PSAT1/SUCLG2/PCCA/IDH1/GLUD1/GPT/ACAT1/ECHS1/ACOX1/GLUD2/ACADS/GOT2/PHGDH/GOT1/GPT2/GLYCTK/CAT/PC/ALDH6A1/RGN/OGDHL/GLDC/FBP1/SHMT1/SDS/HAO2/CPS1/HAO1/PKLR/AGXT/ALDOB
hsa03320	PPAR signaling pathway	58	-0.800768	-2.25018	2.30119e-10	8.6934e-09	6.05578e-09	1010	tags=52%, list=7%, signal=48%	SORBS1/CD36/ACADM/HMGCS1/CPT1A/PLIN4/PPARG/PPARA/SCP2/AQP7/ACOX1/ACAA1/PLIN5/ACSL1/PCK2/CYP27A1/PLIN2/PLIN1/EHHADH/SLC27A2/ACOX2/SLC27A5/CYP8B1/APOA5/PCK1/APOA2/HMGCS2/APOA1/APOC3/FABP1
hsa01240	Biosynthesis of cofactors	134	-0.683893	-2.11472	2.65732e-10	9.0349e-09	6.29366e-09	1931	tags=46%, list=14%, signal=40%	OXSM/AK3/CMPK1/COQ5/RDH13/PDXP/MOCS1/VKORC1/RFK/GUSB/PTS/GGCX/GCLM/SPR/NME7/UGT1A7/DHRS3/KMO/ALAD/MMAB/UGP2/GCLC/GGH/NAPRT/UGDH/DHODH/GPHN/PSAT1/UGT1A10/NQO1/MTHFD1/UGT1A3/ALDH3A2/PNPO/NADK2/AK4/ALDH1B1/AK7/ALAS1/ALDH2/HAAO/QPRT/UGT2A3/PANK1/ALPL/RGN/UGT2B11/IDO2/UGT1A9/UGT2B15/UGT2B7/SHMT1/UGT1A4/TDO2/UGT1A1/UGT2B17/HSD17B6/UGT2B4/HPD/MAT1A/UGT2B10
hsa00983	Drug metabolism - other enzymes	64	-0.779861	-2.23239	4.01159e-10	1.23995e-08	8.6374e-09	1897	tags=53%, list=13%, signal=46%	GUSB/GSTO1/GSTM1/NME7/RRM2B/UGT1A7/TPMT/GSTA4/NAT1/MGST3/XDH/UGT1A10/UGT1A3/GSTA2/CES2/MGST1/UGT2A3/UGT2B11/UGT1A9/UGT2B15/UGT2B7/UGT1A4/CYP2A7/UGT1A1/UGT2B17/GSTA1/UGT2B4/CYP2A6/UPB1/DPYS/CES1/CYP2E1/UGT2B10/CYP3A4
hsa00260	Glycine, serine and threonine metabolism	37	-0.843988	-2.25311	8.57225e-10	2.4288e-08	1.69189e-08	980	tags=57%, list=7%, signal=53%	MAOA/PSAT1/GATM/CBS/GRHPR/ALAS1/MAOB/PHGDH/GLYCTK/SARDH/GAMT/GLDC/SHMT1/SDS/CTH/DMGDH/PIPOX/AGXT2/DAO/AGXT/BHMT
hsa00620	Pyruvate metabolism	43	-0.81333	-2.20622	8.99207e-09	2.35177e-07	1.63823e-07	1457	tags=56%, list=10%, signal=50%	ADH5/ALDH7A1/ACAT2/ACSS2/FH/HAGH/ALDH9A1/ALDH3A2/GRHPR/ACACB/ACAT1/ALDH1B1/ALDH2/LDHD/PCK2/PC/ADH1C/ADH6/ADH1B/ADH1A/PCK1/PKLR/ADH4/ACOT12
hsa04979	Cholesterol metabolism	45	-0.803719	-2.19011	1.39273e-08	3.38234e-07	2.35612e-07	796	tags=40%, list=6%, signal=38%	LDLR/LIPG/LIPC/APOE/CYP27A1/LRP2/APOC2/APOB/ANGPTL3/APOC1/ABCG8/ABCG5/LPA/ABCB11/APOH/APOA2/APOA1/APOC3
hsa05140	Leishmaniasis	66	0.617509	2.44747	1.95345e-08	4.42782e-07	3.0844e-07	1784	tags=47%, list=13%, signal=41%	TNF/IL1B/FCGR3B/FCGR3A/CYBB/EEF1A2/NCF4/FCGR1A/HLA-DQB1/TLR2/NCF1/TGFB1/HLA-DOA/HLA-DMB/JAK2/HLA-DRB1/HLA-DRA/HLA-DQA1/FCGR2A/ITGAM/NCF2/IL1A/HLA-DPA1/HLA-DMA/TLR4/ITGB2/HLA-DOB/CYBA/PRKCB/PTPN6/IRAK1
hsa00071	Fatty acid degradation	38	-0.825288	-2.1935	3.01501e-08	6.4069e-07	4.46301e-07	1636	tags=76%, list=12%, signal=68%	HADHB/CPT2/HADH/ADH5/ALDH7A1/ACAT2/GCDH/ECI2/ACADM/ECI1/CPT1A/ALDH9A1/ALDH3A2/ACAT1/ECHS1/ACOX1/ALDH1B1/ACAA2/ACAA1/ACADS/ALDH2/ACSL1/ACADSB/EHHADH/ADH1C/ADH6/ADH1B/ADH1A/ADH4
hsa01230	Biosynthesis of amino acids	64	-0.74395	-2.12959	3.53311e-08	7.06622e-07	4.92229e-07	942	tags=34%, list=7%, signal=32%	PSAT1/CBS/IDH1/GPT/ASL/GOT2/PHGDH/GOT1/GPT2/NAGS/ASS1/PC/SHMT1/SDS/CTH/ARG1/PAH/MAT1A/OTC/CPS1/PKLR/ALDOB
hsa00040	Pentose and glucuronate interconversions	25	-0.872072	-2.17292	4.2143e-08	7.96035e-07	5.54513e-07	1040	tags=76%, list=7%, signal=71%	UGDH/UGT1A10/UGT1A3/XYLB/FGGY/CRYL1/UGT2A3/SORD/UGT2B11/UGT1A9/UGT2B15/AKR1B10/UGT2B7/UGT1A4/DCXR/UGT1A1/UGT2B17/UGT2B4/UGT2B10
hsa04146	Peroxisome	78	-0.719949	-2.10298	4.79951e-08	8.5886e-07	5.98277e-07	1704	tags=46%, list=12%, signal=41%	CROT/HSD17B4/PRDX1/HMGCL/PEX11A/PEX19/ECI2/ECH1/MVK/DECR2/ABCD3/NUDT12/XDH/DDO/SOD1/IDH1/PXMP2/SCP2/ACOX1/PMVK/PECR/ACAA1/MPV17L/ACSL1/CAT/PHYH/EPHX2/EHHADH/SLC27A2/ACOX2/BAAT/PIPOX/HAO2/HAO1/DAO/AGXT
hsa00860	Porphyrin metabolism	37	-0.803667	-2.14547	1.02822e-07	1.74797e-06	1.21763e-06	1987	tags=65%, list=14%, signal=56%	FXN/GUSB/FTL/HMOX2/UGT1A7/ALAD/MMAB/BLVRB/CP/HMOX1/HEPH/UGT1A10/UGT1A3/ALAS1/UGT2A3/UGT2B11/UGT1A9/UGT2B15/UGT2B7/UGT1A4/UGT1A1/UGT2B17/UGT2B4/UGT2B10
hsa05207	Chemical carcinogenesis - receptor activation	154	-0.616001	-1.91423	1.29921e-07	2.10348e-06	1.46527e-06	1919	tags=28%, list=14%, signal=24%	PIK3R1/HSP90AA1/GSTO1/MYC/GSTM1/UGT1A7/CCND1/JAG1/FGF7/NOTCH2/GSTA4/ESR1/KPNA7/EPHX3/MGST3/PAQR8/PRKCA/KLF5/UGT1A10/UGT1A3/PRKACB/PPARA/GSTA2/EPHX1/AR/MGST1/UGT2A3/UGT2B11/EPHX2/UGT1A9/UGT2B15/UGT2B7/UGT1A4/UGT1A1/UGT2B17/NR1I3/GSTA1/UGT2B4/CREB3L3/CYP2B6/UGT2B10/CYP3A4/CYP1A2
hsa00380	Tryptophan metabolism	38	-0.801305	-2.12976	3.8871e-07	6.00733e-06	4.18467e-06	1622	tags=71%, list=11%, signal=63%	KMO/HADH/ALDH7A1/ACAT2/DHTKD1/GCDH/MAOA/INMT/ALDH9A1/AADAT/ALDH3A2/ACAT1/ECHS1/ALDH1B1/AOC1/AOX1/MAOB/ALDH2/HAAO/CAT/ACMSD/IDO2/EHHADH/DDC/ALDH8A1/TDO2/CYP1A2
hsa00053	Ascorbate and aldarate metabolism	22	-0.878521	-2.12568	5.51381e-07	8.15085e-06	5.67784e-06	1040	tags=82%, list=7%, signal=76%	UGDH/ALDH9A1/UGT1A10/UGT1A3/ALDH3A2/ALDH1B1/ALDH2/UGT2A3/RGN/UGT2B11/UGT1A9/UGT2B15/UGT2B7/UGT1A4/UGT1A1/UGT2B17/UGT2B4/UGT2B10
hsa00330	Arginine and proline metabolism	46	-0.765903	-2.09495	8.53341e-07	1.2089e-05	8.42112e-06	1426	tags=48%, list=10%, signal=43%	ALDH7A1/SAT2/HOGA1/MAOA/GATM/ALDH9A1/CKMT1B/ALDH3A2/CKB/ALDH1B1/AOC1/MAOB/ALDH2/GOT2/GOT1/GAMT/ALDH4A1/AGMAT/CNDP1/ARG1/PRODH2/DAO
hsa04940	Type I diabetes mellitus	33	0.698139	2.33796	9.60601e-07	1.30642e-05	9.10043e-06	1566	tags=58%, list=11%, signal=51%	GAD1/TNF/IL1B/CD80/HLA-DQB1/GZMB/PTPRN2/HLA-DOA/HLA-DMB/HLA-DRB1/PRF1/HLA-DRA/HLA-DQA1/HLA-B/IL1A/HLA-F/HLA-DPA1/HLA-DMA/HLA-DOB
hsa05340	Primary immunodeficiency	32	0.710379	2.37647	1.14811e-06	1.50138e-05	1.04585e-05	1669	tags=53%, list=12%, signal=47%	CD19/TNFRSF13B/CD79A/IL2RG/TAP1/CD8A/BTK/TAP2/ICOS/LCK/DCLRE1C/JAK3/RAG1/CD8B/CD40/PTPRC/CD3D
hsa00220	Arginine biosynthesis	17	-0.891841	-2.05746	1.3167e-06	1.65807e-05	1.155e-05	739	tags=76%, list=5%, signal=73%	GLS2/GLUD1/GPT/GLUD2/ASL/GOT2/GOT1/GPT2/NAGS/ASS1/ARG1/OTC/CPS1
hsa04975	Fat digestion and absorption	29	-0.823679	-2.10866	1.64621e-06	1.99897e-05	1.39247e-05	1416	tags=62%, list=10%, signal=56%	PLA2G2A/ACAT2/CD36/PLPP3/PLA2G5/ACAT1/DGAT2/NPC1L1/GOT2/APOB/MOGAT3/ABCG8/ABCG5/MTTP/MOGAT2/PLA2G12B/APOA1/FABP1
hsa00280	Valine, leucine and isoleucine degradation	45	-0.755893	-2.05978	2.55109e-06	2.99093e-05	2.08346e-05	1664	tags=62%, list=12%, signal=55%	BCKDHB/HADHB/MCCC1/IVD/HADH/ALDH7A1/PCCB/HMGCL/ACAT2/ACADM/HMGCS1/PCCA/ALDH9A1/ALDH3A2/ACAT1/ECHS1/ALDH1B1/ACAA2/ACAA1/ACADS/AOX1/ALDH2/ALDH6A1/ABAT/ACADSB/EHHADH/AGXT2/HMGCS2
hsa04978	Mineral absorption	46	-0.747968	-2.04589	3.31869e-06	3.76119e-05	2.62002e-05	1838	tags=59%, list=13%, signal=51%	CLCN2/FTL/HMOX2/SLC31A1/ATP1B3/SLC30A1/HMOX1/HEPH/ATP1A1/SLC39A4/ATP1B1/ATP1B2/SLC26A9/SLC34A2/MT1X/SLC6A19/ATP7B/MT1M/MT1E/MT1F/SLC40A1/MT2A/MT1H/SLC5A1/MT1G/ATP2B2/TF
hsa05330	Allograft rejection	28	0.705382	2.28994	4.4279e-06	4.8564e-05	3.38294e-05	1566	tags=57%, list=11%, signal=51%	TNF/CD80/HLA-DQB1/GZMB/HLA-DOA/HLA-DMB/HLA-DRB1/PRF1/HLA-DRA/HLA-DQA1/HLA-B/HLA-F/HLA-DPA1/HLA-DMA/CD40/HLA-DOB
hsa05310	Asthma	17	0.801135	2.26235	5.54805e-06	5.8948e-05	4.10629e-05	1566	tags=76%, list=11%, signal=68%	TNF/HLA-DQB1/HLA-DOA/HLA-DMB/MS4A2/HLA-DRB1/HLA-DRA/HLA-DQA1/HLA-DPA1/HLA-DMA/FCER1G/CD40/HLA-DOB
hsa04612	Antigen processing and presentation	57	0.57098	2.17056	6.70079e-06	6.70144e-05	4.66818e-05	1566	tags=37%, list=11%, signal=33%	TNF/KLRD1/TAP1/HLA-DQB1/HSPA6/CD8A/TAP2/HLA-DOA/HLA-DMB/CD74/HLA-DRB1/HLA-DRA/HLA-DQA1/HLA-B/HLA-F/HLA-DPA1/HLA-DMA/TAPBP/CD8B/IFI30/HLA-DOB
hsa05152	Tuberculosis	144	0.417696	1.87561	6.70144e-06	6.70144e-05	4.66818e-05	1784	tags=29%, list=13%, signal=26%	CLEC4E/TNF/IL1B/FCGR3B/FCGR3A/PLA2R1/FCGR1A/CLEC7A/HLA-DQB1/IL23A/TLR2/TLR1/TGFB1/NOD2/HLA-DOA/HLA-DMB/JAK2/LSP1/CD74/HLA-DRB1/ITGAX/FADD/HLA-DRA/TLR6/HLA-DQA1/CARD9/FCGR2A/ITGAM/IL1A/HLA-DPA1/HLA-DMA/FCGR2B/VDR/TLR4/CORO1A/FCER1G/ITGB2/HLA-DOB/ATP6AP1/TCIRG1/CAMK2B/IRAK1
hsa00250	Alanine, aspartate and glutamate metabolism	32	-0.787552	-2.05664	9.56289e-06	9.28967e-05	6.47113e-05	899	tags=56%, list=6%, signal=53%	DDO/ASPA/FOLH1/ASRGL1/GLUD1/GPT/ALDH5A1/GLUD2/ASL/GOT2/GOT1/GPT2/ASS1/ABAT/ALDH4A1/AGXT2/CPS1/AGXT
hsa00350	Tyrosine metabolism	26	-0.820018	-2.04936	1.10763e-05	0.000104609	7.28701e-05	544	tags=58%, list=4%, signal=56%	DBH/AOX1/FAH/MAOB/GOT2/GOT1/HGD/DDC/ADH1C/ADH6/ADH1B/HPD/ADH1A/TAT/ADH4
hsa04936	Alcoholic liver disease	121	-0.600467	-1.84152	1.39376e-05	0.000128076	8.92167e-05	1563	tags=27%, list=11%, signal=24%	MAP2K3/CCND1/IL17RC/ADH5/ALDH7A1/TICAM1/ACADM/PRKAB2/CD14/C2/CPT1A/ALDH9A1/C3/ALDH3A2/ACACB/PPARA/ACOX1/ALDH1B1/CXCL2/IL6/ALDH2/C5/C4A/C4B/PPARGC1A/LBP/ADH1C/ADH6/ADH1B/ADH1A/CYP2E1/ADH4/FABP1
hsa00270	Cysteine and methionine metabolism	48	-0.719465	-1.98724	2.06744e-05	0.000184982	0.000128857	1477	tags=38%, list=10%, signal=34%	ADI1/SDSL/GCLC/PSAT1/CBS/MPST/TST/GOT2/PHGDH/GOT1/SDS/CTH/CDO1/BHMT2/MAT1A/AGXT2/TAT/BHMT
hsa04650	Natural killer cell mediated cytotoxicity	82	0.486722	1.98968	2.329e-05	0.000203041	0.000141437	3367	tags=49%, list=24%, signal=37%	TNF/FCGR3B/FCGR3A/KLRD1/CD48/GZMB/LCP2/LCK/PRF1/HLA-B/KRAS/TNFSF10/RAC2/FCER1G/LAT2/ITGB2/ICAM1/ITGAL/VAV1/CD244/PRKCB/PTPN6/SHC1/PIK3CD/MAP2K2/BID/HLA-A/TYROBP/SHC3/IFNGR2/PTK2B/IFNAR2/SYK/HLA-E/ZAP70/HRAS/MICA/SOS1/HLA-G/HLA-C
hsa05332	Graft-versus-host disease	30	0.672643	2.20667	3.0152e-05	0.000256292	0.000178532	1566	tags=60%, list=11%, signal=53%	TNF/IL1B/KLRD1/CD80/HLA-DQB1/GZMB/HLA-DOA/HLA-DMB/HLA-DRB1/PRF1/HLA-DRA/HLA-DQA1/HLA-B/IL1A/HLA-F/HLA-DPA1/HLA-DMA/HLA-DOB
hsa00650	Butanoate metabolism	23	-0.818511	-1.98061	3.11707e-05	0.000258489	0.000180062	1661	tags=78%, list=12%, signal=69%	ACSM3/HADH/ACSM1/HMGCL/ACAT2/HMGCS1/L2HGDH/ALDH5A1/ACAT1/ECHS1/ACADS/ABAT/BDH1/EHHADH/ACSM5/ACSM2A/ACSM2B/HMGCS2
hsa05323	Rheumatoid arthritis	77	0.498187	2.03524	3.22036e-05	0.000260696	0.000181599	1597	tags=47%, list=11%, signal=42%	LTB/TNF/IL1B/CCL3L1/IL11/CXCL5/CD80/HLA-DQB1/IL23A/CXCL8/TLR2/CTSK/TGFB1/HLA-DOA/HLA-DMB/CSF1/CCL5/HLA-DRB1/HLA-DRA/TNFSF13B/HLA-DQA1/ATP6V1C2/IL1A/HLA-DPA1/HLA-DMA/TNFSF11/TLR4/IL15/ITGB2/ICAM1/ATP6V1B2/ITGAL/CCL2/HLA-DOB/ATP6AP1/TCIRG1
hsa00010	Glycolysis / Gluconeogenesis	54	-0.691999	-1.9294	3.89686e-05	0.000308124	0.000214637	1559	tags=39%, list=11%, signal=35%	PGM2/ADH5/ALDH7A1/ACSS2/ALDOC/ENO3/PGM1/ALDH9A1/ALDH3A2/ALDH1B1/ALDH2/PCK2/FBP1/ADH1C/ADH6/ADH1B/ADH1A/PCK1/PKLR/ALDOB/ADH4
hsa05321	Inflammatory bowel disease	50	0.566746	2.04363	5.06813e-05	0.000382925	0.000266744	1566	tags=48%, list=11%, signal=43%	TNF/IL1B/GATA3/IL2RG/IL12RB1/HLA-DQB1/IL23A/IL21R/TLR2/FOXP3/TGFB1/NOD2/HLA-DOA/HLA-DMB/TBX21/HLA-DRB1/HLA-DRA/HLA-DQA1/IL18RAP/IL1A/HLA-DPA1/HLA-DMA/TLR4/HLA-DOB
hsa00561	Glycerolipid metabolism	53	-0.689415	-1.92537	4.96919e-05	0.000382925	0.000266744	1479	tags=36%, list=10%, signal=32%	MBOAT1/ALDH7A1/PLPP3/TKFC/ALDH9A1/ALDH3A2/LIPG/GPAT3/ALDH1B1/LIPC/DGAT2/ALDH2/GLYCTK/MOGAT1/AKR1B10/GPAM/PNPLA3/MOGAT3/MOGAT2
hsa00630	Glyoxylate and dicarboxylate metabolism	28	-0.776022	-1.97706	6.89889e-05	0.000509918	0.000355206	1419	tags=50%, list=10%, signal=45%	PCCB/ACAT2/ACSS2/HOGA1/PCCA/GRHPR/ACAT1/GLYCTK/CAT/GLDC/SHMT1/HAO2/HAO1/AGXT
hsa04662	B cell receptor signaling pathway	78	0.473668	1.93149	9.2167e-05	0.00066674	0.000464448	1955	tags=32%, list=14%, signal=28%	CR2/CD19/CD79A/CD22/LILRA6/LILRB3/LILRB4/BANK1/BLK/BTK/LILRA2/DAPP1/CD79B/LILRB1/KRAS/RAC2/FCGR2B/LILRA5/VAV1/CARD11/PRKCB/PTPN6/LYN/PIK3CD/MAP2K2
hsa00120	Primary bile acid biosynthesis	15	-0.85461	-1.91024	0.000110484	0.00075129	0.000523344	661	tags=67%, list=5%, signal=64%	CYP7B1/SCP2/AKR1C4/CYP27A1/ACOX2/BAAT/CYP39A1/SLC27A5/AKR1D1/CYP8B1
hsa04380	Osteoclast differentiation	125	0.395302	1.76417	0.000109423	0.00075129	0.000523344	2833	tags=36%, list=20%, signal=29%	TNF/IL1B/FCGR3B/SOCS1/FCGR3A/LILRA6/NCF4/FCGR1A/LILRB3/LILRB4/NCF1/SPI1/BTK/LILRA2/CTSK/TGFB1/TREM2/LCP2/LCK/CSF1/LILRB1/FCGR2A/TRAF2/NCF2/IL1A/FCGR2B/TNFSF11/LILRA5/OSCAR/IRF9/CYBA/SIRPG/PIK3CD/STAT2/MAPK11/TYROBP/ATP2A1/IFNGR2/ACP5/LILRA1/IFNAR2/TGFB2/TYK2/SYK/STAT1
hsa03010	Ribosome	127	-0.57288	-1.76333	0.000106881	0.00075129	0.000523344	3950	tags=65%, list=28%, signal=47%	RPL27A/RPL39/RPS5/MRPL12/RPL22L1/MRPL21/MRPS9/UBA52/RPS7/RPL24/RPS15/MRPL14/RPL4/RPL41/RPS12/RPL11/RPL10A/RPL7A/MRPL32/RPS27A/RPS11/RPL35/MRPL2/RPL23/RPL30/RPS9/RPL3/RPS6/RPL21/RPL19/RPLP2/RPL36/RPS8/RPS24/RPL34/RPLP0/MRPL9/RPS25/RPS2/RPL14/RPL9/RPS15A/RPL37A/RPL18/RPL12/FAU/RPL26/RPL13A/RPS13/RPL38/RPS14/RPS28/RPS3A/RPL35A/RPL5/RPS18/RPSA/RPS3/MRPL10/RPL31/RPL13/MRPS18A/MRPL11/RPL29/RPL36AL/RPL7…
hsa04658	Th1 and Th2 cell differentiation	79	0.464001	1.88932	0.000116096	0.000773976	0.000539147	3979	tags=52%, list=28%, signal=38%	GATA3/IL2RG/IL12RB1/HLA-DQB1/HLA-DOA/HLA-DMB/JAK2/TBX21/LCK/HLA-DRB1/HLA-DRA/JAK3/HLA-DQA1/NOTCH1/HLA-DPA1/HLA-DMA/HLA-DOB/RUNX3/CD3D/RBPJ/CD3G/JAG2/MAPK11/IFNGR2/NFKBIE/IL12RB2/IL2RA/TYK2/IL2RB/STAT1/ZAP70/HLA-DPB1/MAPK8/DLL4/STAT5A/PPP3CA/NFKB1/NOTCH3/PLCG1/DLL1/MAPK14
hsa05320	Autoimmune thyroid disease	30	0.646328	2.12034	0.000121802	0.000791412	0.000551293	2130	tags=60%, list=15%, signal=51%	CD80/HLA-DQB1/GZMB/HLA-DOA/HLA-DMB/HLA-DRB1/TG/PRF1/HLA-DRA/HLA-DQA1/HLA-B/HLA-F/HLA-DPA1/HLA-DMA/CD40/HLA-DOB/CTLA4/HLA-A
hsa05171	Coronavirus disease - COVID-19	199	-0.524754	-1.65387	0.000125695	0.000791412	0.000551293	2816	tags=42%, list=20%, signal=34%	TNFRSF1A/RPS9/RPL3/JUN/RPS6/RPL21/RPL19/RPLP2/RPL36/RPS8/RPS24/MYD88/TLR3/RPL34/RPLP0/RPS25/RPS2/RPL14/RPL9/RPS15A/RPL37A/RPL18/RPL12/FAU/RPL26/RPL13A/RPS13/RPL38/RPS14/RPS28/RPS3A/RPL35A/RPL5/RPS18/RPSA/RPS3/RPL31/RPL13/RPL29/PIK3R1/RPL36AL/RPL7/RPL27/RPL15/RPS4X/RPL6/RPL8/RPL23A/CFB/RPL32/RPS29/RPS20/C1S/RPL26L1/RPS26/RPS27/HBEGF/IL6R/PRKCA/C2/C1R/AGTR1/C3/C7/TMPRSS2/IL6/MMP3/C5/C4A/C4B/C8G/C6/…
hsa05169	Epstein-Barr virus infection	180	0.358728	1.58211	0.000124391	0.000791412	0.000551293	3979	tags=45%, list=28%, signal=33%	CR2/TNF/CD19/CXCL10/TAP1/HLA-DQB1/TLR2/ISG15/BTK/TAP2/HLA-DOA/ENTPD8/HLA-DMB/HLA-DRB1/FADD/HLA-DRA/JAK3/HLA-DQA1/HLA-B/TRAF2/CDK6/HLA-F/HLA-DPA1/HLA-DMA/TAPBP/ICAM1/ITGAL/BCL2L11/CD40/IRF9/HLA-DOB/RUNX3/CD3D/RBPJ/IRAK1/CCND3/E2F2/CD3G/LYN/PIK3CD/BID/HLA-A/STAT2/MAPK11/E2F1/CCND2/NFKBIE/OAS3/TRAF5/TRAF3/IFNAR2/CCNE2/TYK2/CCNA2/HDAC1/SYK/STAT1/HLA-E/HLA-DPB1/MAPK8/OAS2/IRAK4/ADRM1/TNFAIP3/HLA-G/HLA…
hsa04062	Chemokine signaling pathway	151	0.373923	1.66177	0.000339061	0.00209601	0.00146007	2491	tags=34%, list=18%, signal=28%	CXCL11/CXCL9/CXCL10/CX3CL1/CCL3L1/CXCL13/CXCL5/CXCR3/CXCL8/FGR/PIK3R6/NCF1/CXCR2/HCK/CCL4/CCR2/CXCR1/JAK2/CCL18/CCL5/CCR5/JAK3/CDC42/CCR1/KRAS/RAC2/GSK3A/ADCY2/GNB3/DOCK2/PIK3R5/GRK3/BCAR1/CCL2/PREX1/VAV1/ADCY7/PRKCB/WAS/SHC1/GNB4/LYN/PIK3CD/ADCY6/STAT2/PLCB2/SHC3/CCL4L2/PRKCD/ADCY4/GRK6
hsa00340	Histidine metabolism	20	-0.794619	-1.87913	0.000440901	0.0026769	0.00186471	1458	tags=75%, list=10%, signal=67%	HNMT/ALDH7A1/MAOA/ASPA/ALDH9A1/ALDH3A2/ALDH1B1/AOC1/MAOB/ALDH2/AMDHD1/HAL/CNDP1/FTCD/UROC1
hsa04977	Vitamin digestion and absorption	21	-0.780722	-1.8609	0.000459455	0.00274061	0.00190909	1711	tags=52%, list=12%, signal=46%	LMBRD1/SCARB1/BTD/SLC19A2/AMN/FOLH1/SLC52A3/LRAT/APOB/SLC19A3/APOA1
hsa04640	Hematopoietic cell lineage	74	0.460383	1.87733	0.000474777	0.00278318	0.00193875	2084	tags=46%, list=15%, signal=39%	CR2/TNF/CD19/IL1B/MS4A1/CSF3R/IL11/ITGA3/CD22/FCGR1A/HLA-DQB1/ITGA2B/CD38/CD8A/HLA-DOA/HLA-DMB/CD7/CSF1/HLA-DRB1/HLA-DRA/HLA-DQA1/CD33/ITGAM/IL1A/HLA-DPA1/HLA-DMA/CD8B/CD9/HLA-DOB/CD3D/CD3G/CD2/KIT/KITLG
hsa01212	Fatty acid metabolism	50	-0.661442	-1.83484	0.000516968	0.00297914	0.00207525	2678	tags=56%, list=19%, signal=46%	MCAT/ACSL3/OXSM/HACD1/SCD5/ACADVL/SCD/FASN/HSD17B4/HADHB/HACD3/CPT2/HADH/ACAT2/ACADM/CPT1A/ELOVL2/ACAT1/SCP2/ELOVL6/ECHS1/ACOX1/ACAA2/ACAA1/ACADS/ACSL1/ACADSB/EHHADH
hsa04964	Proximal tubule bicarbonate reclamation	18	-0.788411	-1.8333	0.000628818	0.00355021	0.00247306	1463	tags=67%, list=10%, signal=60%	ATP1B3/GLS2/AQP1/ATP1A1/ATP1B1/GLUD1/ATP1B2/GLUD2/CA2/PCK2/SLC38A3/PCK1
hsa04931	Insulin resistance	98	-0.566229	-1.70763	0.00063695	0.00355021	0.00247306	1265	tags=19%, list=9%, signal=18%	CD36/PPP1R3B/TBC1D4/PYGB/PRKAB2/PPP1R3C/CPT1A/PYGL/ACACB/PPARA/IL6/PCK2/AGT/SLC27A2/PPARGC1A/SLC27A5/SLC2A2/CREB3L3/PCK1
hsa04918	Thyroid hormone synthesis	60	-0.624444	-1.7735	0.000757645	0.00415483	0.00289423	1463	tags=30%, list=10%, signal=27%	ATP1B3/TSHR/GPX2/PRKCA/ATP1A1/GPX3/ATP1B1/PRKACB/ATP1B2/GSR/LRP2/IYD/SERPINA7/TTR/ASGR2/ASGR1/CREB3L3/ALB
hsa04152	AMPK signaling pathway	105	-0.558753	-1.69221	0.000811286	0.00437837	0.00304995	2308	tags=27%, list=16%, signal=22%	SCD5/PFKL/SCD/FASN/IRS1/IRS2/PIK3R1/PRKAA2/ADIPOR2/PPP2R5A/PPP2R1B/PPP2CB/CCND1/CD36/STRADB/PRKAB2/CPT1A/ACACB/PPARG/HNF4A/LEPR/PCK2/FBP1/PPARGC1A/PFKFB1/ADRA1A/CREB3L3/PCK1
hsa00591	Linoleic acid metabolism	18	-0.782929	-1.82055	0.000853955	0.00452339	0.00315097	883	tags=61%, list=6%, signal=57%	PLA2G2A/PLA2G4A/CYP2C19/PLA2G5/CYP2C9/CYP2J2/CYP2C8/CYP2E1/PLA2G12B/CYP3A4/CYP1A2
hsa05145	Toxoplasmosis	100	0.403008	1.65878	0.000864765	0.00452339	0.00315097	1566	tags=23%, list=11%, signal=21%	TNF/SOCS1/LY96/LAMA5/HLA-DQB1/PIK3R6/TLR2/HSPA6/TGFB1/HLA-DOA/HLA-DMB/JAK2/HLA-DRB1/CCR5/LAMB1/HLA-DRA/HLA-DQA1/HLA-DPA1/HLA-DMA/TLR4/PIK3R5/CD40/HLA-DOB
hsa00590	Arachidonic acid metabolism	42	-0.678468	-1.83154	0.0010499	0.0054086	0.0037676	1416	tags=40%, list=10%, signal=37%	PLA2G2A/CBR1/PLA2G4A/PTGIS/CYP2C19/PLA2G5/HPGD/PTGR1/EPHX2/CYP2C9/CYP2J2/CYP4F3/CYP2C8/CYP4F2/CYP2B6/CYP2E1/PLA2G12B
hsa04922	Glucagon signaling pathway	87	-0.573189	-1.69604	0.00115167	0.0058443	0.00407111	1092	tags=41%, list=8%, signal=38%	PRKAG2/EP300/PPP3CC/CAMK2D/AKT1/AKT3/CALM1/LDHAL6B/PHKA1/PDHA1/GNAQ/PLCB3/SIK2/PFKL/ITPR2/PDHB/PLCB4/PRKAA2/PDE3B/PHKA2/PYGB/PRKAB2/SIK1/CPT1A/PYGL/ACACB/PRKACB/PPARA/PCK2/FBP1/PPARGC1A/PFKFB1/SLC2A2/GCGR/CREB3L3/PCK1
hsa00910	Nitrogen metabolism	14	-0.821185	-1.81431	0.0011763	0.00588151	0.00409703	1246	tags=79%, list=9%, signal=72%	GLUL/CA14/CA8/CA12/CA13/CA3/GLUD1/GLUD2/CA2/CA5A/CPS1
hsa04145	Phagosome	130	0.361908	1.60621	0.00140671	0.0069316	0.00482851	1629	tags=31%, list=12%, signal=27%	FCGR3B/COLEC12/FCGR3A/CYBB/TUBB3/TAP1/NCF4/PLA2R1/FCGR1A/CLEC7A/HLA-DQB1/SEC61A2/TLR2/OLR1/NCF1/TAP2/HLA-DOA/HLA-DMB/HLA-DRB1/HLA-DRA/TLR6/HLA-DQA1/FCGR2A/HLA-B/ATP6V1C2/ITGAM/NCF2/HLA-F/HLA-DPA1/HLA-DMA/FCGR2B/TLR4/CORO1A/ITGB2/ATP6V1B2/HLA-DOB/ATP6AP1/TCIRG1/CYBA/TUBB4A
hsa00410	beta-Alanine metabolism	28	-0.716777	-1.82613	0.00146264	0.00710423	0.00494877	857	tags=46%, list=6%, signal=44%	ALDH9A1/ALDH3A2/ECHS1/ACOX1/ALDH1B1/ACADS/ALDH2/ALDH6A1/ABAT/EHHADH/CNDP1/UPB1/DPYS
hsa00480	Glutathione metabolism	46	-0.646474	-1.76828	0.00179911	0.00861548	0.0060015	2327	tags=50%, list=16%, signal=42%	TXNDC12/GSTK1/ANPEP/GSTO2/GPX4/GSTO1/GCLM/GSTM1/ODC1/RRM2B/GSTA4/GPX2/PRDX6/GCLC/MGST3/OPLAH/GPX3/IDH1/GSTA2/GSR/MGST1/NAT8/GSTA1
hsa01040	Biosynthesis of unsaturated fatty acids	25	-0.716325	-1.78485	0.00209682	0.00990165	0.00689743	2351	tags=56%, list=17%, signal=47%	HACD1/SCD5/SCD/HSD17B4/HACD3/ACOT4/ELOVL2/ACOT2/SCP2/ELOVL6/ACOX1/ACAA1/ACOT1/BAAT
hsa04672	Intestinal immune network for IgA production	36	0.53968	1.80654	0.00212684	0.00990581	0.00690033	1566	tags=50%, list=11%, signal=45%	TNFRSF13B/CD80/HLA-DQB1/MADCAM1/TGFB1/HLA-DOA/ICOS/HLA-DMB/HLA-DRB1/HLA-DRA/TNFSF13B/HLA-DQA1/HLA-DPA1/HLA-DMA/IL15/CD40/ITGB7/HLA-DOB
hsa04620	Toll-like receptor signaling pathway	86	0.392642	1.6148	0.0021638	0.00994177	0.00692538	2163	tags=33%, list=15%, signal=28%	CXCL11/TNF/CXCL9/CXCL10/IL1B/TLR8/CCL3L1/LY96/CD80/CXCL8/TLR2/TLR1/CTSK/CCL4/MAP3K8/CCL5/FADD/TLR6/TLR7/TLR4/CD40/IRF9/IRF5/IRAK1/PIK3CD/MAP2K2/STAT2/MAPK11
hsa02010	ABC transporters	38	-0.663734	-1.76411	0.00237419	0.010763	0.00749744	1036	tags=32%, list=7%, signal=29%	ABCA6/ABCD3/ABCC9/ABCA8/ABCC6/DEFB1/ABCG2/ABCB4/ABCG8/ABCG5/ABCC2/ABCB11
hsa00310	Lysine degradation	61	-0.594658	-1.69129	0.00261091	0.0116804	0.00813648	1505	tags=28%, list=11%, signal=25%	HADH/ALDH7A1/ACAT2/DHTKD1/GCDH/AASS/ALDH9A1/AADAT/ALDH3A2/MECOM/ACAT1/COLGALT2/ECHS1/ALDH1B1/ALDH2/EHHADH/PIPOX
hsa04659	Th17 cell differentiation	94	0.398608	1.6614	0.00266088	0.0117493	0.00818453	3351	tags=43%, list=24%, signal=33%	IL1B/GATA3/IL2RG/IL12RB1/HLA-DQB1/IL23A/IL21R/IRF4/FOXP3/TGFB1/HLA-DOA/HLA-DMB/JAK2/TBX21/LCK/HLA-DRB1/HLA-DRA/EBI3/JAK3/HLA-DQA1/HLA-DPA1/HLA-DMA/HLA-DOB/CD3D/CD3G/SMAD2/MAPK11/IFNGR2/NFKBIE/IL2RA/IL27RA/TYK2/IL2RB/STAT1/ZAP70/HLA-DPB1/MAPK8/SMAD3/MTOR/STAT5A
hsa00640	Propanoate metabolism	29	-0.70481	-1.80435	0.00276272	0.0120426	0.00838884	1664	tags=45%, list=12%, signal=40%	BCKDHB/PCCB/ACSS2/SUCLG2/PCCA/ACACB/ECHS1/ACOX1/ACSS3/ACADS/ALDH6A1/ABAT/EHHADH
hsa05208	Chemical carcinogenesis - reactive oxygen species	188	-0.481447	-1.51189	0.00295124	0.0127016	0.00884783	3716	tags=46%, list=26%, signal=34%	ATP5MC1/BRAF/MAPK10/COX6A1/NDUFB2/UQCRC2/SDHA/PTPN11/SDHC/ATP5F1A/NDUFB7/HGF/NDUFA12/ATP5PO/COX7A2/AKT1/SOS2/AKT3/NDUFC1/COX6B1/GSTM3/ATP5F1D/UQCRFS1/NDUFB3/NDUFS1/NDUFA2/JUN/SLC26A1/NDUFA8/VDAC2/NDUFB1/AHR/NFE2L2/VDAC1/VDAC3/ATP5PD/COX5B/COX4I1/UQCR10/PPIF/NDUFA4/NDUFV1/ATP5PF/ATP5MC3/UQCRC1/GSTO2/NDUFB10/NDUFA5/COX7B/SDHB/ATP5F1B/CYC1/PIK3R1/NDUFB5/GSTO1/GSTM1/AKR1C2/COX7C/COX7A1/NDUFB9/NDUFAB1…
hsa01210	2-Oxocarboxylic acid metabolism	29	-0.699983	-1.79199	0.00336006	0.0142802	0.00994753	1723	tags=45%, list=12%, signal=39%	ACO2/BCKDHB/DHTKD1/AADAT/IDH1/GPT/GOT2/GOT1/GPT2/NAGS/OGDHL/AGXT2/AGXT
hsa00020	Citrate cycle (TCA cycle)	29	-0.699857	-1.79167	0.00340983	0.0143129	0.00997027	2613	tags=52%, list=18%, signal=42%	PDHA1/ACO1/SUCLG1/MDH2/PDHB/SDHB/ACO2/FH/SDHD/SUCLG2/IDH1/PCK2/PC/OGDHL/PCK1
hsa00100	Steroid biosynthesis	16	-0.760154	-1.72131	0.00351246	0.0145638	0.0101451	1611	tags=62%, list=11%, signal=55%	SOAT1/HSD17B7/SQLE/FDFT1/DHCR7/SC5D/CYP51A1/EBP/TM7SF2/MSMO1
hsa04061	Viral protein interaction with cytokine and cytokine receptor	67	0.429795	1.70524	0.00436721	0.0178898	0.0124619	1175	tags=34%, list=8%, signal=32%	CXCL11/TNF/CXCL9/CXCL10/CX3CL1/CCL3L1/CXCL13/IL2RG/CXCL5/CXCR3/CXCL8/CXCR2/CCL4/CCR2/CXCR1/CCL18/CSF1/CCL5/CCR5/IL20RB/CCR1/IL18RAP/TNFSF10
hsa00051	Fructose and mannose metabolism	29	-0.688446	-1.76246	0.00495295	0.0200476	0.0139651	338	tags=28%, list=2%, signal=27%	ALDOC/TKFC/SORD/FBP1/AKR1B10/KHK/PFKFB1/ALDOB
hsa05162	Measles	116	0.348962	1.53647	0.00516775	0.020671	0.0143993	3889	tags=40%, list=27%, signal=29%	IL1B/IL2RG/TLR2/HSPA6/FADD/JAK3/TLR7/CDK6/IL1A/MX2/FCGR2B/TLR4/IRF9/MX1/CD3D/IRAK1/CCND3/CD3G/SLAMF1/PIK3CD/BID/STAT2/CCND2/OAS3/IL2RA/TRAF3/IFNAR2/CCNE2/TYK2/IL2RB/STAT1/RCHY1/MAPK8/MSN/OAS2/IRAK4/TNFAIP3/STAT5A/TAB2/NFKB1/IKBKE/CSNK2A1/EIF2AK3/MAVS/PIK3R3/TBK1
hsa00900	Terpenoid backbone biosynthesis	21	-0.723275	-1.72397	0.00544792	0.0215383	0.0150034	1851	tags=43%, list=13%, signal=37%	FDPS/PDSS2/PCYOX1/ACAT2/MVK/HMGCS1/ACAT1/PMVK/HMGCS2
hsa04060	Cytokine-cytokine receptor interaction	180	0.30461	1.34344	0.00581051	0.0227078	0.0158181	1673	tags=29%, list=12%, signal=26%	CXCL11/LTB/TNF/CXCL9/CXCL10/IL1B/TNFRSF13B/CX3CL1/CCL3L1/CSF3R/CXCL13/IL2RG/IL11/CXCL5/IL12RB1/CXCR3/OSM/IL23A/IL21R/CXCL8/CSF2RB/CXCR2/AMH/BMP8A/TGFB1/CCL4/IL17RB/CCR2/IFNK/CXCR1/CCL18/TNFRSF9/CSF1/CCL5/CCR5/IL20RB/TNFSF13B/EBI3/CCR1/IL18RAP/TNFSF10/IL1A/TNFSF11/IL15/CD40/BMP4/CCL2/INHBA/TNFRSF4/BMP8B/IL22RA1/CD27/TNFRSF19
hsa00030	Pentose phosphate pathway	26	-0.690793	-1.72641	0.00675288	0.0260907	0.0181746	2316	tags=46%, list=16%, signal=39%	PRPS2/PFKL/SHPK/RBKS/PGM2/ALDOC/H6PD/PGM1/GLYCTK/RGN/FBP1/ALDOB
hsa05033	Nicotine addiction	14	0.671661	1.79461	0.00892351	0.0340898	0.0237468	1520	tags=43%, list=11%, signal=38%	CACNA1A/GABRB3/GRIN3A/GRIN3B/CHRNA7/GRIA3
hsa04621	NOD-like receptor signaling pathway	148	0.319911	1.42065	0.00907996	0.0343021	0.0238946	3889	tags=41%, list=27%, signal=30%	TNF/AIM2/GBP5/IL1B/TRPM2/MEFV/CYBB/GBP4/NLRP1/CXCL8/GBP1/NOD2/P2RX7/CCL5/FADD/CARD9/RBCK1/TRAF2/NLRC4/PSTPIP1/ANTXR1/NLRP12/TLR4/CASP1/IRF9/CCL2/CYBA/ANTXR2/TP53BP1/STAT2/MAPK11/PLCB2/CARD16/TRPV2/OAS3/CARD8/TRAF5/PRKCD/NAIP/TRAF3/IFNAR2/TYK2/STAT1/MAPK8/OAS2/IRAK4/PYCARD/DNM1L/TNFAIP3/BIRC3/TAB2/NFKB1/CXCL3/RIPK1/IKBKE/ITPR1/CASP4/MAVS/NLRP3/PKN1/TBK1
hsa00770	Pantothenate and CoA biosynthesis	18	-0.723061	-1.68134	0.00970664	0.0362666	0.0252631	801	tags=39%, list=6%, signal=37%	ALDH3A2/ALDH1B1/ENPP1/ALDH2/PANK1/UPB1/DPYS
hsa00790	Folate biosynthesis	21	-0.702957	-1.67554	0.0103024	0.038074	0.0265221	2244	tags=52%, list=16%, signal=44%	MOCS1/PTS/SPR/PCBD1/CBR1/GGH/GPHN/QDPR/ALPL/AKR1B10/PAH
hsa04950	Maturity onset diabetes of the young	16	-0.721573	-1.63394	0.0113518	0.0415011	0.0289094	1596	tags=69%, list=11%, signal=61%	ONECUT1/HNF1B/HHEX/FOXA3/HES1/HNF4G/PDX1/HNF4A/PAX6/SLC2A2/PKLR
hsa04080	Neuroactive ligand-receptor interaction	148	-0.475064	-1.47432	0.0117324	0.0424363	0.0295609	917	tags=19%, list=6%, signal=18%	BDKRB1/AGTR1/C3/TBXA2R/F2RL1/ADRA1B/ADRA2B/PGRMC1/P2RY1/PTH1R/EDNRB/THRB/AVPR1A/C5/LEPR/VIPR1/PAQR9/SSTR1/NPBWR1/GHR/HTR1D/AGT/NPW/GCGR/KNG1/ADRA1A/F2/PLG
hsa05170	Human immunodeficiency virus 1 infection	176	0.29298	1.28589	0.0136479	0.0488451	0.0340252	4026	tags=38%, list=28%, signal=27%	TNF/APOBEC3A/TAP1/TLR2/APOBEC3D/TAP2/APOBEC3G/CCR5/FADD/CGAS/HLA-B/KRAS/TRAF2/RAC2/HLA-F/GNB3/TLR4/TAPBP/APOBEC3F/SAMHD1/CD3D/PRKCB/IRAK1/GNB4/CD3G/APOBEC3B/PIK3CD/MAP2K2/BID/HLA-A/MAPK11/TRAF5/TRIM5/CCNB2/APOBEC3C/PTK2B/PAK4/HLA-E/HRAS/PAK6/CDC25C/MAPK8/CDK1/BTRC/IRAK4/CXCR4/LIMK1/ATM/MTOR/HLA-G/HLA-C/LIMK2/TAB2/PPP3CA/NFKB1/AP1S3/B2M/RIPK1/ITPR1/PDIA3/PIK3R3/TBK1/MAP2K6/PLCG1/MAPK14/MAP2K1
hsa00604	Glycosphingolipid biosynthesis - ganglio series	14	0.652503	1.74342	0.014203	0.0503024	0.0350404	839	tags=36%, list=6%, signal=34%	ST6GALNAC5/B4GALNT1/ST8SIA1/B3GALT4/HEXA
hsa05143	African trypanosomiasis	28	-0.643076	-1.63836	0.0153261	0.0533068	0.0371332	1203	tags=57%, list=9%, signal=52%	THOP1/MYD88/GNAQ/PLCB3/HBA2/PLCB4/APOL1/VCAM1/IL18/PRKCA/F2RL1/IL6/IDO2/KNG1/HPR/APOA1
hsa05164	Influenza A	138	0.319521	1.41057	0.0153649	0.0533068	0.0371332	3309	tags=39%, list=23%, signal=30%	TNF/CXCL10/IL1B/HLA-DQB1/CXCL8/RSAD2/PML/HLA-DOA/TPSB2/HLA-DMB/JAK2/TPSAB1/CCL5/HLA-DRB1/FADD/HLA-DRA/HLA-DQA1/TLR7/CDK6/TNFSF10/IL1A/MX2/HLA-DPA1/HLA-DMA/TLR4/CASP1/ICAM1/IRF9/CCL2/HLA-DOB/MX1/PRKCB/CCND3/PIK3CD/MAP2K2/BID/STAT2/CIITA/CPSF4/IFNGR2/OAS3/TRAF3/IFNAR2/TYK2/STAT1/TRIM25/RAB11A/KPNA6/HLA-DPB1/OAS2/IRAK4/PYCARD/NXF1/KPNA2
hsa00360	Phenylalanine metabolism	13	-0.766565	-1.68599	0.0194886	0.0669307	0.0466235	980	tags=62%, list=7%, signal=57%	MAOA/MAOB/GOT2/GOT1/DDC/PAH/HPD/TAT
hsa00062	Fatty acid elongation	25	-0.648367	-1.61552	0.0197069	0.0670034	0.0466742	1636	tags=52%, list=12%, signal=46%	HACD2/HADHA/HACD1/HADHB/HACD3/HADH/ACOT4/ELOVL2/ACOT2/ELOVL6/ECHS1/ACAA2/ACOT1
hsa00130	Ubiquinone and other terpenoid-quinone biosynthesis	11	-0.779096	-1.64319	0.0200693	0.06756	0.0470619	2356	tags=55%, list=17%, signal=45%	COQ5/VKORC1/GGCX/NQO1/HPD/TAT
hsa04622	RIG-I-like receptor signaling pathway	52	0.422588	1.54964	0.0203478	0.0678259	0.0472472	5268	tags=60%, list=37%, signal=38%	TNF/CXCL10/CXCL8/ISG15/IFNK/TBKBP1/FADD/TRAF2/MAPK11/TRAF3/TRIM25/CASP10/MAPK8/NFKB1/RIPK1/IKBKE/ZNFX1/MAVS/TBK1/MAPK14/MAPK12/ATG12/MAPK9/CYLD/IRF3/IRF7/TRADD/CHUK/IKBKG/TRAF6/MAPK13
hsa04350	TGF-beta signaling pathway	98	-0.487171	-1.46921	0.0218776	0.0722172	0.0503061	1929	tags=20%, list=14%, signal=18%	LRRC32/ACVR1/MYC/PPP2R1B/PPP2CB/THSD4/ID2/ID1/FMOD/GDF7/ID4/CHRD/BMP5/FST/LEFTY1/TFR2/HJV/INHBC/HAMP/TF
hsa05150	Staphylococcus aureus infection	55	-0.549289	-1.53421	0.0240917	0.0787613	0.0548647	966	tags=27%, list=7%, signal=26%	C2/C1R/C3/CFH/DEFB1/C5/C4A/C4B/KRT23/DSG1/MASP2/FGG/MASP1/PLG/MBL2
hsa00760	Nicotinate and nicotinamide metabolism	30	-0.614536	-1.58598	0.0247891	0.0802695	0.0559153	1484	tags=33%, list=10%, signal=30%	NNT/PNP/NT5M/NAPRT/NUDT12/NT5E/NADK2/ENPP1/AOX1/QPRT
hsa04216	Ferroptosis	37	-0.583834	-1.5586	0.0306083	0.0981774	0.0683899	2660	tags=43%, list=19%, signal=35%	VDAC2/ACSL3/VDAC3/NCOA4/GPX4/GCLM/FTL/SAT2/GCLC/CP/SLC39A14/HMOX1/STEAP3/ACSL1/SLC40A1/TF
hsa00240	Pyrimidine metabolism	50	-0.532872	-1.47818	0.0327273	0.103384	0.072017	1783	tags=24%, list=13%, signal=21%	NME7/RRM2B/NT5C3B/DCTPP1/NT5M/DHODH/NT5E/ENTPD5/ENTPD3/ENPP1/UPB1/DPYS
hsa03083	Polycomb repressive complex	82	0.343885	1.40578	0.0328398	0.103384	0.072017	5326	tags=50%, list=38%, signal=31%	CBX2/EPOP/CBX8/BCORL1/AURKB/ASXL3/WDR5B/CBX4/OGT/LCOR/CBX7/MGA/SFMBT2/HDAC1/EZH1/E2F6/YAF2/FOXK1/CBX6/PCGF3/L3MBTL1/EED/PCGF2/CBX3/RBBP4/FOXK2/MAX/PHC2/PCGF1/PHF1/UBE2D1/MBD5/SCMH1/DCAF7/ASXL2/JARID2/UBE2D3/USP16/BAP1/TEX10/ASXL1
hsa05146	Amoebiasis	82	-0.485102	-1.42303	0.0385051	0.120108	0.0836663	1919	tags=24%, list=14%, signal=21%	PIK3R1/PLCB4/LAMC3/FN1/PRDX1/IL1R1/CD14/PRKCA/GNA14/CD1C/COL4A3/COL4A4/PRKACB/CXCL2/IL6/C8G/ARG1/C8B/C9/C8A
hsa04925	Aldosterone synthesis and secretion	74	-0.492799	-1.43269	0.0390805	0.120794	0.0841445	1001	tags=42%, list=7%, signal=39%	CAMK2D/ADCY1/ADCY5/ATF1/CACNA1H/CALM1/ADCY9/GNA11/GNAQ/PLCB3/CACNA1D/ITPR2/PLCB4/SCARB1/ATP1B3/KCNK9/PRKCA/ATP1A1/NR4A2/CYP21A2/AGTR1/NR4A1/PDE2A/ATP1B1/LDLR/PRKACB/ATP1B2/CACNA1G/AGT/ATP2B2/CREB3L3
hsa05322	Systemic lupus erythematosus	46	-0.53931	-1.47515	0.0410448	0.125723	0.0875778	966	tags=26%, list=7%, signal=24%	C2/C1R/C3/C7/C5/C4A/C4B/C8G/C6/C8B/C9/C8A
hsa00730	Thiamine metabolism	12	-0.711282	-1.53988	0.0419255	0.127274	0.0886582	629	tags=58%, list=4%, signal=56%	ACP1/THTPA/AK1/NTPCR/AK4/AK7/ALPL
hsa04664	Fc epsilon RI signaling pathway	56	0.391133	1.4692	0.0423133	0.127314	0.0886865	2163	tags=29%, list=15%, signal=24%	PLA2G4F/TNF/PLA2G4C/ALOX5AP/BTK/LCP2/MS4A2/KRAS/RAC2/FCER1G/VAV1/LYN/JMJD7-PLA2G4B/PIK3CD/MAP2K2/MAPK11
hsa04740	Olfactory transduction	32	0.435898	1.45824	0.0428718	0.127863	0.0890687	1678	tags=28%, list=12%, signal=25%	CNGB1/OR2A1/SLC24A4/ANO2/GNAL/OR10A2/OR52B6/GRK3/CAMK2B
hsa00670	One carbon pool by folate	19	-0.637195	-1.48471	0.0489614	0.144756	0.100836	1062	tags=58%, list=8%, signal=54%	ATIC/DHFR2/MTFMT/SHMT2/MTHFR/TYMS/MTHFS/MTHFD1/SHMT1/ALDH1L1/FTCD
hsa00430	Taurine and hypotaurine metabolism	14	-0.671766	-1.48418	0.0528771	0.154985	0.107961	274	tags=36%, list=2%, signal=35%	FMO4/FMO5/BAAT/FMO3/CDO1
hsa03250	Viral life cycle - HIV-1	59	0.357842	1.36563	0.0558722	0.162364	0.113102	4739	tags=42%, list=34%, signal=28%	APOBEC3A/APOBEC3D/APOBEC3G/CCR5/MX2/BICD1/APOBEC3F/MX1/SAMHD1/APOBEC3B/MAP1A/TRIM5/APOBEC3C/CHMP4A/CXCR4/NUP153/FURIN/CHMP6/SUPT5H/XPO1/VPS4B/SMARCB1/BICD2/CPSF7/MAP1S
hsa05416	Viral myocarditis	60	0.355779	1.35934	0.0571484	0.164665	0.114705	1566	tags=30%, list=11%, signal=27%	CD80/HLA-DQB1/HLA-DOA/HLA-DMB/HLA-DRB1/PRF1/HLA-DRA/HLA-DQA1/HLA-B/RAC2/HLA-F/HLA-DPA1/HLA-DMA/ITGB2/ICAM1/ITGAL/CD40/HLA-DOB
hsa04657	IL-17 signaling pathway	72	0.317346	1.29154	0.0675815	0.19309	0.134505	1153	tags=18%, list=8%, signal=17%	MMP9/TNF/S100A8/CXCL10/IL1B/CXCL5/LCN2/CXCL8/IL17RB/MUC5B/FADD/TRAF2/S100A9
hsa05135	Yersinia infection	130	0.289158	1.28334	0.0687593	0.194818	0.135709	4444	tags=45%, list=31%, signal=31%	TNF/IL1B/MEFV/CXCL8/CD8A/FYB1/LCP2/LCK/CDC42/FCGR2A/TRAF2/RAC2/NLRC4/TLR4/CASP1/CD8B/BCAR1/CCL2/VAV1/ARPC1B/IRAK1/WAS/PIK3CD/MAP2K2/MAPK11/RPS6KA2/PTK2B/ARHGEF1/ZAP70/WIPF1/MAPK8/WASF2/GIT2/IRAK4/RHOG/PYCARD/LIMK1/RPS6KA1/TAB2/NFKB1/NLRP3/SRC/PKN1/PIK3R3/TBK1/MAP2K6/PLCG1/MAPK14/MAP2K1/RPS6KA6/AKT2/GSK3B/MAP2K4/MAPK12/ITGA4/ITGA5/PIP5K1B/CRKL/MAPK9
hsa04714	Thermogenesis	199	-0.401121	-1.26422	0.0714286	0.200708	0.139812	3966	tags=46%, list=28%, signal=33%	NDUFS8/ACSL5/KDM3B/COA7/NDUFB11/CREB3L4/PNPLA2/CREB3/NDUFS4/COA3/ATP5MC1/COX6A1/NDUFB2/UQCRC2/SDHA/SDHC/ATP5F1A/ACTG1/RHEB/NDUFB7/PRKAG2/NDUFA12/ATP5PO/SMARCD1/SMARCD2/COX7A2/ADCY1/SOS2/ADCY5/NDUFC1/COX6B1/ATP5F1D/SMARCC2/UQCRFS1/NDUFB3/NDUFS1/NDUFA2/ADCY9/RPS6/NDUFA8/NDUFB1/ACSL3/ATP5PD/COX5B/RPS6KA3/COX4I1/UQCR10/NDUFA4/ACTL6A/NDUFAF3/NDUFV1/PRKG1/PRDM16/COA4/ATP5PF/NDUFAF8/ATP5MC3/UQCRC1/NDUFB…
hsa04927	Cortisol synthesis and secretion	49	-0.502335	-1.38848	0.0745721	0.207824	0.144769	3191	tags=43%, list=23%, signal=33%	ADCY1/ADCY5/PDE8A/CACNA1H/ADCY9/GNA11/GNAQ/PLCB3/CACNA1D/ITPR2/PLCB4/SCARB1/PBX1/CYP21A2/AGTR1/NR4A1/LDLR/PRKACB/CACNA1G/AGT/CREB3L3
hsa04022	cGMP-PKG signaling pathway	130	-0.423659	-1.30837	0.0752916	0.208123	0.144977	2711	tags=28%, list=19%, signal=23%	GNA11/VDAC2/VDAC1/GNAQ/PLCB3/VDAC3/CACNA1D/PPIF/BDKRB2/NFATC2/PRKG1/ITPR2/FXYD2/IRS1/IRS2/PLCB4/PDE3B/GATA4/GUCY1A1/ATP1B3/KCNMA1/SLC25A4/ATP1A1/KCNJ8/AGTR1/PDE2A/ATP1B1/ADRA1B/ADRA2B/CNGA1/ATP1B2/EDNRB/PDE3A/ATP2B2/KNG1/ADRA1A/CREB3L3
hsa05030	Cocaine addiction	37	-0.532301	-1.42103	0.0768246	0.210648	0.146736	980	tags=14%, list=7%, signal=13%	MAOA/PRKACB/MAOB/DDC/CREB3L3
hsa04972	Pancreatic secretion	60	-0.480695	-1.36523	0.078478	0.21346	0.148695	2204	tags=30%, list=16%, signal=25%	ITPR2/SLC4A4/FXYD2/RAB27B/PLCB4/ATP1B3/KCNMA1/PLA2G2A/PRKCA/ATP1A1/ATP1B1/SLC12A2/PLA2G5/ATP1B2/CA2/ATP2B2/CPB2/PLA2G12B
hsa05235	PD-L1 expression and PD-1 checkpoint pathway in cancer	82	0.314859	1.28712	0.0836044	0.225599	0.157151	4026	tags=39%, list=28%, signal=28%	CD274/TLR2/ALK/JAK2/LCK/KRAS/BATF/TLR4/CD3D/PTPN6/CD3G/PIK3CD/MAP2K2/MAPK11/BATF2/IFNGR2/NFKBIE/MAP3K3/PDCD1/STAT1/ZAP70/HRAS/MTOR/PPP3CA/NFKB1/RASGRP1/CSNK2A1/PIK3R3/MAP2K6/PLCG1/MAPK14/MAP2K1
hsa05219	Bladder cancer	38	0.396775	1.35071	0.0887181	0.235196	0.163837	2296	tags=32%, list=16%, signal=27%	MMP9/DAPK2/CXCL8/CDKN2A/DAPK1/KRAS/TYMP/DAPK3/E2F2/MAP2K2/MMP2/E2F1
hsa04920	Adipocytokine signaling pathway	56	-0.480706	-1.34593	0.0899281	0.235196	0.163837	2031	tags=25%, list=14%, signal=21%	IRS1/IRS2/PRKAA2/ADIPOR2/CD36/PRKAB2/CPT1A/ACACB/PPARA/LEPR/ACSL1/PCK2/PPARGC1A/PCK1
hsa04666	Fc gamma R-mediated phagocytosis	90	0.317385	1.30846	0.0893492	0.235196	0.163837	1947	tags=22%, list=14%, signal=19%	PLA2G4F/FCGR3B/FCGR3A/FCGR1A/PLA2G4C/NCF1/HCK/CDC42/FCGR2A/RAC2/FCGR2B/AMPH/PTPRC/VAV1/PRKCB/ARPC1B/WAS/LYN/JMJD7-PLA2G4B/PIK3CD
hsa04932	Non-alcoholic fatty liver disease	139	-0.41428	-1.28527	0.0896624	0.235196	0.163837	3684	tags=45%, list=26%, signal=34%	MAPK10/COX6A1/NDUFB2/UQCRC2/SDHA/SDHC/ITCH/MLX/NDUFB7/PRKAG2/NDUFA12/COX7A2/AKT1/SREBF1/AKT3/NDUFC1/COX6B1/UQCRFS1/NDUFB3/NDUFS1/SOCS3/NDUFA2/TNFRSF1A/JUN/NDUFA8/NDUFB1/RXRA/COX5B/COX4I1/UQCR10/NDUFA4/NDUFV1/UQCRC1/NDUFB10/IRS1/NDUFA5/COX7B/SDHB/CYC1/IRS2/PIK3R1/NDUFB5/PRKAA2/ADIPOR2/COX7C/COX7A1/NDUFB9/NDUFAB1/NDUFS2/NDUFB6/COX6C/NDUFA6/UQCRQ/SDHD/IL6R/PRKAB2/PPARG/PPARA/IL6/CEBPA/LEPR/PKLR/CYP2…
hsa04710	Circadian rhythm	31	-0.530446	-1.37485	0.0923695	0.237921	0.165735	4312	tags=61%, list=30%, signal=43%	DBP/SKP1/CRY1/RBX1/CUL1/PRKAG2/RORA/NR1D2/RORB/NPAS2/CRY2/PRKAA2/BHLHE40/NFIL3/PER1/PER3/RORC/PRKAB2/NR1D1
hsa04810	Regulation of actin cytoskeleton	195	-0.397228	-1.25058	0.092228	0.237921	0.165735	1919	tags=15%, list=14%, signal=13%	PIK3R1/ITGA8/CHRM5/PFN2/FN1/CFL2/ARPC1A/FGF7/WASL/RAC3/ITGB3/PDGFRA/IQGAP2/ITGA7/MYH11/BDKRB1/C7/PAK5/CXCL12/FGFR2/PDGFD/SCIN/C5/C8G/C6/C8B/KNG1/C9/F2/C8A
hsa00564	Glycerophospholipid metabolism	82	-0.448751	-1.3164	0.0939977	0.240295	0.167388	1479	tags=18%, list=10%, signal=16%	MBOAT1/PLA2G2A/PLA2G4A/PLPP3/PLD1/LCAT/PCYT2/PLA2G5/ETNK2/PEMT/GPAT3/GPD1/GPAM/ETNPPL/PLA2G12B
hsa05166	Human T-cell leukemia virus 1 infection	203	0.252041	1.11187	0.0981432	0.24902	0.173466	3505	tags=34%, list=25%, signal=26%	TNF/TERT/IL2RG/SLC2A1/HLA-DQB1/SPI1/TGFB1/HLA-DOA/HLA-DMB/CDKN2A/LCK/CREB5/HLA-DRB1/HLA-DRA/JAK3/HLA-DQA1/HLA-B/KRAS/HLA-F/ADCY2/HLA-DPA1/HLA-DMA/IL15/ITGB2/ICAM1/ITGAL/CD40/HLA-DOB/ADCY7/CD3D/CCND3/E2F2/CD3G/PIK3CD/MAP2K2/ADCY6/SMAD2/MAD1L1/CDC20/HLA-A/ANAPC2/CRTC1/ANAPC5/E2F1/CCND2/CHEK2/CCNB2/ADCY4/PTTG1/MAP3K3/IL2RA/TCF3/CCNE2/TGFB2/MAD2L1/CCNA2/IL2RB/HLA-E/HRAS/HLA-DPB1/MAPK8/ATM/SMAD3/NRP1/…
hsa04623	Cytosolic DNA-sensing pathway	64	0.332706	1.31565	0.10188	0.256587	0.178737	1718	tags=19%, list=12%, signal=17%	AIM2/CXCL10/IL1B/ZBP1/MEFV/CCL4/CCL5/FADD/CGAS/CASP1/SAMHD1/POLR3K
hsa04726	Serotonergic synapse	74	-0.450836	-1.31069	0.105747	0.264368	0.184157	998	tags=31%, list=7%, signal=29%	GNG12/GNAQ/PLCB3/PTGS2/CACNA1D/ITPR2/CYP2C18/DUSP1/PLCB4/KCNN2/PLA2G4A/PRKCA/MAOA/CYP2C19/PRKACB/MAOB/HTR1D/DDC/CYP2C9/KCNJ3/CYP2J2/CYP2D6/CYP2C8
hsa00230	Purine metabolism	111	-0.418456	-1.27097	0.107492	0.266768	0.185829	3575	tags=40%, list=25%, signal=30%	NME1/ENPP4/AK1/PDE4D/PDE7A/ADCY1/ATIC/ADCY5/PDE8A/PAPSS2/IMPDH2/ADCY9/GUCY2C/RRM2/NTPCR/AK3/PRPS2/NUDT9/AMPD2/PDE1A/PDE3B/NME7/RRM2B/GUCY1A1/PGM2/PNP/NT5M/PDE11A/PGM1/ADCY10/XDH/ENTPD2/PDE2A/NT5E/PDE7B/FHIT/ENTPD5/ENTPD3/AK4/GDA/AK7/ENPP1/PDE3A/ALLC
hsa00500	Starch and sucrose metabolism	24	-0.558414	-1.37579	0.109091	0.268775	0.187227	1559	tags=42%, list=11%, signal=37%	PGM2/UGP2/AGL/PYGB/PGM2L1/PGM1/PYGL/GYG2/ENPP1/MGAM2
hsa04961	Endocrine and other factor-regulated calcium reabsorption	39	-0.500093	-1.33713	0.110828	0.271008	0.188782	2833	tags=38%, list=20%, signal=31%	ADCY9/GNAQ/PLCB3/BDKRB2/FXYD2/PLCB4/ATP1B3/ESR1/PRKCA/ATP1A1/ATP1B1/PRKACB/ATP1B2/PTH1R/ATP2B2
hsa01524	Platinum drug resistance	66	-0.455967	-1.31518	0.113186	0.271008	0.188782	3160	tags=27%, list=22%, signal=21%	AKT1/AKT3/GSTM3/BCL2/CDKN1A/TOP2B/GSTO2/PIK3R1/GSTO1/GSTM1/SLC31A1/GSTA4/MGST3/GSTA2/ATP7B/MGST1/GSTA1/ABCC2
hsa04530	Tight junction	150	-0.403411	-1.25329	0.11275	0.271008	0.188782	3065	tags=29%, list=22%, signal=23%	BVES/DLG2/MYH10/CD1D/SLC9A3R1/TUBA1C/ACTR3C/JUN/CLDN7/CDK4/CACNA1D/PARD6B/MYH14/F11R/MARVELD2/TJP2/CLDN1/CRB3/CLDN2/MARVELD3/PRKAA2/MPDZ/GATA4/PPP2R1B/PPP2CB/CCND1/ARPC1A/CGNL1/PARD6A/OCLN/AMOT/CLDN3/MAGI1/CLDN16/CLDN23/PRKAB2/MYH11/CD1C/CLDN14/CGN/PRKACB/CLDN10/CLDN9/CLDN18
hsa04660	T cell receptor signaling pathway	108	0.276324	1.18078	0.113097	0.271008	0.188782	3127	tags=28%, list=22%, signal=22%	TNF/CD8A/ICOS/MAP3K8/LCP2/LCK/CDC42/KRAS/PPP2R2C/CD8B/PTPRC/VAV1/CD3D/CARD11/PTPN6/CD3G/PIK3CD/MAP2K2/CTLA4/PPP2R5B/MAPK11/NFKBIE/NCK1/PDCD1/PAK4/ZAP70/HRAS/PAK6/MAPK8/SOS1
hsa04910	Insulin signaling pathway	119	-0.410115	-1.25265	0.126078	0.299765	0.208815	2137	tags=17%, list=15%, signal=14%	FASN/IRS1/IRS2/PIK3R1/PRKAA2/PDE3B/PHKA2/SORBS1/PPP1R3B/PYGB/PRKAB2/PPP1R3C/PYGL/ACACB/PRKACB/PCK2/FBP1/PPARGC1A/PCK1/PKLR
hsa04744	Phototransduction	10	0.572013	1.37809	0.12963	0.30607	0.213207	764	tags=20%, list=5%, signal=19%	CNGB1/PDE6B
hsa04911	Insulin secretion	63	-0.44091	-1.26075	0.153483	0.359891	0.250698	1498	tags=22%, list=11%, signal=20%	KCNN2/ATP1B3/KCNMA1/PRKCA/ATP1A1/RIMS2/ATP1B1/PRKACB/RAPGEF4/ATP1B2/PDX1/SNAP25/SLC2A2/CREB3L3
hsa00785	Lipoic acid metabolism	17	-0.565193	-1.30389	0.164179	0.378881	0.263926	2613	tags=41%, list=18%, signal=34%	PDHA1/PDHB/BCKDHB/ACSM1/DHTKD1/OGDHL/GLDC
hsa04974	Protein digestion and absorption	71	-0.425929	-1.23291	0.164925	0.378881	0.263926	2139	tags=34%, list=15%, signal=29%	COL21A1/FXYD2/SLC7A7/SLC7A8/SLC1A1/SLC38A2/COL18A1/ATP1B3/COL14A1/SLC3A1/ELN/ATP1A1/COL5A3/COL4A3/ATP1B1/COL4A4/DPP4/ATP1B2/SLC6A19/KCNE3/MME/COL25A1/XPNPEP2/CPB2
hsa04625	C-type lectin receptor signaling pathway	89	0.285526	1.18383	0.164854	0.378881	0.263926	4323	tags=39%, list=31%, signal=27%	CLEC4E/TNF/IL1B/CLEC7A/IRF1/IL23A/LSP1/CARD9/KRAS/FCER1G/CASP1/IRF9/PIK3CD/STAT2/MAPK11/PRKCD/SYK/STAT1/HRAS/MAPK8/PYCARD/RELB/PPP3CA/NFKB1/IKBKE/ITPR1/NLRP3/SRC/PIK3R3/RRAS2/MAPK14/KSR1/AKT2/MAPK12/MDM2
hsa04613	Neutrophil extracellular trap formation	96	0.280727	1.1668	0.166174	0.379188	0.26414	2172	tags=31%, list=15%, signal=27%	FCGR3B/TLR8/FCGR3A/CYBB/FPR1/NCF4/FCGR1A/CLEC7A/ITGA2B/TLR2/NCF1/HDAC7/FCGR2A/TLR7/FPR3/ITGAM/NCF2/RAC2/TLR4/CASP1/ITGB2/ITGAL/SELPLG/CYBA/PRKCB/PIK3CD/MAP2K2/SIGLEC9/MAPK11/PLCB2
hsa00190	Oxidative phosphorylation	106	-0.399497	-1.20753	0.175764	0.398399	0.277522	4101	tags=53%, list=29%, signal=38%	ATP5PB/COX5A/CYCS/ATP6V1D/NDUFS8/NDUFB11/NDUFS4/ATP5MC1/COX6A1/NDUFB2/UQCRC2/SDHA/SDHC/LHPP/ATP5F1A/NDUFB7/NDUFA12/ATP5PO/COX7A2/NDUFC1/COX6B1/ATP5F1D/UQCRFS1/NDUFB3/NDUFS1/NDUFA2/NDUFA8/NDUFB1/ATP5PD/ATP6V0A1/COX5B/COX4I1/UQCR10/NDUFA4/NDUFV1/ATP5PF/ATP5MC3/UQCRC1/NDUFB10/NDUFA5/COX7B/SDHB/ATP5F1B/CYC1/NDUFB5/COX7C/COX7A1/NDUFB9/NDUFAB1/NDUFS2/NDUFB6/COX6C/NDUFA6/UQCRQ/SDHD/ATP6V0E2
hsa04928	Parathyroid hormone synthesis, secretion and action	96	-0.404145	-1.21418	0.180816	0.407135	0.283608	3040	tags=31%, list=21%, signal=25%	ADCY5/SLC9A3R1/BCL2/ADCY9/GNA11/GNAQ/NACA/PLCB3/RXRA/CDKN1A/STK39/ITPR2/LRP6/PLCB4/JUND/EGR1/LRP5/PLD1/HBEGF/PRKCA/NR4A2/MMP15/PRKACB/WNK3/PTH1R/SLC34A2/MMP13/WNK2/CASR/CREB3L3
hsa05031	Amphetamine addiction	51	-0.447897	-1.24473	0.183797	0.411125	0.286387	998	tags=12%, list=7%, signal=11%	PRKCA/MAOA/PRKACB/MAOB/DDC/CREB3L3
hsa04973	Carbohydrate digestion and absorption	31	-0.485078	-1.25727	0.190094	0.419687	0.292352	2583	tags=48%, list=18%, signal=40%	SLC37A4/AKT1/AKT3/PLCB3/CACNA1D/FXYD2/PIK3R1/PLCB4/ATP1B3/ATP1A1/ATP1B1/ATP1B2/MGAM2/SLC5A1/SLC2A2
hsa03022	Basal transcription factors	39	0.35636	1.2122	0.18894	0.419687	0.292352	5259	tags=49%, list=37%, signal=31%	GTF2A2/GTF2H3/CDK7/TAF3/TAF6L/TAF9/TAF10/GTF2H2/TAF6/ERCC3/TAF8/TAF11/TAF1L/TAF13/TAF4/GTF2E1/ERCC2/GTF2H1/TAF12
hsa01523	Antifolate resistance	28	-0.492602	-1.255	0.196744	0.431567	0.300627	1299	tags=54%, list=9%, signal=49%	ABCC3/SLC46A1/FPGS/ATIC/DHFR2/SHMT2/MTHFR/ABCC4/TYMS/FOLR2/GGH/IL6/ABCG2/SHMT1/ABCC2
hsa00052	Galactose metabolism	25	-0.500478	-1.24703	0.204138	0.444916	0.309926	2444	tags=40%, list=17%, signal=33%	GALE/PFKL/GALT/GALM/PGM2/UGP2/GALK1/PGM1/MGAM2/AKR1B10
hsa04820	Cytoskeleton in muscle cells	175	-0.368257	-1.15472	0.20625	0.446656	0.311138	2805	tags=31%, list=20%, signal=26%	VCAN/JUP/DSG2/TNNT1/XIRP1/LMOD1/CSRP2/ITGB6/FHL2/MYH14/DIAPH1/AMPD2/DAAM2/PKP2/TNNI1/ITGA9/SYNPO2/SGCB/NID1/ITGA8/SPTBN2/LMNA/SPTBN1/ANK2/MYOM2/FN1/FHL1/FLNC/ATP1B3/TNNT2/ITGB3/ENO3/ITGA7/SDC4/DMD/SGCA/SNTB1/ELN/ATP1A1/MYH11/COL5A3/SDC2/COL4A3/ANK3/ATP1B1/TNNI2/COL4A4/DTNA/NEB/TMOD1/ATP1B2/NRAP/SDC1/MYOM1/TRIM55
hsa04721	Synaptic vesicle cycle	56	0.302117	1.13484	0.214286	0.461121	0.321214	2092	tags=27%, list=15%, signal=23%	CPLX2/CACNA1A/SLC1A3/SLC1A7/STX1A/SLC18A2/RIMS1/ATP6V1C2/ATP6V1B2/STX2/TCIRG1/SLC6A11/CLTCL1/CLTB/SLC6A9
hsa04217	Necroptosis	108	0.260909	1.11491	0.220151	0.470763	0.327931	3449	tags=32%, list=24%, signal=25%	PLA2G4F/TNF/IL1B/ZBP1/CYBB/PLA2G4C/JAK2/FADD/JAK3/RBCK1/TRAF2/TNFSF10/IL1A/TLR4/CASP1/IRF9/CAMK2B/JMJD7-PLA2G4B/BID/STAT2/IFNGR2/TRAF5/CFLAR/IFNAR2/TYK2/STAT1/CHMP4A/MAPK8/PYCARD/DNM1L/TNFAIP3/STAT5A/BIRC3/PYGM/CAMK2G
hsa00592	alpha-Linolenic acid metabolism	15	-0.561102	-1.25419	0.22188	0.471495	0.328441	1416	tags=40%, list=10%, signal=36%	PLA2G2A/PLA2G4A/PLA2G5/ACOX1/ACAA1/PLA2G12B
hsa04614	Renin-angiotensin system	14	-0.563416	-1.2448	0.231726	0.479084	0.333727	1301	tags=50%, list=9%, signal=45%	ATP6AP2/THOP1/ANPEP/ENPEP/AGTR1/MME/AGT
hsa04913	Ovarian steroidogenesis	33	-0.460703	-1.20732	0.232497	0.479084	0.333727	1692	tags=30%, list=12%, signal=27%	SCARB1/HSD17B7/PLA2G4A/ACOT4/ACOT2/LDLR/PRKACB/ACOT1/HSD17B2/CYP2J2
hsa04970	Salivary secretion	59	-0.421134	-1.19301	0.232143	0.479084	0.333727	2881	tags=36%, list=20%, signal=28%	CALM1/ADCY9/GNAQ/PLCB3/PRKG1/ITPR2/FXYD2/PLCB4/GUCY1A1/ATP1B3/KCNMA1/LYZ/PRKCA/ATP1A1/ATP1B1/ADRA1B/SLC12A2/PRKACB/ATP1B2/ATP2B2/ADRA1A
hsa05417	Lipid and atherosclerosis	184	-0.361477	-1.13484	0.228928	0.479084	0.333727	1265	tags=10%, list=9%, signal=10%	CD36/VCAM1/IL18/CD14/PRKCA/LDLR/PPARG/CXCL2/IL6/MMP3/APOB/CYP2A7/CYP2C9/CYP2J2/LBP/CYP2A6/CYP2C8/CYP2B6/APOA1
hsa04914	Progesterone-mediated oocyte maturation	87	0.267679	1.1024	0.22807	0.479084	0.333727	3138	tags=33%, list=22%, signal=26%	SPDYA/KRAS/SPDYE16/ADCY2/SPDYE1/ADCY7/BUB1/PIK3CD/ADCY6/MAD1L1/SPDYE3/MAPK11/SPDYE2/ANAPC2/ANAPC5/RPS6KA2/STK10/CCNB2/ADCY4/IGF1R/SPDYE2B/MAD2L1/CCNA2/CPEB4/CDC25A/CDC25C/MAPK8/CDC25B/CDK1
hsa00450	Selenocompound metabolism	16	-0.540333	-1.22354	0.23824	0.485656	0.338305	2995	tags=38%, list=21%, signal=30%	PAPSS2/KYAT1/SEPSECS/INMT/SEPHS2/CTH
hsa05133	Pertussis	65	-0.413334	-1.18412	0.238543	0.485656	0.338305	1585	tags=23%, list=11%, signal=21%	CFL2/TICAM1/C1S/SERPING1/CD14/C2/C1R/C3/IL6/C5/C4A/C4B/CXCL6/C4BPB/C4BPA
hsa04962	Vasopressin-regulated water reabsorption	40	-0.439247	-1.17707	0.246835	0.499548	0.347982	1255	tags=25%, list=9%, signal=23%	CREB3L4/CREB3/DYNC1I2/DYNC2H1/AQP4/DCTN6/ADCY9/AQP3/PRKACB/CREB3L3

## Sheet: 2. GSEA_metabolism_kegg_BTC
ID	Description	setSize	enrichmentScore	NES	pvalue	p.adjust	qvalue	rank	leading_edge	core_enrichment
Retinol metabolism	Retinol metabolism	47	-0.86545	-2.34257	0.00124378	0.00417809	0.00158053	855	tags=68%, list=6%, signal=64%	UGT1A10/DHRS4L2/UGT1A3/CYP3A5/CYP3A7/AOX1/LRAT/UGT2A3/ALDH1A1/UGT2B11/UGT1A9/UGT2B15/UGT2B7/UGT1A4/CYP2C9/UGT1A1/UGT2B17/HSD17B6/ADH1C/ADH6/UGT2B4/ADH1B/CYP2A6/CYP2C8/RDH16/ADH1A/CYP2B6/CYP4A11/ADH4/UGT2B10/CYP3A4/CYP1A2
Metabolism of xenobiotics by cytochrome P450	Metabolism of xenobiotics by cytochrome P450	52	-0.846296	-2.33618	0.00121803	0.00417809	0.00158053	855	tags=62%, list=6%, signal=58%	UGT1A10/UGT1A3/CYP3A5/GSTA2/AKR7A3/EPHX1/MGST1/UGT2A3/UGT2B11/UGT1A9/UGT2B15/UGT2B7/HSD11B1/UGT1A4/CYP2C9/UGT1A1/UGT2B17/GSTA1/CYP2D6/ADH1C/ADH6/UGT2B4/ADH1B/CYP2A6/ADH1A/CYP2B6/SULT2A1/CYP2E1/ADH4/UGT2B10/CYP3A4/CYP1A2
Drug metabolism - cytochrome P450	Drug metabolism - cytochrome P450	54	-0.839004	-2.33092	0.0011976	0.00417809	0.00158053	1247	tags=70%, list=9%, signal=64%	ALDH1A3/FMO4/MGST3/MAOA/CYP2C19/UGT1A10/UGT1A3/CYP3A5/GSTA2/AOX1/MAOB/MGST1/UGT2A3/UGT2B11/UGT1A9/UGT2B15/FMO5/UGT2B7/UGT1A4/CYP2C9/UGT1A1/UGT2B17/FMO3/GSTA1/CYP2D6/ADH1C/ADH6/UGT2B4/ADH1B/CYP2A6/CYP2C8/ADH1A/CYP2B6/CYP2E1/ADH4/UGT2B10/CYP3A4/CYP1A2
Steroid hormone biosynthesis	Steroid hormone biosynthesis	41	-0.851602	-2.25556	0.00126263	0.00417809	0.00158053	921	tags=61%, list=7%, signal=57%	CYP7B1/CYP21A2/UGT1A10/UGT1A3/CYP3A5/CYP3A7/HSD17B2/UGT2A3/AKR1C4/UGT2B11/UGT1A9/UGT2B15/UGT2B7/HSD11B1/UGT1A4/UGT1A1/UGT2B17/HSD17B6/UGT2B4/SRD5A2/AKR1D1/CYP2E1/UGT2B10/CYP3A4/CYP1A2
Fatty acid degradation	Fatty acid degradation	39	-0.84239	-2.20669	0.0012837	0.00417809	0.00158053	1636	tags=79%, list=12%, signal=70%	HADHB/CPT2/HADH/ADH5/ALDH7A1/ACAT2/GCDH/ECI2/ACADM/ECI1/CPT1A/ALDH9A1/ALDH3A2/ACAT1/ECHS1/ACOX1/ALDH1B1/ACAA2/ACAA1/ACADS/ALDH2/ACSL1/ACADSB/EHHADH/ADH1C/ADH6/CYP4A22/ADH1B/ADH1A/CYP4A11/ADH4
Drug metabolism - other enzymes	Drug metabolism - other enzymes	63	-0.776987	-2.19879	0.00117647	0.00417809	0.00158053	1897	tags=52%, list=13%, signal=46%	GUSB/GSTO1/GSTM1/NME7/RRM2B/UGT1A7/TPMT/GSTA4/NAT1/MGST3/XDH/UGT1A10/UGT1A3/GSTA2/CES2/MGST1/UGT2A3/UGT2B11/UGT1A9/UGT2B15/UGT2B7/UGT1A4/UGT1A1/UGT2B17/GSTA1/UGT2B4/CYP2A6/UPB1/DPYS/CES1/CYP2E1/UGT2B10/CYP3A4
Glycine, serine and threonine metabolism	Glycine, serine and threonine metabolism	37	-0.843988	-2.17669	0.00129702	0.00417809	0.00158053	980	tags=57%, list=7%, signal=53%	MAOA/PSAT1/GATM/CBS/GRHPR/ALAS1/MAOB/PHGDH/GLYCTK/SARDH/GAMT/GLDC/SHMT1/SDS/CTH/DMGDH/PIPOX/AGXT2/DAO/AGXT/BHMT
Ascorbate and aldarate metabolism	Ascorbate and aldarate metabolism	20	-0.896102	-2.11566	0.0014245	0.00417809	0.00158053	1040	tags=90%, list=7%, signal=84%	UGDH/ALDH9A1/UGT1A10/UGT1A3/ALDH3A2/ALDH1B1/ALDH2/UGT2A3/RGN/UGT2B11/UGT1A9/UGT2B15/UGT2B7/UGT1A4/UGT1A1/UGT2B17/UGT2B4/UGT2B10
Pentose and glucuronate interconversions	Pentose and glucuronate interconversions	24	-0.870474	-2.11068	0.00137741	0.00417809	0.00158053	1040	tags=75%, list=7%, signal=70%	UGDH/UGT1A10/UGT1A3/XYLB/CRYL1/UGT2A3/SORD/UGT2B11/UGT1A9/UGT2B15/AKR1B10/UGT2B7/UGT1A4/DCXR/UGT1A1/UGT2B17/UGT2B4/UGT2B10
Porphyrin and chlorophyll metabolism	Porphyrin and chlorophyll metabolism	34	-0.819791	-2.07562	0.00132802	0.00417809	0.00158053	1987	tags=68%, list=14%, signal=58%	FXN/GUSB/HMOX2/UGT1A7/ALAD/MMAB/BLVRB/CP/HMOX1/HEPH/UGT1A10/UGT1A3/ALAS1/UGT2A3/UGT2B11/UGT1A9/UGT2B15/UGT2B7/UGT1A4/UGT1A1/UGT2B17/UGT2B4/UGT2B10
Arginine and proline metabolism	Arginine and proline metabolism	46	-0.765903	-2.0647	0.00124844	0.00417809	0.00158053	1426	tags=48%, list=10%, signal=43%	ALDH7A1/SAT2/HOGA1/MAOA/GATM/ALDH9A1/CKMT1B/ALDH3A2/CKB/ALDH1B1/AOC1/MAOB/ALDH2/GOT2/GOT1/GAMT/ALDH4A1/AGMAT/CNDP1/ARG1/PRODH2/DAO
Tryptophan metabolism	Tryptophan metabolism	36	-0.803887	-2.0592	0.00130208	0.00417809	0.00158053	1622	tags=72%, list=11%, signal=64%	KMO/HADH/ALDH7A1/ACAT2/GCDH/MAOA/INMT/ALDH9A1/AADAT/ALDH3A2/ACAT1/ECHS1/ALDH1B1/AOC1/AOX1/MAOB/ALDH2/HAAO/CAT/ACMSD/IDO2/OGDHL/EHHADH/DDC/TDO2/CYP1A2
Arginine biosynthesis	Arginine biosynthesis	17	-0.891841	-2.0428	0.00147059	0.00417809	0.00158053	739	tags=76%, list=5%, signal=73%	GLS2/GLUD1/GPT/GLUD2/ASL/GOT2/GOT1/GPT2/NAGS/ASS1/ARG1/OTC/CPS1
Valine, leucine and isoleucine degradation	Valine, leucine and isoleucine degradation	45	-0.755893	-2.02559	0.00125313	0.00417809	0.00158053	1664	tags=62%, list=12%, signal=55%	BCKDHB/HADHB/MCCC1/IVD/HADH/ALDH7A1/PCCB/HMGCL/ACAT2/ACADM/HMGCS1/PCCA/ALDH9A1/ALDH3A2/ACAT1/ECHS1/ALDH1B1/ACAA2/ACAA1/ACADS/AOX1/ALDH2/ALDH6A1/ABAT/ACADSB/EHHADH/AGXT2/HMGCS2
Pyruvate metabolism	Pyruvate metabolism	36	-0.775389	-1.9862	0.00130208	0.00417809	0.00158053	1426	tags=50%, list=10%, signal=45%	ALDH7A1/ACAT2/ACSS2/FH/HAGH/ALDH9A1/ALDH3A2/GRHPR/ACACB/ACAT1/ALDH1B1/ALDH2/LDHD/PCK2/PC/PCK1/PKLR/ACOT12
Tyrosine metabolism	Tyrosine metabolism	27	-0.807565	-1.97225	0.00137363	0.00417809	0.00158053	544	tags=70%, list=4%, signal=68%	ADH5/FAHD1/ALDH1A3/MAOA/DBH/AOX1/FAH/MAOB/GOT2/GOT1/HGD/DDC/ADH1C/ADH6/ADH1B/HPD/ADH1A/TAT/ADH4
Alanine, aspartate and glutamate metabolism	Alanine, aspartate and glutamate metabolism	31	-0.783544	-1.96484	0.00133869	0.00417809	0.00158053	899	tags=55%, list=6%, signal=51%	DDO/ASPA/FOLH1/GLUD1/GPT/ALDH5A1/GLUD2/ASL/GOT2/GOT1/GPT2/ASS1/ABAT/ALDH4A1/AGXT2/CPS1/AGXT
Butanoate metabolism	Butanoate metabolism	24	-0.806199	-1.95482	0.00137741	0.00417809	0.00158053	1661	tags=75%, list=12%, signal=66%	ACSM3/HADH/ACSM1/HMGCL/ACAT2/HMGCS1/L2HGDH/ALDH5A1/ACAT1/ECHS1/ACADS/ABAT/BDH1/EHHADH/ACSM5/ACSM2A/ACSM2B/HMGCS2
Cysteine and methionine metabolism	Cysteine and methionine metabolism	42	-0.736155	-1.95444	0.00126103	0.00417809	0.00158053	807	tags=38%, list=6%, signal=36%	ADI1/SDSL/GCLC/CBS/MPST/TST/GOT2/GOT1/SDS/CTH/CDO1/BHMT2/MAT1A/AGXT2/TAT/BHMT
Glycerolipid metabolism	Glycerolipid metabolism	52	-0.702596	-1.9395	0.00121803	0.00417809	0.00158053	1479	tags=37%, list=10%, signal=33%	MBOAT1/ALDH7A1/PLPP3/TKFC/ALDH9A1/ALDH3A2/LIPG/GPAT3/ALDH1B1/LIPC/DGAT2/ALDH2/GLYCTK/MOGAT1/AKR1B10/GPAM/PNPLA3/MOGAT3/MOGAT2
Glycolysis / Gluconeogenesis	Glycolysis / Gluconeogenesis	55	-0.694395	-1.92952	0.00119904	0.00417809	0.00158053	1559	tags=40%, list=11%, signal=36%	PGM2/ADH5/ALDH7A1/ACSS2/ALDOC/ENO3/ALDH1A3/PGM1/ALDH9A1/ALDH3A2/ALDH1B1/ALDH2/PCK2/FBP1/ADH1C/ADH6/ADH1B/ADH1A/PCK1/PKLR/ALDOB/ADH4
Histidine metabolism	Histidine metabolism	21	-0.797098	-1.8952	0.00141643	0.00417809	0.00158053	1458	tags=76%, list=10%, signal=68%	HNMT/ALDH7A1/ALDH1A3/MAOA/ASPA/ALDH9A1/ALDH3A2/ALDH1B1/AOC1/MAOB/ALDH2/AMDHD1/HAL/CNDP1/FTCD/UROC1
Primary bile acid biosynthesis	Primary bile acid biosynthesis	15	-0.85461	-1.88445	0.0015015	0.00417809	0.00158053	661	tags=67%, list=5%, signal=64%	CYP7B1/SCP2/AKR1C4/CYP27A1/ACOX2/BAAT/CYP39A1/SLC27A5/AKR1D1/CYP8B1
Arachidonic acid metabolism	Arachidonic acid metabolism	43	-0.688747	-1.83621	0.00251572	0.00644025	0.00243628	1416	tags=42%, list=10%, signal=38%	PLA2G2A/CBR1/GPX2/PLA2G4A/PTGIS/CYP2C19/GPX3/PLA2G5/EPHX2/CYP2C9/CYP2J2/CYP4F3/CYP2C8/CYP4F2/CYP2B6/CYP4A11/CYP2E1/PLA2G12B
Glutathione metabolism	Glutathione metabolism	44	-0.649734	-1.73696	0.00250627	0.00644025	0.00243628	2327	tags=50%, list=16%, signal=42%	TXNDC12/GSTK1/ANPEP/GSTO2/GPX4/GSTO1/GCLM/GSTM1/ODC1/RRM2B/GSTA4/GPX2/GCLC/MGST3/OPLAH/GPX3/IDH1/GSTA2/GSR/MGST1/NAT8/GSTA1
Glyoxylate and dicarboxylate metabolism	Glyoxylate and dicarboxylate metabolism	26	-0.783489	-1.91125	0.00275482	0.0067811	0.00256522	1419	tags=50%, list=10%, signal=45%	PCCB/ACAT2/HOGA1/PCCA/GRHPR/ACAT1/GLYCTK/CAT/GLDC/SHMT1/HAO2/HAO1/AGXT
Linoleic acid metabolism	Linoleic acid metabolism	18	-0.782929	-1.80452	0.00292398	0.00693091	0.00262189	883	tags=61%, list=6%, signal=57%	PLA2G2A/PLA2G4A/CYP2C19/PLA2G5/CYP2C9/CYP2J2/CYP2C8/CYP2E1/PLA2G12B/CYP3A4/CYP1A2
Propanoate metabolism	Propanoate metabolism	29	-0.705863	-1.75712	0.00401606	0.00917958	0.00347254	1664	tags=62%, list=12%, signal=55%	HADHA/LDHAL6B/SUCLG1/HIBCH/BCKDHB/PCCB/ACAT2/ACSS2/ACADM/SUCLG2/PCCA/ACACB/ACAT1/ECHS1/ACSS3/ALDH6A1/ABAT/EHHADH
Lysine degradation	Lysine degradation	58	-0.603874	-1.69022	0.00476758	0.0105216	0.00398019	1505	tags=28%, list=11%, signal=25%	HADH/ALDH7A1/ACAT2/GCDH/AASS/ALDH9A1/AADAT/ALDH3A2/ACAT1/COLGALT2/ECHS1/ALDH1B1/ALDH2/OGDHL/EHHADH/PIPOX
Citrate cycle (TCA cycle)	Citrate cycle (TCA cycle)	29	-0.699857	-1.74217	0.00535475	0.0114235	0.00432138	2613	tags=52%, list=18%, signal=42%	PDHA1/ACO1/SUCLG1/MDH2/PDHB/SDHB/ACO2/FH/SDHD/SUCLG2/IDH1/PCK2/PC/OGDHL/PCK1
Biosynthesis of unsaturated fatty acids	Biosynthesis of unsaturated fatty acids	23	-0.709393	-1.70363	0.00556328	0.0114855	0.00434484	2351	tags=65%, list=17%, signal=54%	HACD2/HADHA/HACD1/SCD5/SCD/HACD3/ACOT4/ELOVL2/ACOT2/ELOVL6/ACOX1/PECR/ACAA1/ACOT1/BAAT
beta-Alanine metabolism	beta-Alanine metabolism	28	-0.683355	-1.68259	0.00679348	0.013587	0.0051398	1426	tags=50%, list=10%, signal=45%	ALDH7A1/ALDH1A3/ACADM/ALDH9A1/ALDH3A2/ECHS1/ALDH1B1/ALDH2/ALDH6A1/ABAT/EHHADH/CNDP1/UPB1/DPYS
Terpenoid backbone biosynthesis	Terpenoid backbone biosynthesis	21	-0.723275	-1.71968	0.00708215	0.0137351	0.00519584	1851	tags=43%, list=13%, signal=37%	FDPS/PDSS2/PCYOX1/ACAT2/MVK/HMGCS1/ACAT1/PMVK/HMGCS2
Phenylalanine metabolism	Phenylalanine metabolism	15	-0.786663	-1.73462	0.00750751	0.0141318	0.0053459	483	tags=67%, list=3%, signal=64%	ALDH1A3/MAOA/MAOB/GOT2/GOT1/DDC/PAH/HPD/TAT/GLYAT
Fructose and mannose metabolism	Fructose and mannose metabolism	29	-0.688446	-1.71377	0.00803213	0.0146873	0.00555606	338	tags=28%, list=2%, signal=27%	ALDOC/TKFC/SORD/FBP1/AKR1B10/KHK/PFKFB1/ALDOB
Pentose phosphate pathway	Pentose phosphate pathway	25	-0.686228	-1.66747	0.0123626	0.021978	0.00831405	2316	tags=44%, list=16%, signal=37%	PRPS2/PFKL/RBKS/PGM2/ALDOC/H6PD/PGM1/GLYCTK/RGN/FBP1/ALDOB
Folate biosynthesis	Folate biosynthesis	21	-0.702957	-1.67137	0.0127479	0.0220504	0.00834143	2244	tags=52%, list=16%, signal=44%	MOCS1/PTS/SPR/PCBD1/CBR1/GGH/GPHN/QDPR/ALPL/AKR1B10/PAH
Steroid biosynthesis	Steroid biosynthesis	15	-0.767089	-1.69146	0.015015	0.0252884	0.00956635	1611	tags=67%, list=11%, signal=59%	SOAT1/HSD17B7/SQLE/FDFT1/DHCR7/SC5D/CYP51A1/EBP/TM7SF2/MSMO1
Nicotinate and nicotinamide metabolism	Nicotinate and nicotinamide metabolism	24	-0.673325	-1.63264	0.0165289	0.0271244	0.0102609	1996	tags=46%, list=14%, signal=39%	NNT/NT5C3B/PNP/NT5M/NAPRT/NUDT12/NT5E/NADK2/ENPP1/AOX1/QPRT
Fatty acid elongation	Fatty acid elongation	28	-0.641089	-1.57852	0.0203804	0.0326087	0.0123355	3007	tags=54%, list=21%, signal=42%	HACD2/HADHA/HACD1/ABHD17B/ABHD17C/HADHB/HACD3/HADH/ACOT4/ELOVL2/ACOT2/ELOVL6/ECHS1/ACAA2/ACOT1
Pantothenate and CoA biosynthesis	Pantothenate and CoA biosynthesis	15	-0.68946	-1.52029	0.0435435	0.0679704	0.0257125	504	tags=27%, list=4%, signal=26%	ENPP1/PANK1/UPB1/DPYS
Purine metabolism	Purine metabolism	155	-0.428361	-1.32559	0.0513919	0.0783114	0.0296244	3206	tags=33%, list=23%, signal=26%	POLR3C/ADCY1/ATIC/ADCY5/PDE8A/PAPSS2/POLR2G/IMPDH2/POLR1D/ADCY9/GUCY2C/RRM2/POLR2F/POLE2/NTPCR/AK3/PRPS2/NUDT9/AMPD2/PDE1A/POLR2C/PDE3B/NME7/RRM2B/NT5C3B/POLR1B/GUCY1A1/PGM2/PNP/POLR3GL/POLD3/NT5M/PDE11A/POLR1E/PGM1/ADCY10/XDH/ENTPD2/PDE2A/NT5E/PDE7B/FHIT/ENTPD5/ENTPD3/AK4/GDA/AK7/ENPP1/PDE3A/ALLC/PKLR
One carbon pool by folate	One carbon pool by folate	19	-0.637195	-1.49233	0.0645624	0.0960929	0.0363509	1062	tags=58%, list=8%, signal=54%	ATIC/DHFR2/MTFMT/SHMT2/MTHFR/TYMS/MTHFS/MTHFD1/SHMT1/ALDH1L1/FTCD
Pyrimidine metabolism	Pyrimidine metabolism	93	-0.452104	-1.32882	0.071267	0.103661	0.0392139	2967	tags=28%, list=21%, signal=22%	POLR2G/UCK2/POLR1D/RRM2/POLR2F/POLE2/TYMS/CMPK1/POLR2C/NME7/RRM2B/NT5C3B/POLR1B/PNP/DCTPP1/POLR3GL/POLD3/NT5M/POLR1E/DHODH/NT5E/ENTPD5/ENTPD3/ENPP1/UPB1/DPYS
Glycerophospholipid metabolism	Glycerophospholipid metabolism	81	-0.451358	-1.31326	0.106651	0.151682	0.0573797	1479	tags=19%, list=10%, signal=17%	MBOAT1/PLA2G2A/PLA2G4A/PLPP3/PLD1/LCAT/PCYT2/PLA2G5/ETNK2/PEMT/GPAT3/GPD1/GPAM/ETNPPL/PLA2G12B
Starch and sucrose metabolism	Starch and sucrose metabolism	24	-0.558414	-1.35401	0.129477	0.180141	0.0681456	1559	tags=42%, list=11%, signal=37%	PGM2/UGP2/AGL/PYGB/PGM2L1/PGM1/PYGL/GYG2/ENPP1/MGAM2
Oxidative phosphorylation	Oxidative phosphorylation	105	-0.397408	-1.18276	0.221219	0.301234	0.113954	4101	tags=52%, list=29%, signal=37%	ATP5PB/COX5A/ATP6V1D/NDUFS8/NDUFB11/NDUFS4/ATP5MC1/COX6A1/NDUFB2/UQCRC2/SDHA/SDHC/LHPP/ATP5F1A/NDUFB7/NDUFA12/ATP5PO/COX7A2/NDUFC1/COX6B1/ATP5F1D/UQCRFS1/NDUFB3/NDUFS1/NDUFA2/NDUFA8/NDUFB1/ATP5PD/ATP6V0A1/COX5B/COX4I1/UQCR10/NDUFA4/NDUFV1/ATP5PF/ATP5MC3/UQCRC1/NDUFB10/NDUFA5/COX7B/SDHB/ATP5F1B/CYC1/NDUFB5/COX7C/COX7A1/NDUFB9/NDUFAB1/NDUFS2/NDUFB6/COX6C/NDUFA6/UQCRQ/SDHD/ATP6V0E2
alpha-Linolenic acid metabolism	alpha-Linolenic acid metabolism	15	-0.561102	-1.23725	0.238739	0.318318	0.120416	1416	tags=40%, list=10%, signal=36%	PLA2G2A/PLA2G4A/PLA2G5/ACOX1/ACAA1/PLA2G12B
Galactose metabolism	Galactose metabolism	25	-0.500478	-1.21611	0.258242	0.337295	0.127595	2444	tags=40%, list=17%, signal=33%	GALE/PFKL/GALT/GALM/PGM2/UGP2/GALK1/PGM1/MGAM2/AKR1B10
Selenocompound metabolism	Selenocompound metabolism	16	-0.540333	-1.20999	0.267857	0.342857	0.129699	2995	tags=38%, list=21%, signal=30%	PAPSS2/KYAT1/SEPSECS/INMT/SEPHS2/CTH

## Sheet: 3. GSEA_metabolism_reactome_BTC
ID	Description	setSize	enrichmentScore	NES	pvalue	p.adjust	qvalue	rank	leading_edge	core_enrichment
Metabolism of steroids	Metabolism of steroids	131	-0.734031	-2.26016	0.00109769	0.00387966	0.00192634	1119	tags=34%, list=8%, signal=32%	FDX1/MVK/CYP7B1/PTGIS/SEC23A/HMGCS1/FDFT1/DHCR7/CYP21A2/OSBPL6/SC5D/CYP51A1/EBP/ACACB/TM7SF2/PPARA/SCP2/ELOVL6/HSD17B11/SLCO1A2/PMVK/MSMO1/HSD17B2/SLC10A1/AKR1C4/INSIG1/CYP27A1/LRP2/NR1H4/HSD11B1/GPAM/SLC27A2/ACOX2/SERPINA6/BAAT/GC/CYP39A1/SLC27A5/SRD5A2/AKR1D1/SLCO1B1/CYP8B1/SLCO1B3/ABCB11/ALB
Bile acid and bile salt metabolism	Bile acid and bile salt metabolism	39	-0.832059	-2.19966	0.00132802	0.00387966	0.00192634	1098	tags=51%, list=8%, signal=47%	CYP7B1/PTGIS/OSBPL6/SCP2/SLCO1A2/SLC10A1/AKR1C4/CYP27A1/NR1H4/SLC27A2/ACOX2/BAAT/CYP39A1/SLC27A5/AKR1D1/SLCO1B1/CYP8B1/SLCO1B3/ABCB11/ALB
Metabolism of fat soluble vitamins	Metabolism of fat soluble vitamins	42	-0.807627	-2.16607	0.00130039	0.00387966	0.00192634	914	tags=50%, list=6%, signal=47%	SDC4/SDC2/LDLR/GPC6/SDC1/APOM/GPC3/LRAT/AKR1C4/APOE/BCO2/LRP2/AKR1B10/APOC2/APOB/TTPA/TTR/RBP4/APOA2/APOA1/APOC3
Fatty acid metabolism	Fatty acid metabolism	150	-0.690261	-2.14543	0.00107875	0.00387966	0.00192634	1901	tags=45%, list=13%, signal=39%	GPX4/CRAT/PRKAA2/DECR1/DBI/ACBD4/CROT/ACSM3/NDUFAB1/HSD17B4/HADHB/HACD3/CPT2/SLC25A1/HADH/PCCB/CBR1/GPX2/PLA2G4A/ECI2/ACOT4/ACADM/ECI1/PTGIS/PRKAB2/DECR2/PCTP/CPT1A/ELOVL2/PON3/CYP2C19/PCCA/ACOT2/ALDH3A2/ACACB/SCP2/ELOVL6/SLC25A20/ECHS1/ACOX1/PECR/ACAA2/ACAA1/HPGD/ACADS/ACOT1/CYP4F11/ACSL1/PHYH/PTGR1/EPHX2/EHHADH/PON1/SLC27A2/CYP2C9/ACOX2/CYP2J2/CYP4A22/CYP4F3/THRSP/CYP2C8/HAO2/CYP8B1/CYP4F2/CYP4…
Regulation of lipid metabolism by pparalpha	Regulation of lipid metabolism by pparalpha	112	-0.701689	-2.12634	0.00112867	0.00387966	0.00192634	1550	tags=26%, list=11%, signal=23%	CPT2/RGL1/MED30/SREBF2/PEX11A/CD36/ACADM/HMGCS1/FDFT1/CPT1A/NR1D1/PPARG/PPARA/ACOX1/ALAS1/ACSL1/PLIN2/UGT1A9/NR1H4/AGT/PPARGC1A/ABCB4/APOA5/CYP4A11/APOA2/SULT2A1/HMGCS2/APOA1/FABP1
Metabolism of amino acids and derivatives	Metabolism of amino acids and derivatives	333	-0.650221	-2.10086	0.00101215	0.00387966	0.00192634	2809	tags=49%, list=20%, signal=40%	RPS9/RPL3/RPS6/RPL21/AHCY/RPL19/RPLP2/RPL36/RPS8/RPS24/GLUL/KYAT1/PDHA1/NNMT/RPL34/RPLP0/RPS25/RPS2/RPL14/RPL9/ETHE1/RPS15A/RPL37A/CARNMT1/RPL18/RPL12/FAU/RPL26/RPL13A/RPS13/CKMT1A/RPL38/HSD17B10/RPS14/RPS28/RPS3A/RPL35A/MCCC2/PDHB/RPL5/RPS18/PYCR3/HIBCH/RPSA/RPS3/HIBADH/RPL31/RPL13/SEPSECS/RPL29/PSMB5/RPL36AL/PRODH/SUOX/ODC1/RPL7/RPL27/TSTD1/RPL15/RPS4X/RPL6/RIMKLA/RPL8/RPL23A/BCKDHB/NDUFAB1/SLC…
Metabolism of porphyrins	Metabolism of porphyrins	25	-0.833981	-2.07069	0.00138696	0.00387966	0.00192634	1542	tags=52%, list=11%, signal=46%	ALAD/BLVRB/FLVCR1/HMOX1/ALAS1/ABCG2/UGT1A4/GSTA1/ABCC2/SLCO1B1/SLCO1B3/ALB/FABP1
Metabolism of vitamins and cofactors	Metabolism of vitamins and cofactors	170	-0.656561	-2.05022	0.00106952	0.00387966	0.00192634	1931	tags=39%, list=14%, signal=34%	RFK/NAXE/HSP90AA1/GSTO1/PTS/AASDHPPT/SPR/PDSS2/LRP1/LMBRD1/MCCC1/MMAB/PCCB/SLC23A2/COQ9/FOLR2/BTD/SLC25A16/SLC19A2/SDC4/GCHFR/NAPRT/MTHFS/PTGIS/GPHN/NUDT12/SDC2/AMN/PCCA/MTHFD1/NT5E/TCN1/LDLR/PNPO/IDH1/GPC6/SLC52A3/ACACB/NADK2/ENPP2/SDC1/APOM/GPC3/CYB5A/ENPP1/AOX1/QPRT/LRAT/AKR1C4/APOE/PANK1/PC/BCO2/LRP2/AKR1B10/APOC2/SHMT1/APOB/TTPA/ALDH1L1/SLC19A3/TTR/RBP4/CYP8B1/APOA2/APOA1/APOC3
Arachidonic acid metabolism	Arachidonic acid metabolism	47	-0.747963	-2.04644	0.00127714	0.00387966	0.00192634	1358	tags=43%, list=10%, signal=39%	CBR1/GPX2/PLA2G4A/PTGIS/PON3/CYP2C19/HPGD/CYP4F11/PTGR1/EPHX2/PON1/CYP2C9/CYP2J2/CYP4A22/CYP4F3/CYP2C8/CYP8B1/CYP4F2/CYP4A11/CYP1A2
Sulfur amino acid metabolism	Sulfur amino acid metabolism	26	-0.820559	-2.03761	0.00139082	0.00387966	0.00192634	1819	tags=54%, list=13%, signal=47%	SUOX/TSTD1/ADI1/TXN2/CBS/MPST/TST/GOT2/GOT1/CTH/CDO1/BHMT2/MAT1A/BHMT
Glyoxylate metabolism and glycine degradation	Glyoxylate metabolism and glycine degradation	29	-0.790567	-2.01411	0.00137552	0.00387966	0.00192634	1664	tags=52%, list=12%, signal=46%	BCKDHB/NDUFAB1/DHTKD1/HOGA1/DDO/GRHPR/PXMP2/GOT2/GLDC/ALDH4A1/PRODH2/AGXT2/HAO1/DAO/AGXT
Metabolism of lipids	Metabolism of lipids	638	-0.613593	-2.00735	0.000999001	0.00387966	0.00192634	1716	tags=26%, list=12%, signal=24%	ACBD4/LPGAT1/CROT/PNPLA4/ACSM3/NDUFAB1/HSD17B4/HADHB/HACD3/HSD17B7/PLEKHA4/SQLE/CPT2/CERS2/RGL1/SLC25A1/PI4K2B/HADH/FA2H/MBOAT1/MED30/SPTSSB/PCCB/PLA2G2A/HMGCL/SLC44A3/ACAT2/CBR1/SREBF2/GPX2/PLEKHA6/PEX11A/PLA2G4A/CD36/ECI2/BMX/ACOT4/ACADM/PLPP3/FDX1/PLD1/MVK/ECI1/CYP7B1/PTGIS/PRKAB2/DECR2/SEC23A/HMGCS1/FDFT1/PCTP/DHCR7/CPT1A/CYP21A2/ELOVL2/PON3/OSBPL6/CYP2C19/SC5D/PCCA/ACOT2/PCYT2/CYP51A1/ALDH3A…
Selenoamino acid metabolism	Selenoamino acid metabolism	106	-0.650625	-1.9655	0.00113895	0.00387966	0.00192634	3950	tags=76%, list=28%, signal=55%	RPL27A/RPL39/TXNRD1/RPS5/RPL22L1/UBA52/RPS7/RPL24/RPS15/RPL4/RPL41/RPS12/RPL11/RPL10A/RPL7A/GNMT/RPS27A/RPS11/RPL35/PAPSS2/RPL23/RPL30/RPS9/RPL3/RPS6/RPL21/AHCY/RPL19/RPLP2/RPL36/RPS8/RPS24/NNMT/RPL34/RPLP0/RPS25/RPS2/RPL14/RPL9/RPS15A/RPL37A/RPL18/RPL12/FAU/RPL26/RPL13A/RPS13/RPL38/RPS14/RPS28/RPS3A/RPL35A/RPL5/RPS18/RPSA/RPS3/RPL31/RPL13/SEPSECS/RPL29/RPL36AL/RPL7/RPL27/RPL15/RPS4X/RPL6/RPL8/RP…
Triglyceride metabolism	Triglyceride metabolism	29	-0.771266	-1.96494	0.00137552	0.00387966	0.00192634	729	tags=31%, list=5%, signal=29%	PRKACB/DGAT2/MOGAT1/PLIN1/AGMO/GPAM/MOGAT3/MOGAT2/FABP1
Metabolic disorders of biological oxidation enzymes	Metabolic disorders of biological oxidation enzymes	26	-0.7425	-1.84378	0.00139082	0.00387966	0.00192634	1966	tags=58%, list=14%, signal=50%	CYP2U1/GCLM/TPMT/GCLC/FDX1/CYP7B1/SLC35D1/MAOA/OPLAH/CYP21A2/CYP27A1/UGT1A4/UGT1A1/FMO3/MAT1A
Peroxisomal lipid metabolism	Peroxisomal lipid metabolism	27	-0.725238	-1.81886	0.00138696	0.00387966	0.00192634	1871	tags=63%, list=13%, signal=55%	CRAT/ACBD4/CROT/HSD17B4/ECI2/ACOT4/DECR2/ALDH3A2/SCP2/ACOX1/PECR/ACAA1/PHYH/EHHADH/SLC27A2/ACOX2/HAO2
Metabolism of water soluble vitamins and cofactors	Metabolism of water soluble vitamins and cofactors	111	-0.582779	-1.76318	0.0011325	0.00387966	0.00192634	2730	tags=43%, list=19%, signal=35%	COASY/MTHFR/NNMT/PTGS2/NAXD/SLC23A1/MOCS1/MCCC2/FASN/GSTO2/RFK/NAXE/GSTO1/AASDHPPT/LMBRD1/MCCC1/MMAB/PCCB/SLC23A2/FOLR2/BTD/SLC25A16/SLC19A2/NAPRT/MTHFS/PTGIS/GPHN/NUDT12/AMN/PCCA/MTHFD1/NT5E/TCN1/PNPO/SLC52A3/ACACB/NADK2/ENPP2/CYB5A/ENPP1/AOX1/QPRT/PANK1/PC/SHMT1/ALDH1L1/SLC19A3/CYP8B1
Glucose metabolism	Glucose metabolism	81	-0.601273	-1.75196	0.00118906	0.00387966	0.00192634	1684	tags=22%, list=12%, signal=20%	PPP2R1B/SLC25A13/PPP2CB/SLC25A1/ALDOC/ENO3/PGM2L1/PRKACB/GOT2/GOT1/GCKR/PCK2/PC/FBP1/PFKFB1/PCK1/PKLR/ALDOB
Metabolism of carbohydrates	Metabolism of carbohydrates	258	-0.479845	-1.54039	0.00102459	0.00387966	0.00192634	2713	tags=31%, list=19%, signal=26%	EXT1/PHKA1/SLC26A1/NUP35/NAGLU/CHP1/HYAL3/ARSB/UBB/GALE/CHST7/EPM2A/MDH2/CSPG4/PRPS2/FUT10/PFKL/HPSE/NDST3/GUSB/GALT/FUT4/B3GALT5/PPP2R1B/HS3ST3B1/SHPK/RBKS/SLC25A13/CHSY3/PPP2CB/DSEL/PGM2/SLC25A1/UGP2/PRELP/PHKA2/AGL/GALK1/ALDOC/ENO3/CHST6/SDC4/PYGB/FMOD/PGM2L1/TKFC/FUT6/PGM1/PPP1R3C/FUT2/SDC2/PYGL/GYG2/GPC6/PRKACB/XYLB/CHST9/HS3ST2/SDC1/CRYL1/GPC3/LYVE1/GOT2/STAB2/GOT1/GLYCTK/GCKR/HYAL1/PCK2/SO…
Diseases of metabolism	Diseases of metabolism	205	-0.482304	-1.53446	0.002079	0.00550936	0.00273553	2617	tags=35%, list=19%, signal=29%	GNE/NAGLU/ADAMTSL5/ARSB/FDXR/CYP4F22/UBB/GALE/SEMA5B/ADAMTS1/EPM2A/CSPG4/ADAMTSL4/MUC20/MCCC2/SEMA5A/LARGE1/CYP2U1/GUSB/GALT/ALG12/GCLM/CFP/LMBRD1/MCCC1/MMAB/MUC13/TPMT/PRELP/NOTCH2/THSD4/PCCB/ADAMTSL2/GALNT3/GALK1/BTD/CHST6/GCLC/SDC4/FDX1/CYP7B1/FMOD/SLC35D1/PGM1/PPP1R3C/MAOA/OPLAH/ADAMTS9/CYP21A2/SDC2/AMN/PCCA/MUC1/GYG2/IDH1/GPC6/ADAMTS13/SLC34A2/SDC1/GPC3/ADAMTS8/HYAL1/PC/CYP27A1/UGT1A4/KHK/DC…
Metabolism of steroid hormones	Metabolism of steroid hormones	22	-0.69836	-1.68743	0.00576369	0.0145465	0.00722267	1119	tags=32%, list=8%, signal=29%	FDX1/CYP21A2/HSD17B11/HSD17B2/HSD11B1/SERPINA6/SRD5A2
Diseases of carbohydrate metabolism	Diseases of carbohydrate metabolism	30	-0.641861	-1.6374	0.00687758	0.0165687	0.00822677	1002	tags=37%, list=7%, signal=34%	NAGLU/ARSB/UBB/EPM2A/GUSB/PPP1R3C/GYG2/HYAL1/KHK/DCXR/ALDOB
Peptide hormone metabolism	Peptide hormone metabolism	57	-0.571043	-1.5906	0.00873908	0.0201379	0.00999894	643	tags=18%, list=5%, signal=17%	DPP4/MYRIP/PAX6/MME/CLTRN/AGT/INHBC/CPB2/BCHE/CES1
Metabolism of nucleotides	Metabolism of nucleotides	92	-0.499624	-1.47904	0.0128806	0.0284446	0.0141234	1484	tags=24%, list=10%, signal=22%	TYMS/CMPK1/NUDT9/AMPD2/TXN/RRM2B/PNP/DCTPP1/NT5M/DHODH/XDH/ENTPD2/NT5E/ENTPD5/ENTPD3/AK4/GDA/AK7/GSR/UPB1/DPYS/AGXT2
Metabolism of cofactors	Metabolism of cofactors	18	-0.680879	-1.58685	0.0252226	0.0534718	0.0265501	3160	tags=67%, list=22%, signal=52%	AKT1/CALM1/GCH1/PDSS1/COQ5/HSP90AA1/PTS/SPR/PDSS2/COQ9/GCHFR/IDH1
Defects in vitamin and cofactor metabolism	Defects in vitamin and cofactor metabolism	20	-0.647711	-1.53485	0.0368732	0.0751645	0.037321	2209	tags=45%, list=16%, signal=38%	MCCC2/LMBRD1/MCCC1/MMAB/PCCB/BTD/AMN/PCCA/PC
Nicotinate metabolism	Nicotinate metabolism	28	-0.591572	-1.49828	0.0389972	0.0765501	0.038009	1067	tags=39%, list=8%, signal=36%	NNMT/PTGS2/NAXD/NAXE/NAPRT/PTGIS/NUDT12/NT5E/NADK2/QPRT/CYP8B1
Glycogen metabolism	Glycogen metabolism	26	-0.596313	-1.48076	0.0458971	0.0868766	0.0431364	3181	tags=58%, list=22%, signal=45%	RPS27A/CALM1/PHKA1/UBB/EPM2A/PGM2/UGP2/PHKA2/AGL/PYGB/PGM2L1/PGM1/PPP1R3C/PYGL/GYG2
Pyruvate metabolism and citric acid TCA cycle	Pyruvate metabolism and citric acid TCA cycle	52	-0.516479	-1.41929	0.0508906	0.0930069	0.0461802	3593	tags=56%, list=25%, signal=42%	SDHA/SDHC/SLC16A8/IDH3A/D2HGDH/GLO1/LDHAL6B/VDAC1/PDHA1/RXRA/ME1/SUCLG1/MDH2/PDHB/PDP1/NNT/SDHB/ACO2/FAHD1/PDK4/FH/SDHD/L2HGDH/SUCLG2/HAGH/ADHFE1/MPC1/MPC2/SLC16A1
Foxo mediated transcription of oxidative stress metabolic and neuronal genes	Foxo mediated transcription of oxidative stress metabolic and neuronal genes	21	-0.611124	-1.45802	0.0712209	0.125824	0.0624745	1411	tags=24%, list=10%, signal=21%	PLXNA4/ABCA6/CAT/PPARGC1A/PCK1
Metabolism of nitric oxide NOS3 activation and regulation	Metabolism of nitric oxide NOS3 activation and regulation	15	-0.618478	-1.40113	0.126348	0.216015	0.107257	3365	tags=60%, list=24%, signal=46%	CYGB/AKT1/NOSTRIN/LYPLA1/CALM1/HSP90AA1/SPR/WASL/DDAH1
Metabolism of folate and pterines	Metabolism of folate and pterines	17	-0.573398	-1.32631	0.173393	0.268325	0.13323	1299	tags=65%, list=9%, signal=59%	SLC46A1/MTHFD2L/FPGS/DHFR2/SHMT2/MTHFR/FOLR2/MTHFS/MTHFD1/SHMT1/ALDH1L1
Vitamin B5 pantothenate metabolism	Vitamin B5 pantothenate metabolism	15	-0.583173	-1.32115	0.177196	0.268325	0.13323	2137	tags=47%, list=15%, signal=40%	COASY/FASN/AASDHPPT/SLC25A16/ENPP2/ENPP1/PANK1
Hyaluronan metabolism	Hyaluronan metabolism	16	-0.577561	-1.31719	0.175758	0.268325	0.13323	522	tags=44%, list=4%, signal=42%	CHP1/HYAL3/GUSB/LYVE1/STAB2/HYAL1/HAS1
Phospholipid metabolism	Phospholipid metabolism	183	-0.371583	-1.1712	0.176533	0.268325	0.13323	2727	tags=23%, list=19%, signal=19%	PLBD1/PLEKHA5/MTMR10/PIK3C2G/LPIN2/CHKA/PLEKHA3/TNFAIP8L1/DGAT1/GNPAT/RAB4A/TMEM86B/ABHD4/PITPNM1/CPNE3/PIK3R1/LPGAT1/HADHB/PLEKHA4/PI4K2B/MBOAT1/PLA2G2A/SLC44A3/PLEKHA6/PLA2G4A/BMX/PLD1/PCTP/PCYT2/PLA2G5/ETNK2/STARD10/PEMT/GPAT3/SLC44A4/LIPH/DGAT2/MFSD2A/GPD1/GPAM/PNPLA3/BCHE/ETNPPL
Heparan sulfate heparin hs gag metabolism	Heparan sulfate heparin hs gag metabolism	45	-0.449299	-1.22021	0.194839	0.286846	0.142426	3326	tags=40%, list=24%, signal=31%	HS2ST1/BGN/SLC35D2/GPC1/VCAN/EXT1/NAGLU/CSPG4/HPSE/NDST3/GUSB/HS3ST3B1/SDC4/SDC2/GPC6/HS3ST2/SDC1/GPC3
Integration of energy metabolism	Integration of energy metabolism	90	-0.398053	-1.17637	0.233021	0.333787	0.165733	2711	tags=26%, list=19%, signal=21%	GNA11/ACSL3/GNG12/GNAQ/PLCB3/CACNA1D/ITPR2/FASN/PRKAA2/ADIPOR2/PPP2R1B/PPP2CB/CD36/PRKAB2/PRKCA/GNA14/ACACB/PRKACB/RAPGEF4/SNAP25/PFKFB1/SLC2A2/PKLR
Pyruvate metabolism	Pyruvate metabolism	28	-0.463258	-1.1733	0.284123	0.396276	0.196761	2781	tags=50%, list=20%, signal=40%	SLC16A8/GLO1/LDHAL6B/VDAC1/PDHA1/RXRA/ME1/PDHB/PDP1/PDK4/HAGH/MPC1/MPC2/SLC16A1
Glycosaminoglycan metabolism	Glycosaminoglycan metabolism	109	-0.366319	-1.10613	0.305239	0.414812	0.205964	3440	tags=36%, list=24%, signal=27%	B4GAT1/B4GALT4/B4GALT3/HS2ST1/BGN/ST3GAL1/SLC35D2/CHST1/PAPSS2/GPC1/VCAN/EXT1/SLC26A1/NAGLU/CHP1/HYAL3/ARSB/CHST7/CSPG4/HPSE/NDST3/GUSB/HS3ST3B1/CHSY3/DSEL/PRELP/CHST6/SDC4/FMOD/SDC2/GPC6/CHST9/HS3ST2/SDC1/GPC3/LYVE1/STAB2/HYAL1/HAS1
Chondroitin sulfate dermatan sulfate metabolism	Chondroitin sulfate dermatan sulfate metabolism	45	-0.410045	-1.11361	0.335484	0.444516	0.220713	2908	tags=33%, list=21%, signal=27%	GPC1/VCAN/HYAL3/ARSB/CHST7/CSPG4/CHSY3/DSEL/SDC4/SDC2/GPC6/CHST9/SDC1/GPC3/HYAL1

## Sheet: 4. GSEA_KEGG-PDAC
ID	Description	setSize	enrichmentScore	NES	pvalue	p.adjust	qvalue	rank	leading_edge	core_enrichment
hsa04972	Pancreatic secretion	73	-0.825447	-2.77334	1e-10	4.25e-09	2.88158e-09	240	tags=33%, list=2%, signal=32%	CPA3/CLCA2/CHRM3/FXYD2/SCTR/PRSS3/SLC4A4/CFTR/AMY2B/CELA2B/CTRB1/CELA3B/CEL/CELA2A/PRSS1/PRSS2/CPA1/CPA2/CTRB2/AMY2A/PNLIP/PNLIPRP1/CPB1/CELA3A
hsa04612	Antigen processing and presentation	56	0.736057	2.5284	1e-10	4.25e-09	2.88158e-09	2484	tags=70%, list=17%, signal=58%	TNF/IFI30/HLA-B/HLA-C/HLA-G/TAP2/TAP1/HLA-A/CD4/CTSL/CD74/HLA-F/HLA-DRB1/CD8A/HLA-E/CIITA/HLA-DMA/B2M/HLA-DQA2/CTSB/HLA-DRA/HSPA1A/HLA-DQA1/IFNG/HSPA6/HLA-DQB1/HLA-DOA/HLA-DPA1/HLA-DMB/TAPBP/HLA-DPB1/HSPA2/HSPA1B/CALR/HLA-DRB5/LGMN/PSME1/CTSS/RFX5
hsa05332	Graft-versus-host disease	29	0.844999	2.50678	1e-10	4.25e-09	2.88158e-09	1953	tags=93%, list=14%, signal=80%	TNF/FASLG/CD80/HLA-B/PRF1/HLA-C/HLA-G/IL1B/IL6/HLA-A/FAS/CD86/CD28/GZMB/HLA-F/HLA-DRB1/HLA-E/HLA-DMA/HLA-DQA2/HLA-DRA/HLA-DQA1/IFNG/HLA-DQB1/HLA-DOA/HLA-DPA1/HLA-DMB/HLA-DPB1
hsa05150	Staphylococcus aureus infection	52	0.730649	2.48102	1e-10	4.25e-09	2.88158e-09	2278	tags=73%, list=16%, signal=62%	KRT17/ICAM1/C1QA/KRT19/C1R/SELPLG/ITGAM/C1QB/FPR3/CFD/C1QC/PTAFR/ITGB2/ITGAL/KRT23/HLA-DRB1/CFB/HLA-DMA/C2/C1S/KRT18/FCGR3A/FCGR3B/C3/HLA-DQA2/HLA-DRA/KRT16/FPR1/HLA-DQA1/C3AR1/HLA-DQB1/HLA-DOA/CFH/HLA-DPA1/HLA-DMB/HLA-DPB1/HLA-DRB5/FCGR2B
hsa04650	Natural killer cell mediated cytotoxicity	85	0.655709	2.43326	1e-10	4.25e-09	2.88158e-09	1575	tags=41%, list=11%, signal=37%	TNF/LAT/FASLG/ICAM1/HLA-B/PRF1/CD247/HLA-C/HLA-G/LCK/CD244/HLA-A/FAS/VAV1/ITGB2/TYROBP/ITGAL/RAC2/GZMB/PIK3CD/LAT2/HLA-E/FCER1G/PRKCB/LCP2/MICB/FCGR3A/FCGR3B/PLCG2/PTPN6/SHC1/SH2D1A/IFNG/TNFSF10/ICAM2
hsa04621	NOD-like receptor signaling pathway	146	0.58419	2.37924	1e-10	4.25e-09	2.88158e-09	3020	tags=46%, list=21%, signal=37%	TNF/OAS2/GBP5/GBP4/OAS1/GBP1/OAS3/CCL2/GBP7/CCL5/TRPV2/AIM2/CARD16/IL1B/IL6/GBP3/GBP2/IRF7/STAT1/PYCARD/NLRC4/PSTPIP1/CYBB/ANTXR1/CASP1/NLRP1/MEFV/STAT2/IL18/IRF9/GPSM3/CTSB/IKBKE/TNFAIP3/CYBA/PLCB3/PLCB2/TRAF2/TRPM2/ITPR3/CASP8/NFKBIB/NLRP12/NOD1/MYD88/CXCL3/IFI16/TICAM1/MAPK3/FADD/GSDMD/P2RX7/RIPK3/MAP1LC3B2/ATG16L1/IKBKG/CASP4/PANX1/TRAF3/CARD9/MAPK11/MAP1LC3A/RNASEL/MFN2/TLR4/NFKB1/ANTXR2
hsa04145	Phagosome	129	0.589807	2.35947	1e-10	4.25e-09	2.88158e-09	2386	tags=49%, list=17%, signal=41%	TUBB3/CD14/HLA-B/CD209/THBS2/HLA-C/COMP/C1R/MRC2/HLA-G/ITGAM/ITGA2/CORO1A/TAP2/MARCO/TAP1/TUBB6/HLA-A/NCF4/ITGB2/ACTB/THBS1/CTSL/NCF1/HLA-F/HLA-DRB1/HLA-E/HLA-DMA/TUBA4A/CYBB/TUBB4B/FCGR3A/PLA2R1/FCGR3B/C3/ITGB5/TUBA1B/TUBA1A/ITGA5/HLA-DQA2/TUBA1C/HLA-DRA/CYBA/HLA-DQA1/HLA-DQB1/HLA-DOA/TUBB/HLA-DPA1/HLA-DMB/TLR6/NCF2/OLR1/HLA-DPB1/CD36/CALR/CLEC7A/HLA-DRB5/TUBB1/COLEC12/FCGR2B/RAB7B/RAB5C/CTSS
hsa05152	Tuberculosis	144	0.552769	2.24242	1e-10	4.25e-09	2.88158e-09	3171	tags=48%, list=22%, signal=38%	TNF/CD14/IRAK2/CD209/MRC2/IL1B/ITGAM/CORO1A/IL6/LSP1/STAT1/ITGB2/CR1/PLK3/CD74/HLA-DRB1/CIITA/HLA-DMA/VDR/FCER1G/FCGR3A/PLA2R1/FCGR3B/C3/IL18/HLA-DQA2/HLA-DRA/IL10RA/CAMK2G/HLA-DQA1/IFNG/TGFB3/TNFRSF1A/HLA-DQB1/CASP10/HLA-DOA/HLA-DPA1/CASP8/HLA-DMB/TLR6/MYD88/HLA-DPB1/MAPK3/FADD/CLEC7A/CAMK2A/ITGAX/HLA-DRB5/FCGR2B/RAB5C/CTSS/CTSD/JAK2/RFX5/AKT3/CARD9/ATP6V0D1/IRAK1/MAPK11/IL10RB/MRC1/TGFB1/TLR4/N…
hsa04060	Cytokine-cytokine receptor interaction	182	0.513041	2.14666	1.83139e-10	6.91857e-09	4.69092e-09	2468	tags=48%, list=17%, signal=40%	TNF/CD70/CXCL10/TNFRSF4/IL21R/FASLG/IL1RN/OSM/IL12RB1/CXCR3/CXCL9/LIF/CCL13/CCL2/CXCL13/CD40/CCL5/TNFSF15/TNFSF14/CCR1/CX3CL1/TNFRSF8/IL2RB/IL1B/TNFRSF9/IL6/INHBA/CD4/FAS/IL18R1/IL2RG/CSF2RB/CSF1/ACVRL1/IL5RA/CCR2/CCL19/CSF1R/INHBE/IL20RB/CD27/IL18/RELT/IL18RAP/TNFSF4/CCL18/IL10RA/IL16/CXCL16/TNFRSF1B/IL4R/IL2RA/LEP/IFNG/TGFB3/TNFRSF1A/CCL4/TNFRSF11B/TNFRSF11A/TNFRSF18/TNFRSF13C/TNFSF10/LTB/CCR7/…
hsa04061	Viral protein interaction with cytokine and cytokine receptor	66	0.67715	2.39885	2.75393e-10	9.36338e-09	6.34854e-09	2468	tags=67%, list=17%, signal=55%	TNF/CXCL10/CXCR3/CXCL9/CCL13/CCL2/CXCL13/CCL5/TNFSF14/CCR1/CX3CL1/IL2RB/IL6/IL18R1/IL2RG/CSF1/CCR2/CCL19/CSF1R/IL20RB/IL18/IL18RAP/CCL18/IL10RA/TNFRSF1B/IL2RA/TNFRSF1A/CCL4/TNFSF10/CCR7/CCL3/CCL4L2/IL34/CCR5/CXCL3/TNFRSF10A/CCL21/IL24/TNFRSF14/ACKR3/ACKR4/CCR4/LTBR/CCL22
hsa05169	Epstein-Barr virus infection	181	0.507967	2.12825	3.57811e-10	1.10596e-08	7.49863e-09	3035	tags=46%, list=21%, signal=37%	TNF/CXCL10/ISG15/OAS2/OAS1/ICAM1/OAS3/CD40/HLA-B/CD247/HLA-C/CD19/HLA-G/TAP2/IL6/CD3G/TAP1/CD3E/IRF7/HLA-A/STAT1/FAS/JAK3/ITGAL/FCER2/HLA-F/HLA-DRB1/PIK3CD/HLA-E/HLA-DMA/NFKBIE/BTK/CR2/B2M/STAT2/HLA-DQA2/IRF9/NFKB2/HLA-DRA/IKBKE/PSMC4/TNFAIP3/PLCG2/E2F1/RELB/HLA-DQA1/HLA-DQB1/E2F2/TRAF2/ADRM1/CD3D/HLA-DOA/HLA-DPA1/GADD45B/CASP8/HLA-DMB/NFKBIB/MYD88/TAPBP/HLA-DPB1/NEDD4/CALR/FADD/RUNX3/PSMD1/HLA-D…
hsa05330	Allograft rejection	29	0.816759	2.42301	5.16792e-10	1.35161e-08	9.16417e-09	1953	tags=90%, list=14%, signal=77%	TNF/FASLG/CD80/CD40/HLA-B/PRF1/HLA-C/HLA-G/HLA-A/FAS/CD86/CD28/GZMB/HLA-F/HLA-DRB1/HLA-E/HLA-DMA/HLA-DQA2/HLA-DRA/HLA-DQA1/IFNG/HLA-DQB1/HLA-DOA/HLA-DPA1/HLA-DMB/HLA-DPB1
hsa04380	Osteoclast differentiation	121	0.562462	2.24077	5.00041e-10	1.35161e-08	9.16417e-09	2681	tags=45%, list=19%, signal=37%	TNF/FOSL1/LILRB4/LILRB1/LILRB2/IL1B/LCK/FHL2/TREM2/LILRA6/OSCAR/PPARG/STAT1/NCF4/TYROBP/CSF1/NCF1/PIK3CD/LILRB5/ATP2A1/SPI1/CSF1R/LCP2/BTK/FCGR3A/FCGR3B/STAT2/IRF9/NFKB2/CTSK/CYBA/PLCG2/SOCS3/RELB/IFNG/TNFRSF1A/TNFRSF11B/TNFRSF11A/TRAF2/FOSL2/ITPR3/NCF2/JUNB/MAPK3/LILRB3/SIRPA/MAP2K1/FCGR2B/AKT3/IKBKG/SIRPG/GRB2/SOCS1/SQSTM1
hsa05140	Leishmaniasis	67	0.653816	2.31914	1.25923e-09	2.51845e-08	1.70756e-08	3004	tags=61%, list=21%, signal=48%	TNF/IL1B/ITGAM/STAT1/NCF4/ITGB2/CR1/NCF1/HLA-DRB1/HLA-DMA/PRKCB/CYBB/FCGR3A/FCGR3B/C3/HLA-DQA2/HLA-DRA/CYBA/PTPN6/HLA-DQA1/IFNG/TGFB3/HLA-DQB1/HLA-DOA/HLA-DPA1/HLA-DMB/NCF2/NFKBIB/MYD88/HLA-DPB1/PTGS2/MAPK3/HLA-DRB5/JAK2/ITGA4/ITGB1/IRAK1/MAPK11/TGFB1/TLR4/NFKB1
hsa04062	Chemokine signaling pathway	152	0.523159	2.14016	1.18114e-09	2.51845e-08	1.70756e-08	2790	tags=43%, list=20%, signal=35%	CXCL10/GNGT2/CXCR3/CXCL9/CCL13/CCL2/CXCL13/CCL5/CCR1/CX3CL1/PIK3R6/ADCY7/HCK/GNB3/STAT1/VAV1/JAK3/RAC2/NCF1/PIK3CD/CCR2/GNG5/PRKCB/CCL19/STAT2/DOCK2/RASGRP2/CCL18/PLCG2/PLCB3/CXCL16/ITK/ARRB2/WAS/PLCB2/SHC1/CCL4/PREX1/PIK3CG/CCR7/CCL3/CCL4L2/GNAI2/CCR5/PIK3R5/GRK5/NFKBIB/PXN/CXCL3/MAPK3/CCL21/GRK2/GNG11/MAP2K1/CCR4/GNB2/CCL22/JAK2/AKT3/IKBKG/PTK2B/CX3CR1/GRB2/ADCY3/FGR/BCAR1
hsa04820	Cytoskeleton in muscle cells	182	0.499661	2.09068	1.24815e-09	2.51845e-08	1.70756e-08	2906	tags=55%, list=20%, signal=45%	ITGA3/ACTG2/COL1A1/DIAPH3/COL11A1/COL1A2/THBS2/COL5A2/COMP/COL3A1/MYL9/COL6A1/COL5A1/ITGA11/COL6A2/FMNL1/ITGB4/FLNC/MYH14/FHL2/FN1/ITGA2/TNNI2/AMPD3/COL24A1/LMOD1/FBN2/TPM2/COL6A3/MYH11/FBN1/PDLIM7/NID2/ACTB/SGCD/VCAN/THBS1/PLEC/BGN/DES/ACTA1/COL4A2/SYNPO2/PDLIM4/CAPZB/LMNA/ITGB5/MYH9/ITGA5/COL4A1/PKP2/COL4A6/PDLIM2/LMNB1/MYBPC3/INF2/TPM4/SDC1/PDLIM1/ITGB7/MYH10/SPTAN1/AGRN/ITGA8/ITGB6/PDLIM3/JUP…
hsa05166	Human T-cell leukemia virus 1 infection	204	0.487831	2.06005	1.10225e-09	2.51845e-08	1.70756e-08	2522	tags=32%, list=18%, signal=27%	TNF/PTTG1/FOSL1/ICAM1/CD40/HLA-B/HLA-C/CDC20/HLA-G/IL2RB/LCK/IL6/CD3G/ADCY7/CD3E/HLA-A/CD4/IL2RG/JAK3/ITGB2/ITGAL/HLA-F/HLA-DRB1/PIK3CD/HLA-E/STAT5A/HLA-DMA/SPI1/CCNB2/B2M/HLA-DQA2/NFKB2/SLC2A1/HLA-DRA/CDKN2B/E2F1/CREB3/RELB/HLA-DQA1/IL2RA/BUB1B/TGFB3/TNFRSF1A/HLA-DQB1/E2F2/TNFRSF13C/TLN1/CD3D/HLA-DOA/MAD1L1/HLA-DPA1/HLA-DMB/MAD2L1/HLA-DPB1/MMP7/MAPK3/CALR/HLA-DRB5/MAP2K1/CCNE1/RANBP1/LTBR/AKT3/I…
hsa04659	Th17 cell differentiation	95	0.584434	2.2107	4.57787e-09	8.64708e-08	5.86288e-08	2251	tags=44%, list=16%, signal=37%	LAT/IL21R/IRF4/IL12RB1/GATA3/CD247/TBX21/IL2RB/IL1B/LCK/IL6/CD3G/CD3E/STAT1/CD4/IL2RG/JAK3/HLA-DRB1/STAT5A/HLA-DMA/NFKBIE/HLA-DQA2/HLA-DRA/IL4R/HLA-DQA1/IL2RA/FOXP3/IFNG/RUNX1/HLA-DQB1/CD3D/HLA-DOA/EBI3/IL1RAP/IL27RA/HLA-DPA1/HLA-DMB/NFKBIB/HLA-DPB1/MAPK3/HLA-DRB5/RARA
hsa05323	Rheumatoid arthritis	76	0.607615	2.18746	9.98453e-09	1.78671e-07	1.21142e-07	2206	tags=47%, list=16%, signal=40%	TNF/CD80/ICAM1/CCL2/CCL5/IL1B/IL6/CD86/ITGB2/CD28/ITGAL/CSF1/CTSL/HLA-DRB1/HLA-DMA/IL18/HLA-DQA2/MMP3/HLA-DRA/CTSK/HLA-DQA1/IFNG/TGFB3/HLA-DQB1/TNFRSF11A/LTB/HLA-DOA/CCL3/MMP1/HLA-DPA1/TNFSF13B/HLA-DMB/HLA-DPB1/CXCL3/IL11/HLA-DRB5
hsa04064	NF-kappa B signaling pathway	96	0.576181	2.1853	1.32578e-08	2.25382e-07	1.52813e-07	3043	tags=50%, list=21%, signal=40%	TNF/LAT/ICAM1/CD14/CCL13/PLAU/CD40/TNFSF14/IL1B/LCK/VCAM1/CARD11/PRKCB/CCL19/BTK/NFKB2/TNFAIP3/PLCG2/RELB/TNFRSF1A/CCL4/TNFRSF11A/LY96/TNFRSF13C/TRAF2/LTB/TRAF1/CCL4L2/PPP1R13L/GADD45B/TNFSF13B/MYD88/CXCL3/PTGS2/TICAM1/EDA2R/CCL21/BCL2A1/LTBR/IKBKG/TRIM25/TRAF3/IRAK1/ERC1/LYN/TLR4/NFKB1/CSNK2B
hsa05167	Kaposi sarcoma-associated herpesvirus infection	161	0.489453	2.01461	1.88992e-08	3.05987e-07	2.07465e-07	3120	tags=40%, list=22%, signal=31%	GNGT2/ICAM1/CLEC2B/HLA-B/HLA-C/CCR1/HLA-G/IL6/PIK3R6/HCK/GNB3/IRF7/HLA-A/STAT1/FAS/CD86/HLA-F/PIK3CD/HLA-E/GNG5/MICB/FGF2/C3/STAT2/IRF9/IKBKE/PLCG2/E2F1/TNFRSF1A/E2F2/PREX1/PIK3CG/TRAF2/CCR5/PIK3R5/ITPR3/CASP8/CXCL3/PTGS2/TICAM1/MAPK3/FADD/PDGFB/GNG11/MAP2K1/MAP1LC3B2/UBC/TCF7L1/CCR4/GNB2/JAK2/AKT3/IKBKG/EIF2AK2/MAPKAPK2/TRAF3/E2F3/MAPK11/MAP1LC3A/LYN/NFKB1/GNB1/SRC/BID
hsa05144	Malaria	40	0.716532	2.27123	2.52372e-08	3.86269e-07	2.61897e-07	2118	tags=57%, list=15%, signal=49%	TNF/ICAM1/CCL2/CD40/THBS2/COMP/IL1B/IL6/VCAM1/LRP1/ITGB2/CR1/ITGAL/THBS1/IL18/SDC1/IFNG/TGFB3/ACKR1/MYD88/PECAM1/CD36/HBA1
hsa04640	Hematopoietic cell lineage	71	0.619675	2.22017	2.61299e-08	3.86269e-07	2.61897e-07	2296	tags=65%, list=16%, signal=55%	TNF/ITGA3/CD14/CD22/CD19/IL1B/ITGAM/ITGA2/IL6/CD3G/CD3E/CD4/CD38/CR1/CD7/CSF1/FCER2/HLA-DRB1/CD8A/CD55/IL5RA/HLA-DMA/MS4A1/CSF1R/CR2/ITGA5/CD2/HLA-DQA2/HLA-DRA/IL4R/HLA-DQA1/IL2RA/HLA-DQB1/CD33/CD3D/HLA-DOA/CD1C/GP1BA/HLA-DPA1/HLA-DMB/HLA-DPB1/CD36/IL11/IL7/HLA-DRB5/ITGA1
hsa04668	TNF signaling pathway	105	0.555722	2.14286	3.11254e-08	4.40944e-07	2.98968e-07	2624	tags=40%, list=18%, signal=33%	TNF/CXCL10/VEGFC/ICAM1/IRF1/LIF/CCL2/CCL5/MMP14/MMP9/CX3CL1/IL1B/IL6/VCAM1/FAS/IL18R1/MLKL/CSF1/PIK3CD/MMP3/TNFAIP3/RPS6KA4/TNFRSF1B/SOCS3/CREB3/TNFRSF1A/TRAF2/CASP10/TRAF1/CASP8/BCL3/CXCL3/PTGS2/JUNB/MAPK3/FADD/MAP2K1/RIPK3/PGAM5/AKT3/IKBKG/TRAF3
hsa04950	Maturity onset diabetes of the young	16	-0.918316	-2.30017	3.77039e-08	5.12773e-07	3.4767e-07	539	tags=69%, list=4%, signal=66%	FOXA3/NKX2-2/HNF1B/HNF1A/FOXA2/MNX1/PDX1/BHLHA15/INS/NR5A2/ONECUT1
hsa04662	B cell receptor signaling pathway	75	0.595005	2.13621	5.4723e-08	7.15608e-07	4.85195e-07	2647	tags=44%, list=19%, signal=36%	LILRB4/IFITM1/LILRB1/CD22/BANK1/BLK/CD19/LILRB2/LILRA6/DAPP1/VAV1/RAC2/CARD11/PIK3CD/LILRB5/CD79A/PRKCB/INPP5D/NFKBIE/BTK/CR2/PLCG2/PTPN6/NFKBIB/CD72/MAPK3/LILRB3/RASGRP3/MAP2K1/FCGR2B/AKT3/IKBKG/GRB2
hsa04620	Toll-like receptor signaling pathway	86	0.583217	2.17123	8.06731e-08	9.64637e-07	6.54042e-07	3129	tags=45%, list=22%, signal=36%	TNF/CXCL10/CD80/CXCL9/CD14/CD40/CCL5/IL1B/IL6/IRF7/STAT1/CD86/PIK3CD/STAT2/IRF9/IKBKE/CTSK/IRF5/CCL4/LY96/CCL3/TLR8/CCL4L2/CASP8/TLR6/MYD88/TICAM1/MAPK3/FADD/MAP2K1/AKT3/IKBKG/TRAF3/IRAK1/MAPK11/TLR4/NFKB1/TLR1/SPP1
hsa05170	Human immunodeficiency virus 1 infection	176	0.465315	1.94754	8.22778e-08	9.64637e-07	6.54042e-07	2518	tags=32%, list=18%, signal=27%	TNF/GNGT2/FASLG/APOBEC3G/HLA-B/CD247/BST2/APOBEC3D/HLA-C/HLA-G/TAP2/CGAS/CD3G/TAP1/CD3E/GNB3/HLA-A/CD4/FAS/CCNB1/RAC2/HLA-F/AP1S3/PIK3CD/HLA-E/GNG5/PRKCB/CCNB2/B2M/CFL1/APOBEC3C/PLCG2/TNFRSF1B/TNFRSF1A/LIMK1/TRAF2/CD3D/GNAI2/CCR5/ITPR3/CASP8/APOBEC3F/MYD88/TAPBP/PXN/MAPK3/CDK1/CALR/FADD/ELOB/GNG11/MAP2K1/AP1M1/GNB2/AP1S1/AKT3/IKBKG
hsa05163	Human cytomegalovirus infection	188	0.455837	1.91417	7.78338e-08	9.64637e-07	6.54042e-07	3120	tags=35%, list=22%, signal=28%	TNF/GNGT2/FASLG/CCL2/HLA-B/CCL5/HLA-C/CCR1/CX3CL1/HLA-G/IL1B/TAP2/IL6/CGAS/TAP1/ADCY7/GNB3/HLA-A/FAS/RAC2/HLA-F/PIK3CD/HLA-E/GNG5/PRKCB/B2M/IL10RA/PLCB3/PLCB2/E2F1/CREB3/TNFRSF1A/CCL4/E2F2/TRAF2/PDGFRA/CCL3/CCL4L2/GNAI2/CCR5/ITPR3/CASP8/EGFR/TAPBP/PXN/PTGS2/MAPK3/CALR/FADD/GNG11/MAP2K1/GNB2/AKT3/IKBKG/PTK2B/GRB2/ADCY3/BCAR1/E2F3/MAPK11/IL10RB/PTGER3/NFKB1/GNB1/SRC/BID
hsa05162	Measles	116	0.535927	2.10733	1.04327e-07	1.18237e-06	8.01669e-07	3120	tags=42%, list=22%, signal=33%	FASLG/OAS2/OAS1/MX1/OAS3/CD209/MX2/IL2RB/IL1B/IL6/CD3G/CD3E/IRF7/STAT1/FAS/IL2RG/JAK3/CD28/PIK3CD/STAT5A/TP73/MSN/IFIH1/STAT2/IRF9/IKBKE/HSPA1A/TNFAIP3/IL2RA/HSPA6/SLAMF1/CD3D/CASP8/NFKBIB/MYD88/HSPA1B/FADD/FCGR2B/CCNE1/AKT3/IKBKG/EIF2AK2/TRAF3/ADAR/IRAK1/TLR4/NFKB1/CSNK2B/BID
hsa04933	AGE-RAGE signaling pathway in diabetic complications	94	0.566786	2.14768	1.15854e-07	1.27065e-06	8.61527e-07	1442	tags=32%, list=10%, signal=29%	TNF/VEGFC/ICAM1/PLCD3/COL1A1/CCL2/COL1A2/COL3A1/IL1B/FN1/IL6/MMP2/VCAM1/STAT1/F3/PIK3CD/STAT5A/PRKCB/COL4A2/CYBB/COL4A1/NOX4/COL4A6/PLCG2/PLCB3/THBD/NOS3/PLCB2/PLCD4/TGFB3
hsa05417	Lipid and atherosclerosis	181	0.464055	1.94427	1.33393e-07	1.41731e-06	9.6096e-07	2166	tags=30%, list=15%, signal=26%	TNF/FASLG/ICAM1/CD14/CCL2/CD40/CCL5/MMP9/IL1B/IL6/POU2F2/PPARG/VCAM1/IRF7/PYCARD/FAS/VAV1/CYP2C9/NCF4/NCF1/PIK3CD/CYBB/CASP1/IL18/MMP3/IKBKE/HSPA1A/CYBA/PLCB3/NOS3/PLCB2/CAMK2G/TNFRSF1A/HSPA6/LY96/TNFSF10/TRAF2/CCL3/MMP1/CASP8/TLR6/NCF2/OLR1/MYD88/HSPA2/CXCL3/CD36/TICAM1/MAPK3/ABCG1/TNFRSF10A/HSPA1B/CAMK2A/ABCA1
hsa05130	Pathogenic Escherichia coli infection	179	0.454282	1.90483	3.13089e-07	3.22577e-06	2.18713e-06	3217	tags=40%, list=23%, signal=31%	TNF/FASLG/TUBB3/CLDN1/IL1B/MYH14/IL6/CLDN18/CYTH4/MYO1A/TUBB6/ARPC1B/PYCARD/FAS/MYH11/LPAR5/ACTB/MYO1G/TUBA4A/MYO1F/BAIAP2/CASP1/GAPDH/TUBB4B/CLDN14/TUBA1B/MYH9/CLDN9/TUBA1A/IL18/TUBA1C/NCKAP1L/PTPN6/MYH10/CLDN4/TNFRSF1A/TNFSF10/TRAF2/CLDN23/TUBB/WIPF1/CASP8/NFKBIB/CTTN/MYD88/CYTH3/MAPK3/TNFRSF10A/EZR/FADD/ARPC2/CLDN11/TUBB1/MYO1E/BAIAP2L1/ARHGEF2/IKBKG/MYO1H/CASP4/ITGB1/HCLS1/IRAK1/MAPK11/ABCF2/…
hsa05322	Systemic lupus erythematosus	43	0.677945	2.18791	3.36576e-07	3.36576e-06	2.28205e-06	1953	tags=63%, list=14%, signal=54%	TNF/CD80/C1QA/CD40/C1R/C1QB/C1QC/CD86/CD28/HLA-DRB1/TRIM21/HLA-DMA/C2/C1S/FCGR3A/FCGR3B/C3/HLA-DQA2/HLA-DRA/ACTN1/HLA-DQA1/IFNG/HLA-DQB1/HLA-DOA/HLA-DPA1/HLA-DMB/HLA-DPB1
hsa04974	Protein digestion and absorption	81	-0.643635	-2.19318	3.62049e-07	3.51705e-06	2.38462e-06	573	tags=27%, list=4%, signal=26%	SLC7A8/MME/CPA3/SLC3A1/COL11A2/SLC9A3/SLC16A10/COL9A3/FXYD2/SLC8A2/PRSS3/CELA2B/CTRB1/CELA3B/CELA2A/PRSS1/PRSS2/CPA1/CPA2/CTRB2/CPB1/CELA3A
hsa04514	Cell adhesion molecules	132	0.494377	1.98144	5.18152e-07	4.89366e-06	3.31799e-06	2206	tags=48%, list=16%, signal=41%	CD80/ICOS/ICAM1/PDCD1LG2/CD40/CLDN1/HLA-B/CD22/HLA-C/SELPLG/CD274/SIGLEC1/HLA-G/ITGAM/L1CAM/CLDN18/TIGIT/CADM3/VCAM1/HLA-A/CD4/SELL/CD86/ITGB2/CD28/ITGAL/VCAN/CDH2/HLA-F/CD6/HLA-DRB1/CD8A/CDH3/HLA-E/HLA-DMA/CNTN1/CLDN14/CLDN9/SPN/PTPRC/CD2/HLA-DQA2/VSIR/HLA-DRA/SDC1/ITGB7/ITGA8/CLDN4/HLA-DQA1/HLA-DQB1/ICAM2/HLA-DOA/CDH5/CLDN23/PTPRD/SDC3/HLA-DPA1/HLA-DMB/HLA-DPB1/PECAM1/ESAM/SDC4/CLDN11/HLA-DRB5
hsa05145	Toxoplasmosis	102	0.542632	2.07919	5.37896e-07	4.94283e-06	3.35133e-06	3004	tags=50%, list=21%, signal=40%	TNF/LAMC2/CD40/PIK3R6/LAMA4/LAMB3/STAT1/LAMA5/HLA-DRB1/CIITA/HLA-DMA/BIRC7/HLA-DQA2/HLA-DRA/HSPA1A/IL10RA/HLA-DQA1/IFNG/TGFB3/TNFRSF1A/HSPA6/HLA-DQB1/ALOX5/PIK3CG/LY96/HLA-DOA/GNAI2/CCR5/PIK3R5/HLA-DPA1/CASP8/HLA-DMB/NFKBIB/MYD88/HLA-DPB1/MAPK3/HSPA1B/HLA-DRB5/LAMA3/JAK2/AKT3/IKBKG/ITGB1/SOCS1/IRAK1/MAPK11/IL10RB/TGFB1/TLR4/LAMB2/NFKB1
hsa05132	Salmonella infection	230	0.420797	1.80195	1.02965e-06	9.21268e-06	6.24636e-06	3874	tags=40%, list=27%, signal=30%	TNF/TUBB3/AHNAK2/CD14/FLNA/MYL9/RRAS/IL1B/IL6/CYTH4/TUBB6/ARPC1B/PYCARD/MLKL/ACTB/PIK3CD/NLRC4/AHNAK/TUBA4A/CASP1/GAPDH/TUBB4B/ANXA2/TUBA1B/TUBA1A/PTPRC/IL18/TUBA1C/NCKAP1L/RHOG/S100A10/TNFRSF1A/PIK3CG/LY96/TNFSF10/TRAF2/DYNLRB1/MYL12A/RHOH/MYL12B/TUBB/KIF5A/CASP8/TLR6/NOD1/MYD88/CYTH3/MAPK3/TNFRSF10A/FADD/ARPC2/MAP2K1/GSDMD/TUBB1/RIPK3/RAB7B/RAB5C/TCF7L1/AKT3/IKBKG/STX10/PFN1/CASP4/IRAK1/MAPK11/…
hsa05320	Autoimmune thyroid disease	31	0.729085	2.19516	1.06319e-06	9.26888e-06	6.28447e-06	1953	tags=81%, list=14%, signal=70%	FASLG/CD80/CD40/HLA-B/PRF1/HLA-C/HLA-G/HLA-A/FAS/CD86/CD28/GZMB/TG/HLA-F/HLA-DRB1/HLA-E/HLA-DMA/HLA-DQA2/HLA-DRA/HLA-DQA1/HLA-DQB1/HLA-DOA/HLA-DPA1/HLA-DMB/HLA-DPB1
hsa04210	Apoptosis	120	0.49279	1.95818	1.69823e-06	1.4435e-05	9.78718e-06	3170	tags=40%, list=22%, signal=31%	TNF/FASLG/PRF1/FAS/CSF2RB/PMAIP1/GZMB/ACTB/CTSL/PIK3CD/TUBA4A/LMNA/TUBA1B/TUBA1A/CTSB/TUBA1C/CTSK/LMNB1/CTSW/SPTAN1/TNFRSF1A/TNFSF10/TRAF2/BIRC5/CASP10/TRAF1/CAPN2/CAPN1/ITPR3/GADD45B/CASP8/CTSZ/MAPK3/TNFRSF10A/FADD/BCL2A1/MAP2K1/CTSS/CTSD/AKT3/IKBKG/LMNB2/PARP4/NFKB1/CTSC/BID/PIDD1/ACTG1
hsa05171	Coronavirus disease - COVID-19	189	0.430845	1.80833	1.89263e-06	1.5695e-05	1.06415e-05	1931	tags=23%, list=14%, signal=20%	TNF/CXCL10/ISG15/OAS2/OAS1/MX1/OAS3/C1QA/CCL2/MX2/C1R/IL1B/IL6/ACE/CGAS/C1QB/CFD/HBEGF/STAT1/C1QC/PIK3CD/CFB/C2/C1S/PRKCB/CYBB/CASP1/C3/IFIH1/STAT2/IRF9/MMP3/IKBKE/PLCG2/F13A1/TNFRSF1A/C3AR1/TLR8/MMP1/NFKBIB/VWF/MYD88/EGFR
hsa05164	Influenza A	140	0.468888	1.89632	2.38872e-06	1.93372e-05	1.3111e-05	2624	tags=45%, list=18%, signal=37%	TNF/CXCL10/FASLG/OAS2/OAS1/ICAM1/MX1/OAS3/CCL2/CCL5/MX2/RSAD2/IL1B/IL6/TMPRSS4/IRF7/STAT1/PYCARD/FAS/PML/ACTB/HLA-DRB1/PIK3CD/CIITA/HLA-DMA/PRKCB/KPNA2/CASP1/IFIH1/STAT2/IL18/HLA-DQA2/IRF9/HLA-DRA/IKBKE/SOCS3/HLA-DQA1/IFNG/TNFRSF1A/HLA-DQB1/TNFSF10/HLA-DOA/KPNA7/TPSB2/HLA-DPA1/CASP8/HLA-DMB/NFKBIB/MYD88/HLA-DPB1/TICAM1/MAPK3/TNFRSF10A/FADD/HLA-DRB5/MAP2K1/NUP98/JAK2/AKT3/IKBKG/EIF2AK2/TRIM25/TRAF3
hsa05321	Inflammatory bowel disease	51	0.613774	2.08505	2.5011e-06	1.97761e-05	1.34086e-05	1953	tags=53%, list=14%, signal=46%	TNF/IL21R/IL12RB1/GATA3/TBX21/IL1B/IL6/STAT1/IL18R1/IL2RG/HLA-DRB1/HLA-DMA/IL18/HLA-DQA2/IL18RAP/HLA-DRA/IL4R/HLA-DQA1/FOXP3/IFNG/TGFB3/HLA-DQB1/HLA-DOA/STAT4/HLA-DPA1/HLA-DMB/HLA-DPB1
hsa05135	Yersinia infection	131	0.469236	1.8762	3.16342e-06	2.44446e-05	1.65739e-05	3170	tags=38%, list=22%, signal=30%	TNF/LAT/CCL2/IL1B/LCK/FN1/IL6/ARPC1B/CD4/PYCARD/VAV1/RAC2/ACTB/PIK3CD/CD8A/NLRC4/BAIAP2/LCP2/CASP1/ITGA5/MEFV/IL18/RHOG/WAS/LIMK1/TRAF2/WIPF1/FYB1/RPS6KA1/MYD88/PXN/TICAM1/MAPK3/ARPC2/MAP2K1/SKAP2/AKT3/IKBKG/ITGA4/PTK2B/ITGB1/BCAR1/IRAK1/MAPK11/TLR4/NFKB1/SRC/ARPC3/ARPC5/ACTG1
hsa04625	C-type lectin receptor signaling pathway	88	0.526104	1.9739	3.52328e-06	2.60416e-05	1.76567e-05	2630	tags=35%, list=19%, signal=29%	TNF/IRF1/CD209/RRAS/IL1B/IL6/LSP1/STAT1/PYCARD/PLK3/PIK3CD/FCER1G/CASP1/STAT2/IRF9/NFKB2/IKBKE/PLCG2/RELB/MRAS/ITPR3/CASP8/BCL3/PTGS2/MAPK3/CLEC7A/CCL22/AKT3/IKBKG/MAPKAPK2/CARD9
hsa04510	Focal adhesion	181	0.434674	1.82117	3.44911e-06	2.60416e-05	1.76567e-05	3185	tags=44%, list=22%, signal=34%	VEGFC/ITGA3/CAV1/COL1A1/LAMC2/COL1A2/THBS2/FLNA/COMP/MYL9/COL6A1/ITGA11/COL6A2/ITGB4/FN1/ITGA2/LAMA4/LAMB3/VAV1/COL6A3/RAC2/LAMA5/ACTB/THBS1/PIK3CD/MYLK/PRKCB/COL4A2/ITGB5/ITGA5/COL4A1/COL4A6/CAV2/TNN/PARVB/ITGB7/VASP/SHC1/ACTN1/ITGA8/ITGB6/PDGFRB/ZYX/TLN1/PDGFRA/MYL12A/VCL/MYL12B/CAPN2/VWF/EGFR/PXN/FLNB/MAPK3/PARVG/PDGFB/MAP2K1/LAMA3/ITGA1/EMP2/COL4A5/AKT3/TLN2/ITGA7/ITGA4/GRB2/ITGB1/DIAPH1/EMP1…
hsa05143	African trypanosomiasis	27	0.728519	2.1108	3.80569e-06	2.75305e-05	1.86662e-05	1419	tags=56%, list=10%, signal=50%	TNF/FASLG/ICAM1/IL1B/IL6/LAMA4/APOL1/VCAM1/FAS/PRKCB/IDO1/IL18/PLCB3/PLCB2/IFNG
hsa05142	Chagas disease	94	0.523377	1.98319	4.82996e-06	3.42122e-05	2.31965e-05	3004	tags=44%, list=21%, signal=35%	TNF/FASLG/GNA15/C1QA/CCL2/CD247/CCL5/IL1B/IL6/ACE/CD3G/C1QB/CD3E/FAS/C1QC/PIK3CD/C3/PLCB3/PLCB2/IFNG/TGFB3/TNFRSF1A/CD3D/PPP2R2B/CCL3/GNAI2/CASP8/TLR6/MYD88/TICAM1/MAPK3/CALR/FADD/SERPINE1/AKT3/IKBKG/IRAK1/MAPK11/TGFB1/TLR4/NFKB1
hsa05146	Amoebiasis	79	0.533318	1.93344	5.92895e-06	4.11397e-05	2.78934e-05	3004	tags=49%, list=21%, signal=39%	TNF/GNA15/CD14/COL1A1/LAMC2/COL1A2/COL3A1/IL1B/ITGAM/FN1/IL6/LAMA4/LAMB3/ITGB2/LAMA5/PIK3CD/PRKCB/COL4A2/SERPINB9/COL4A1/COL4A6/PLCB3/PLCB2/ACTN1/IFNG/TGFB3/VCL/CD1C/PRDX1/CXCL3/LAMA3/RAB7B/RAB5C/COL4A5/HSPB1/TGFB1/TLR4/LAMB2/NFKB1
hsa04217	Necroptosis	108	0.488714	1.90505	7.1972e-06	4.79813e-05	3.25322e-05	2736	tags=37%, list=19%, signal=30%	TNF/FASLG/ZBP1/IL1B/STAT1/PYCARD/FAS/JAK3/MLKL/STAT5A/CYBB/CASP1/PYGM/STAT2/IRF9/PLA2G4C/TNFAIP3/CAMK2G/IFNG/TNFRSF1A/PYGL/TNFSF10/TRAF2/STAT4/CAPN2/CAPN1/CASP8/CHMP5/TICAM1/TNFRSF10A/FADD/CAMK2A/RIPK3/PGAM5/CHMP4B/JAK2/EIF2AK2/CHMP1B/SQSTM1/CHMP2A
hsa05131	Shigellosis	206	0.409754	1.72396	7.18472e-06	4.79813e-05	3.25322e-05	3170	tags=34%, list=22%, signal=27%	TNF/PLCD3/HK3/CD14/CCL5/MYL9/IL1B/CGAS/CYTH4/ARPC1B/PYCARD/ACTB/PIK3CD/NLRC4/CASP1/C3/ITGA5/IL18/PLCG2/PLCB3/PLCB2/ACTN1/PLCD4/TNFRSF1A/FNBP1/TRAF2/TLN1/MYL12A/VCL/MYL12B/CAPN2/CAPN1/ITPR3/HK1/NFKBIB/NOD1/CTTN/MYD88/EGFR/PXN/CYTH3/MAPK3/CAST/ARPC2/MAP1LC3B2/UBC/WIPI1/ATG16L1/ARHGEF2/AKT3/IKBKG/TLN2/HKDC1/PFN1/CASP4/ITGB1/DIAPH1/SQSTM1/TNIP1/HCLS1/BCAR1/MAPK11/MAP1LC3A/HK2/TLR4/NFKB1/SRC/RIPK2/ARP…
hsa05205	Proteoglycans in cancer	178	0.434488	1.82092	7.63541e-06	4.99238e-05	3.38493e-05	3218	tags=39%, list=23%, signal=31%	TNF/WNT10A/FASLG/CAV1/COL1A1/PLAU/COL1A2/PLAUR/FLNA/MMP9/RRAS/FN1/ITGA2/MMP2/HBEGF/FAS/VAV1/TWIST1/SHH/GPC1/ACTB/THBS1/CTSL/HPSE/PIK3CD/PRKCB/FZD2/FGF2/MSN/ITGB5/ITGA5/CAV2/PLCG2/SDC1/PTPN6/CAMK2G/DCN/MRAS/WNT2/ITPR3/WNT4/CTTN/EGFR/PXN/MAPK3/TIMP3/EZR/CAMK2A/LUM/WNT8B/SDC4/MAP2K1/HSPG2/FZD1/AKT3/GRB2/ITGB1/HCLS1/ANK2/MAPK11/WNT7B/FZD4/TGFB1/TLR4/WNT11/SRC/TIAM1/ACTG1/PPP1CA/WNT10B
hsa05133	Pertussis	66	0.570067	2.0195	7.89973e-06	5.06775e-05	3.43603e-05	2038	tags=41%, list=14%, signal=35%	TNF/IRF1/CD14/C1QA/C1R/IL1B/ITGAM/IL6/C1QB/PYCARD/C1QC/ITGB2/C2/C1S/C4BPB/CASP1/IRF8/C3/ITGA5/CFL1/SERPING1/LY96/GNAI2/NOD1/MYD88/TICAM1/MAPK3
hsa05200	Pathways in cancer	444	0.328357	1.50623	2.24524e-05	0.000141367	9.58492e-05	3352	tags=36%, list=24%, signal=28%	GNGT2/WNT10A/VEGFC/FASLG/ITGA3/IL12RB1/LAMC2/FGF7/PIM2/PAX8/MMP9/IL2RB/RASGRP4/NQO1/FN1/ITGA2/IL6/MMP2/PPARG/LAMA4/ADCY7/LAMB3/GNB3/STAT1/FAS/PML/IL2RG/JAK3/SHH/CSF2RB/PMAIP1/RAC2/LAMA5/LPAR5/PIK3CD/GLI2/HMOX1/STAT5A/GLI1/IL5RA/GNG5/PRKCB/SPI1/COL4A2/CSF1R/FZD2/FGF2/BIRC7/COL4A1/STAT2/RASGRP2/NFKB2/COL4A6/SLC2A1/CDKN2B/PLCG2/PLCB3/BRCA2/CEBPA/CKS2/KIF7/PLCB2/E2F1/CAMK2G/IL4R/IL2RA/IFNG/TGFB3/RUNX…
hsa04975	Fat digestion and absorption	23	-0.782373	-2.1116	2.78981e-05	0.000172461	0.000116932	17	tags=22%, list=0%, signal=22%	PLA2G12A/CEL/CLPS/PNLIP/PNLIPRP1
hsa05160	Hepatitis C	132	0.448313	1.79681	3.90782e-05	0.000237261	0.000160867	2713	tags=34%, list=19%, signal=28%	TNF/CXCL10/FASLG/OAS2/OAS1/MX1/OAS3/CLDN1/MX2/RSAD2/CLDN18/IRF7/STAT1/FAS/PIK3CD/CLDN14/CLDN9/STAT2/IRF9/IKBKE/SOCS3/E2F1/CLDN4/IFNG/TNFRSF1A/E2F2/TRAF2/PPP2R2B/CLDN23/YWHAB/CASP8/EGFR/TICAM1/MAPK3/FADD/CLDN11/MAP2K1/YWHAH/AKT3/IKBKG/IFIT1/EIF2AK2/TRAF3/GRB2/NR1H3
hsa04080	Neuroactive ligand-receptor interaction	153	-0.488679	-1.84019	4.80923e-05	0.000286867	0.000194501	747	tags=19%, list=5%, signal=18%	ADRA2A/GRIK5/TSHR/C5/CHRNA7/BDKRB1/F2RL3/P2RX1/GCG/GRM7/LYPD6/LPAR3/ADORA1/VIPR2/ADRA2C/CHRM3/SST/GRPR/GRIK3/GABRB3/PRLR/TMEM97/SCTR/GLP1R/PRSS3/EDN3/SPX/PRSS1/PRSS2
hsa04940	Type I diabetes mellitus	35	0.643565	1.99523	6.0154e-05	0.00034665	0.000235035	1953	tags=74%, list=14%, signal=64%	TNF/FASLG/CD80/HLA-B/PRF1/HLA-C/HLA-G/IL1B/HLA-A/FAS/CD86/CD28/GZMB/HLA-F/HLA-DRB1/HLA-E/HLA-DMA/HLA-DQA2/HLA-DRA/HLA-DQA1/IFNG/HLA-DQB1/HLA-DOA/HLA-DPA1/HLA-DMB/HLA-DPB1
hsa05165	Human papillomavirus infection	282	0.359	1.57923	5.98397e-05	0.00034665	0.000235035	3033	tags=33%, list=21%, signal=26%	TNF/ISG15/WNT10A/FASLG/OASL/ITGA3/IRF1/MX1/COL1A1/LAMC2/HLA-B/COL1A2/THBS2/MX2/HLA-C/COMP/COL6A1/ITGA11/COL6A2/HLA-G/ITGB4/FN1/ITGA2/LAMA4/LAMB3/HLA-A/STAT1/FAS/COL6A3/LAMA5/THBS1/HLA-F/PIK3CD/HLA-E/COL4A2/FZD2/ITGB5/ITGA5/COL4A1/STAT2/IRF9/COL4A6/IKBKE/TNN/ITGB7/E2F1/CREB3/ITGA8/ITGB6/TNFRSF1A/PDGFRB/PKM/MFNG/PPP2R2B/WNT2/CASP8/WNT4/VWF/EGFR/PXN/PTGS2/TICAM1/MAPK3/FADD/WNT8B/MAP2K1/LAMA3/ITGA1/C…
hsa05310	Asthma	18	0.759356	2.03127	7.32106e-05	0.00041486	0.000281283	2206	tags=83%, list=16%, signal=70%	TNF/CD40/HLA-DRB1/HLA-DMA/FCER1G/HLA-DQA2/HLA-DRA/HLA-DQA1/HLA-DQB1/MS4A2/HLA-DOA/HLA-DPA1/HLA-DMB/HLA-DPB1/HLA-DRB5
hsa05340	Primary immunodeficiency	29	0.684774	2.03146	7.70794e-05	0.000426756	0.000289349	1583	tags=59%, list=11%, signal=52%	ICOS/CD40/CD19/LCK/TAP2/TAP1/CD3E/CD4/IL2RG/JAK3/CD8A/CIITA/CD79A/BTK/PTPRC/TNFRSF13C/CD3D
hsa04623	Cytosolic DNA-sensing pathway	64	0.541048	1.91561	7.78203e-05	0.000426756	0.000289349	2279	tags=36%, list=16%, signal=30%	CXCL10/ZBP1/CCL5/AIM2/IL1B/IL6/CGAS/IRF7/PYCARD/MLKL/CASP1/MEFV/IL18/IKBKE/CCL4/POLR3G/CCL4L2/CASP8/NFKBIB/IFI16/FADD/GSDMD/RIPK3
hsa04110	Cell cycle	152	0.409318	1.67445	0.000108955	0.000588011	0.000398682	4277	tags=45%, list=30%, signal=32%	PTTG1/CDC20/SFN/TRIP13/PLK1/TICRR/CDT1/MCM4/CCNB1/BUB1/CDCA5/DDX11/MCM2/ESCO2/CCNB2/MCM6/CDKN2B/AURKB/E2F1/ORC1/BUB1B/CDC6/TGFB3/E2F2/PKMYT1/NDC80/MAD1L1/GADD45B/YWHAB/MAD2L1/KNL1/CDK1/PCNA/DBF4B/YWHAH/CCNE1/TFDP1/RBL1/MCM5/ORC6/E2F3/CDC25B/CDC45/PPP2R5B/CCNA2/TGFB1/ESPL1/CDK7/MAD2L1BP/CDKN1C/HDAC1/PPP2R5D/CDK6/ABL1/CDKN1A/ANAPC11/CDC25C/CCND3/CDC25A/TTK/CDC7/CDK2/ANAPC7/E2F4/MCM7/MAD2L2/RB1/PRKD…
hsa04670	Leukocyte transendothelial migration	98	0.466236	1.76902	0.00011085	0.000588889	0.000399277	2814	tags=50%, list=20%, signal=40%	ICAM1/CLDN1/MYL9/MMP9/ITGAM/THY1/CLDN18/MMP2/VCAM1/VAV1/NCF4/ITGB2/ITGAL/RAC2/ACTB/NCF1/PIK3CD/PRKCB/CYBB/MSN/CLDN14/CLDN9/SIPA1/CYBA/PLCG2/ITK/VASP/ACTN1/CLDN4/CDH5/MYL12A/RHOH/VCL/CLDN23/MYL12B/GNAI2/NCF2/PXN/PECAM1/ESAM/EZR/CLDN11/RASSF5/JAM3/ITGA4/PTK2B/ITGB1/BCAR1/MAPK11
hsa05134	Legionellosis	52	0.562446	1.90986	0.000148706	0.000777846	0.000527394	2058	tags=37%, list=14%, signal=31%	TNF/CD14/IL1B/ITGAM/IL6/PYCARD/ITGB2/CR1/NLRC4/CASP1/C3/IL18/NFKB2/HSPA1A/HSPA6/CASP8/MYD88/CXCL3/HSPA1B
hsa04622	RIG-I-like receptor signaling pathway	52	0.561186	1.90559	0.000158378	0.000815884	0.000553185	3004	tags=37%, list=21%, signal=29%	TNF/CXCL10/ISG15/IRF7/ZNFX1/IFIH1/IKBKE/TRAF2/DHX58/CASP10/CASP8/NFKBIB/FADD/IKBKG/TRIM25/TRAF3/ADAR/MAPK11/NFKB1
hsa04976	Bile secretion	50	-0.627455	-1.97539	0.000165996	0.000842365	0.000571139	2225	tags=42%, list=16%, signal=36%	ADCY5/EPHX1/ADCY2/ATP1B2/SLC5A1/CA2/ADCY1/ABCG2/ATP1B1/ABCC2/ATP1A1/CYP3A4/AQP1/AQP4/SLC9A3/NR0B2/FXYD2/UGT2A3/SCTR/SLC4A4/CFTR
hsa05161	Hepatitis B	141	0.421201	1.70146	0.00019205	0.000960249	0.000651067	3120	tags=33%, list=22%, signal=26%	TNF/FASLG/MMP9/IL6/IRF7/STAT1/FAS/JAK3/PIK3CD/STAT5A/PRKCB/IFIH1/STAT2/IKBKE/E2F1/CREB3/TGFB3/E2F2/BIRC5/CASP10/STAT4/YWHAB/CASP8/MYD88/TICAM1/MAPK3/FADD/PCNA/MAP2K1/DDB2/CCNE1/HSPG2/JAK2/AKT3/IKBKG/PTK2B/TRAF3/GRB2/IRAK1/E2F3/MAPK11/CCNA2/TGFB1/TLR4/NFKB1/SRC/BID
hsa04658	Th1 and Th2 cell differentiation	82	0.482251	1.7703	0.000229284	0.00112981	0.000766029	2518	tags=45%, list=18%, signal=37%	LAT/IL12RB1/GATA3/CD247/TBX21/IL2RB/LCK/CD3G/CD3E/STAT1/CD4/IL2RG/JAK3/HLA-DRB1/STAT5A/HLA-DMA/NFKBIE/HLA-DQA2/HLA-DRA/IL4R/HLA-DQA1/IL2RA/IFNG/HLA-DQB1/CD3D/HLA-DOA/STAT4/HLA-DPA1/HLA-DMB/NFKBIB/HLA-DPB1/MAPK3/RUNX3/HLA-DRB5/DLL4/JAK2/IKBKG
hsa00260	Glycine, serine and threonine metabolism	33	-0.661586	-1.91112	0.000279837	0.00135921	0.000921569	1132	tags=33%, list=8%, signal=31%	CTH/MAOA/SARDH/GAMT/GCAT/MAOB/CBS/PSAT1/CHDH/GNMT/GATM
hsa04964	Proximal tubule bicarbonate reclamation	18	-0.777049	-1.97981	0.000424365	0.00203217	0.00137785	1898	tags=61%, list=13%, signal=53%	ATP1B2/CA2/GLUD2/ATP1B1/ATP1A1/AQP1/SLC9A3/FXYD2/SLC4A4/CA4/SLC38A3
hsa04151	PI3K-Akt signaling pathway	285	0.327694	1.44011	0.000647958	0.0030598	0.0020746	2707	tags=31%, list=19%, signal=25%	GNGT2/VEGFC/FASLG/ITGA3/OSM/COL1A1/LAMC2/PCK1/FGF7/COL1A2/EREG/THBS2/COMP/COL6A1/ITGA11/COL6A2/CD19/IL2RB/ITGB4/FN1/ITGA2/IL6/PIK3R6/LAMA4/LAMB3/GNB3/IL2RG/JAK3/EPHA2/COL6A3/LAMA5/LPAR5/CSF1/THBS1/PIK3CD/GNG5/COL4A2/CSF1R/FGF2/BDNF/ITGB5/ITGA5/COL4A1/COL4A6/EFNA5/TNN/NOS3/ITGB7/CREB3/IL4R/ITGA8/IL2RA/ITGB6/FGF18/PDGFRB/FGF9/PIK3CG/PDGFRA/PPP2R2B/PIK3R5/YWHAB/VWF/EGFR/MAPK3/PDGFB/IL7/GNG11/MAP2K1/…
hsa04613	Neutrophil extracellular trap formation	93	0.45065	1.69704	0.000721687	0.00335452	0.00227443	3170	tags=44%, list=22%, signal=34%	SELPLG/ITGAM/SIGLEC9/FPR3/NCF4/ITGB2/CR1/ITGAL/RAC2/ACTB/NCF1/PIK3CD/PRKCB/CYBB/CASP1/FCGR3A/FCGR3B/C3/FPR1/CYBA/PLCG2/PLCB3/ATG7/PLCB2/TLR8/GP1BA/NCF2/VWF/MAPK3/CLEC7A/MAP2K1/GSDMD/AKT3/CASP4/HDAC7/MAPK11/SELP/TLR4/NFKB1/SRC/ACTG1
hsa05020	Prion disease	228	0.355075	1.52147	0.000730101	0.00335452	0.00227443	3049	tags=26%, list=21%, signal=21%	TNF/COX6B2/TUBB3/CAV1/C1QA/CCL5/IL1B/IL6/C1QB/TUBB6/C1QC/NCF4/NDUFA9/RAC2/NCF1/PIK3CD/TUBA4A/CYBB/TUBB4B/CACNA1C/GRIN2D/TUBA1B/TUBA1A/TUBA1C/CAV2/PSMC4/HSPA1A/CYBA/CREB3/HSPA6/ADRM1/PSMA7/TUBB/NDUFB3/ITPR3/KIF5A/STIP1/NCF2/NDUFA4L2/CYC1/COX7A1/MAPK3/HSPA1B/UQCRQ/PSMD1/TUBB1/PSMD7/PSMC3/NDUFS6/GRIN3B/PSMB3/ATP5F1E/PSMB4/PSMD4/MAPK11/PSMA5/PSMD13/CSNK2B/NDUFB6
hsa04814	Motor proteins	151	0.38759	1.58816	0.00114037	0.00516968	0.00350514	1772	tags=29%, list=12%, signal=26%	ACTG2/TUBB3/KIF17/ACTA2/KIF18A/MYL9/MYH14/TNNI2/MYO1A/TUBB6/TPM2/MYH11/KIFC1/KIF18B/ACTB/MYO1G/KIF20A/KIF23/ACTA1/TUBA4A/MYO1F/CAPZB/TUBB4B/TUBA1B/MYH9/TUBA1A/KIF14/TUBA1C/TPM4/KIF4A/KIF7/DNAH3/MYH10/KIF26B/MYO9B/CENPE/KIF24/DYNLRB1/MYO7B/MYL12A/MYL12B/TUBB/KIF20B/KIF5A
hsa04512	ECM-receptor interaction	75	0.449409	1.61348	0.00147767	0.00652479	0.00442393	2655	tags=53%, list=19%, signal=44%	ITGA3/COL1A1/LAMC2/COL1A2/THBS2/COMP/COL6A1/ITGA11/COL6A2/ITGB4/FN1/ITGA2/HMMR/LAMA4/LAMB3/COL6A3/LAMA5/THBS1/COL4A2/ITGB5/ITGA5/COL4A1/COL4A6/TNN/SDC1/ITGB7/AGRN/ITGA8/ITGB6/GP1BA/VWF/CD36/SDC4/LAMA3/ITGA1/HSPG2/COL4A5/ITGA7/ITGA4/ITGB1
hsa04611	Platelet activation	107	0.412887	1.6075	0.00146465	0.00652479	0.00442393	3217	tags=42%, list=23%, signal=33%	COL1A1/COL1A2/COL3A1/PTGIR/FERMT3/ITGA2/PIK3R6/ADCY7/ACTB/PIK3CD/MYLK/FCER1G/PTGS1/LCP2/BTK/RASGRP2/PLA2G4C/APBB1IP/PLCG2/PLCB3/NOS3/VASP/PLCB2/PIK3CG/TLN1/MYL12A/MYL12B/GNAI2/GP1BA/PIK3R5/ITPR3/VWF/MAPK3/AKT3/TLN2/ITGB1/ADCY3/PRKG1/MAPK11/LYN/STIM1/SRC/ACTG1/PPP1CA/F2R
hsa05222	Small cell lung cancer	87	0.431773	1.61075	0.00164473	0.00716933	0.00486094	3185	tags=39%, list=22%, signal=30%	ITGA3/LAMC2/FN1/ITGA2/LAMA4/LAMB3/LAMA5/PIK3CD/COL4A2/BIRC7/COL4A1/COL4A6/CDKN2B/CKS2/E2F1/E2F2/CKS1B/TRAF2/TRAF1/GADD45B/PTGS2/DDB2/LAMA3/CCNE1/COL4A5/AKT3/IKBKG/TRAF3/ITGB1/E2F3/LAMB2/NFKB1/TRAF4/LAMC1
hsa05418	Fluid shear stress and atherosclerosis	121	0.391325	1.55898	0.00202103	0.00869809	0.00589747	3170	tags=36%, list=22%, signal=28%	TNF/ICAM1/CAV1/CCL2/MMP9/IL1B/NQO1/MMP2/VCAM1/RAC2/GPC1/ACTB/CTSL/NCF1/PIK3CD/HMOX1/PLAT/CAV2/CYBA/THBD/SDC1/NOS3/IFNG/TNFRSF1A/CDH5/GSTO1/NCF2/PECAM1/PDGFB/SDC4/ASS1/SUMO3/ARHGEF2/AKT3/IKBKG/SQSTM1/GSTP1/MAPK11/MEF2C/NFKB1/GSTM4/ACVR1/SRC/ACTG1
hsa04672	Intestinal immune network for IgA production	36	0.558302	1.72958	0.0022937	0.00973294	0.00659911	2986	tags=67%, list=21%, signal=53%	CD80/ICOS/CD40/IL6/CD86/CD28/HLA-DRB1/HLA-DMA/HLA-DQA2/HLA-DRA/ITGB7/HLA-DQA1/HLA-DQB1/TNFRSF13C/HLA-DOA/HLA-DPA1/TNFSF13B/HLA-DMB/HLA-DPB1/HLA-DRB5/LTBR/ITGA4/ICOSLG/TGFB1
hsa05416	Viral myocarditis	60	0.491137	1.71571	0.00231873	0.00973294	0.00659911	1953	tags=50%, list=14%, signal=43%	CD80/ICAM1/CAV1/CD40/HLA-B/PRF1/HLA-C/HLA-G/HLA-A/CD86/ITGB2/CD28/ITGAL/RAC2/ACTB/SGCD/HLA-F/HLA-DRB1/CD55/HLA-E/HLA-DMA/HLA-DQA2/HLA-DRA/HLA-DQA1/HLA-DQB1/HLA-DOA/HLA-DPA1/CASP8/HLA-DMB/HLA-DPB1
hsa04926	Relaxin signaling pathway	108	0.401714	1.56591	0.00236529	0.00980731	0.00664954	3095	tags=36%, list=22%, signal=28%	GNGT2/VEGFC/GNA15/COL1A1/ACTA2/COL1A2/COL3A1/MMP9/MMP2/ADCY7/GNB3/PIK3CD/GNG5/COL4A2/MMP13/COL4A1/COL4A6/PLCB3/ARRB2/NOS3/PLCB2/SHC1/CREB3/MMP1/GNAI2/EGFR/MAPK3/GNG11/MAP2K1/GNB2/COL4A5/AKT3/GRB2/ADCY3/MAPK11/TGFB1/NFKB1/GNB1/SRC
hsa04657	IL-17 signaling pathway	74	0.450924	1.61947	0.00264776	0.0108462	0.00735395	2123	tags=27%, list=15%, signal=23%	TNF/CXCL10/FOSL1/CCL2/MMP9/IL1B/IL6/MMP13/MUC5AC/MMP3/IKBKE/TNFAIP3/IFNG/TRAF2/MMP1/CASP8/CXCL3/PTGS2/MAPK3/FADD
hsa04970	Salivary secretion	63	-0.525661	-1.72416	0.00303753	0.0122844	0.00832908	1172	tags=19%, list=8%, signal=18%	BEST2/PLCB1/ATP1B1/ATP1A1/GUCY1A2/CST1/CHRM3/FXYD2/NOS1/TRPV6/AMY2B/AMY2A
hsa04148	Efferocytosis	146	0.368699	1.50161	0.00307111	0.0122844	0.00832908	2986	tags=38%, list=21%, signal=30%	P2RY2/C1QA/DUSP2/CX3CL1/PPARG/C1QB/GPR132/C1QC/AXL/LRP1/THBS1/STAB1/ATP2A1/P2RY6/CASP1/ITGB5/CH25H/CPT1C/SLC2A1/SCARF1/GAS6/PTPN6/CAMK2G/ALOX5/SLC16A1/DUSP5/PECAM1/PTGS2/CD36/TIMD4/MAPK3/CALR/CAMK2A/SIGLEC10/SIRPA/ABCA1/ADAM9/MAP2K1/RAB7B/RAB5C/ANO4/HAVCR2/S1PR1/JAK2/ANO9/MAPKAPK2/PANX1/CX3CR1/SIRPG/NR1H3/BCAR1/MAPK11/VPS18/CPT1A/TGFB1
hsa00561	Glycerolipid metabolism	52	-0.561286	-1.77522	0.00335811	0.0132763	0.00900155	17	tags=12%, list=0%, signal=12%	PLPP2/PLPP5/AGPAT5/CEL/PNLIP/PNLIPRP1
hsa04911	Insulin secretion	65	-0.511144	-1.69529	0.00351936	0.0137538	0.00932534	1102	tags=23%, list=8%, signal=21%	PLCB1/ATP1B1/ATP1A1/CAMK2B/RAPGEF4/PCLO/GCG/PDX1/CHRM3/KCNJ11/ABCC8/FXYD2/RIMS2/GLP1R/INS
hsa04810	Regulation of actin cytoskeleton	192	0.339854	1.43489	0.00460664	0.0177984	0.0120676	2672	tags=33%, list=19%, signal=27%	ITGA3/DIAPH3/FGF7/CHRM5/MYL9/ITGA11/RRAS/ITGAM/ITGB4/MYH14/FN1/ITGA2/ARPC1B/VAV1/ITGB2/ITGAL/MYH11/RAC2/LPAR5/ACTB/PIK3CD/MYLK/BAIAP2/FGF2/MSN/ITGB5/MYH9/ITGA5/CFL1/NCKAP1L/IQGAP3/ITGB7/MYH10/ACTN1/ITGA8/SSH1/ITGB6/FGF18/PDGFRB/LIMK1/FGF9/PDGFRA/MYL12A/MRAS/VCL/FGD3/MYL12B/TMSB4X/EGFR/PXN/MAPK3/EZR/PDGFB/ITGAX/ARPC2/MAP2K1/ITGA1/AKT3/GSN/PFN1/ITGA7/ITGA4/ITGB1/DIAPH1
hsa04666	Fc gamma R-mediated phagocytosis	91	0.407391	1.52662	0.00492353	0.018809	0.0127529	2552	tags=31%, list=18%, signal=25%	LAT/HCK/ARPC1B/VAV1/RAC2/NCF1/PIK3CD/PRKCB/INPP5D/FCGR3A/FCGR3B/PTPRC/CFL1/PLA2G4C/PLCG2/VASP/WAS/LIMK1/ASAP3/ASAP2/MAPK3/ASAP1/ARPC2/PLD2/MAP2K1/FCGR2B/AKT3/GSN
hsa04660	T cell receptor signaling pathway	110	0.391513	1.52419	0.0051131	0.0193162	0.0130967	1646	tags=20%, list=12%, signal=18%	TNF/LAT/ICOS/CD247/LCK/CD3G/CD3E/CD4/VAV1/CD28/CARD11/PIK3CD/CD8A/NFKBIE/LCP2/PTPRC/GRAP2/ITK/PTPN6/IFNG/CD3D/PPP2R2B
hsa04630	JAK-STAT signaling pathway	110	0.382162	1.48778	0.00824538	0.0308069	0.0208877	2844	tags=36%, list=20%, signal=29%	IL21R/OSM/IL12RB1/LIF/IL2RB/IL6/STAT1/IL2RG/JAK3/CSF2RB/PIK3CD/STAT5A/IL5RA/IL20RB/STAT2/IRF9/IL10RA/PTPN6/SOCS3/IL4R/IL2RA/LEP/IFNG/PDGFRB/PDGFRA/STAT4/IL27RA/PIM1/EGFR/IL11/PDGFB/IL7/IL24/JAK2/AKT3/OSMR/GRB2/SOCS1/FHL1/IL10RB
hsa03250	Viral life cycle - HIV-1	58	0.444131	1.53595	0.00901511	0.0333167	0.0225894	3414	tags=34%, list=24%, signal=26%	MX1/APOBEC3G/BST2/MX2/APOBEC3D/CD4/MAP1A/APOBEC3C/CCR5/FEZ1/APOBEC3F/CHMP4B/NELFE/BICD2/BICD1/MAP1B/PPIA/MAP1S/TRIM5/SAMHD1
hsa04664	Fc epsilon RI signaling pathway	59	0.44566	1.55094	0.0102248	0.0373809	0.025345	2925	tags=34%, list=21%, signal=27%	TNF/LAT/VAV1/RAC2/PIK3CD/FCER1G/INPP5D/LCP2/BTK/PLA2G4C/PLCG2/ALOX5/MS4A2/MAPK3/MAP2K1/AKT3/GRB2/MAPK11/ALOX5AP/LYN
hsa03050	Proteasome	44	0.473832	1.54266	0.0110305	0.0398977	0.0270514	3228	tags=41%, list=23%, signal=32%	PSMB9/PSMB8/PSMB10/PSMC4/IFNG/ADRM1/PSMA7/PSMD1/PSMD7/PSME1/PSMC3/PSMB3/PSMB4/PSMD4/PSMA5/PSME2/PSMD13/PSMD2
hsa05235	PD-L1 expression and PD-1 checkpoint pathway in cancer	84	0.392896	1.45136	0.011472	0.0410575	0.0278378	3043	tags=35%, list=21%, signal=27%	LAT/CD247/CD274/LCK/CD3G/CD3E/STAT1/CD4/CD28/BATF/PIK3CD/NFKBIE/PTPN6/IFNG/BATF2/CD3D/NFKBIB/MYD88/EGFR/TICAM1/MAPK3/MAP2K1/JAK2/AKT3/IKBKG/MAPK11/TLR4/NFKB1/CSNK2B
hsa05202	Transcriptional misregulation in cancer	143	0.343815	1.38988	0.0120214	0.0425758	0.0288672	2304	tags=25%, list=16%, signal=21%	PAX5/CD14/PLAU/CD40/PAX8/WT1/MMP9/IL2RB/ITGAM/IL6/PPARG/ETV7/PML/CD86/LYL1/GZMB/SPI1/ERG/CSF1R/PLAT/MMP3/CEBPA/ITGB7/RUNX1/JUP/BMP2K/TRAF1/GADD45B/HMGA2/SLC45A3/RUNX1T1/BCL2A1/DDB2/MLF1/RARA/NR4A3
hsa00910	Nitrogen metabolism	13	-0.739899	-1.75459	0.012688	0.0444733	0.0301537	1756	tags=54%, list=12%, signal=47%	GLUL/CA2/CA1/GLUD2/CA12/CA8/CA4
hsa00500	Starch and sucrose metabolism	27	-0.597432	-1.67824	0.0128611	0.04462	0.0302532	157	tags=15%, list=1%, signal=15%	MGAM2/G6PC2/AMY2B/AMY2A
hsa00100	Steroid biosynthesis	17	-0.65559	-1.65197	0.0130225	0.0447236	0.0303234	809	tags=53%, list=6%, signal=50%	HSD17B7/LBR/MSMO1/TM7SF2/SC5D/SOAT1/DHCR7/DHCR24/CEL
hsa04977	Vitamin digestion and absorption	20	-0.666744	-1.73704	0.0141747	0.0481939	0.0326764	1939	tags=35%, list=14%, signal=30%	BTD/CUBN/SLC19A3/LMBRD1/SLC19A2/LRAT/PNLIP
hsa05206	MicroRNAs in cancer	148	0.339995	1.38888	0.0154759	0.052097	0.0353227	3040	tags=31%, list=21%, signal=25%	PLAU/SERPINB5/MMP9/FSCN1/TP63/ZFPM2/THBS1/CDCA5/PIK3CD/HMOX1/KIF23/PRKCB/ITGA5/EFNA5/TNN/PLCG2/E2F1/SHC1/PDGFRB/E2F2/PDGFRA/CYP1B1/PIM1/ZEB2/HMGA2/EGFR/PTGS2/MAPK3/TIMP3/EZR/SLC45A3/PDGFB/MAP2K1/VIM/BRCA1/CCNE1/ZEB1/RECK/GRB2/SOCS1/E2F3/CDC25B/TPM1/NOTCH3/NFKB1/DNMT1
hsa04610	Complement and coagulation cascades	62	0.418803	1.47462	0.0156664	0.0522212	0.035407	1463	tags=42%, list=10%, signal=38%	C1QA/PLAU/PLAUR/C1R/ITGAM/C1QB/CFD/F3/C1QC/ITGB2/CR1/CFB/CD55/C2/C1S/C4BPB/PLAT/CR2/C3/F5/THBD/PROCR/F13A1/VSIG4/SERPING1/C3AR1
hsa04978	Mineral absorption	44	-0.520633	-1.59771	0.0161397	0.0532768	0.0361227	1898	tags=36%, list=13%, signal=32%	ATP1B2/SLC5A1/SLC11A2/SLC8A3/ATP7B/ATP1B1/ATP1A1/SLC40A1/MT1F/SLC26A9/SLC9A3/MT1X/FXYD2/SLC8A2/SLC34A2/TRPV6
hsa04973	Carbohydrate digestion and absorption	34	-0.556172	-1.62713	0.0163545	0.0534667	0.0362514	1898	tags=38%, list=13%, signal=33%	ATP1B2/SLC5A1/PIK3R3/CACNA1D/SLC37A4/PLCB1/ATP1B1/ATP1A1/MGAM2/G6PC2/FXYD2/AMY2B/AMY2A
hsa04614	Renin-angiotensin system	14	-0.693357	-1.66389	0.0189319	0.0613033	0.0415647	538	tags=29%, list=4%, signal=28%	MME/CPA3/ANPEP/KLK1
hsa00604	Glycosphingolipid biosynthesis - ganglio series	14	0.624132	1.57155	0.0204406	0.0655641	0.0444537	2999	tags=57%, list=21%, signal=45%	ST8SIA1/ST6GALNAC5/B4GALNT1/B3GALT4/ST3GAL5/ST6GALNAC3/ST6GALNAC6/ST3GAL2
hsa00650	Butanoate metabolism	22	-0.59984	-1.6144	0.0223229	0.0709325	0.0480935	2635	tags=41%, list=19%, signal=33%	ACSM6/ACAT1/HADH/L2HGDH/GAD1/GAD2/ABAT/ACSM1/ACSM3
hsa00430	Taurine and hypotaurine metabolism	14	-0.684187	-1.64188	0.0226258	0.0712295	0.0482949	1021	tags=43%, list=7%, signal=40%	GGT7/GAD1/CDO1/GAD2/FMO5/GGT6
hsa04144	Endocytosis	237	0.29734	1.27822	0.0247198	0.0771075	0.0522803	4099	tags=35%, list=29%, signal=26%	CAV1/HLA-B/FOLR2/HLA-C/HLA-G/IL2RB/CYTH4/HLA-A/ARPC1B/PML/IL2RG/EHD1/HLA-F/EHD2/HLA-E/ACAP1/CAPZB/CLTB/CAV2/HSPA1A/ARRB2/IL2RA/AP2S1/HSPA6/RAB31/PDGFRA/WIPF1/CCR5/KIF5A/GRK5/SH3KBP1/ASAP3/ASAP2/ARAP3/EGFR/CHMP5/CLTA/NEDD4/CYTH3/HSPA1B/ASAP1/AGAP2/ARPC2/PLD2/GRK2/ARAP1/CHMP4B/WASHC2A/RAB5C/AP2M1/CHMP1B/IQSEC3/AP2B1/CHMP2A/CBLC/DNM1/RAB8A/SRC/ARPC3/ARPC5/EHD4/HRAS/PARD6B/BIN1/RAB35/ARRB1/RAB7A/LDLR…
hsa04146	Peroxisome	75	-0.417028	-1.4109	0.0263174	0.0813446	0.0551531	3094	tags=32%, list=22%, signal=25%	SCP2/ACSL1/SLC25A17/PEX11B/PEX1/IDH2/GNPAT/PEX2/HSD17B4/PEX12/NUDT19/NOS2/ACOX2/ABCD3/MLYCD/SLC27A2/ECI2/CRAT/EPHX2/PEX6/PEX7/AMACR/MPV17L/ACSL6
hsa04710	Circadian rhythm	31	-0.546499	-1.55708	0.0280697	0.0859793	0.0582956	3924	tags=55%, list=28%, signal=40%	PRKAG2/PER3/CRY1/CSNK1E/BTRC/FBXL3/FBXW11/NPAS2/PRKAB1/RORB/PRKAB2/PER1/NR1D2/DBP/RORA/PRKAA2/RORC
hsa00330	Arginine and proline metabolism	43	-0.498563	-1.5274	0.0323176	0.098107	0.0665184	1968	tags=33%, list=14%, signal=28%	CARNS1/CKMT1A/AMD1/SAT2/ALDH4A1/NOS2/PRODH/ARG2/MAOA/GAMT/HOGA1/MAOB/NOS1/GATM
hsa04936	Alcoholic liver disease	120	0.332764	1.32229	0.0375869	0.113093	0.0766794	3004	tags=29%, list=21%, signal=23%	TNF/FASLG/CD14/C1QA/ADH4/ADIPOQ/IL1B/IL6/C1QB/FAS/C1QC/ALDH1B1/C2/C3/ADH1C/NOX4/CPT1C/IKBKE/TNFRSF1A/C3AR1/LY96/CASP8/MYD88/CXCL3/TICAM1/FADD/TCF7L1/AKT3/IKBKG/TRAF3/IRAK1/MAPK11/CPT1A/TLR4/NFKB1
hsa00982	Drug metabolism - cytochrome P450	41	-0.498613	-1.51856	0.0403369	0.119257	0.0808583	2059	tags=39%, list=15%, signal=33%	GSTM2/GSTM1/CYP2E1/GSTO2/ADH1A/MGST2/ADH6/MAOA/CYP3A4/CYP2B6/GSTA4/AOX1/FMO5/MAOB/GSTA1/UGT2A3
hsa04540	Gap junction	70	0.387617	1.38627	0.0402531	0.119257	0.0808583	2789	tags=39%, list=20%, signal=31%	TUBB3/ADCY7/TUBB6/PRKCB/TUBA4A/TUBB4B/TUBA1B/TUBA1A/TUBA1C/PLCB3/PLCB2/PDGFRB/PDGFRA/TUBB/GNAI2/ITPR3/EGFR/MAPK3/CDK1/PDGFB/MAP2K1/TUBB1/GJA1/GRB2/HTR2B/ADCY3/PRKG1
hsa04270	Vascular smooth muscle contraction	96	0.35405	1.34281	0.0407038	0.119304	0.0808904	2038	tags=26%, list=14%, signal=22%	ACTG2/ACTA2/MYL9/PTGIR/MYH14/PLA2G2A/ADCY7/MYH11/MYLK/PPP1R14A/PRKCB/CALD1/CACNA1C/MYH9/PLA2G4C/PLCB3/ADM/PLCB2/MYH10/NPR2/NPR1/EDNRA/ITPR3/ADORA2B/MAPK3
hsa00010	Glycolysis / Gluconeogenesis	54	0.417158	1.42089	0.0418729	0.121682	0.0825026	3488	tags=48%, list=25%, signal=36%	HK3/PCK1/LDHAL6B/ADH4/ALDH3B1/PFKP/ALDH1B1/GAPDH/ADH1C/FBP1/PGAM1/TPI1/PKM/HK1/ENO1/LDHA/PGM2/HKDC1/HK2/ALDOA/BPGM/ADH1B/ENO2/G6PC3/ALDH3B2/PGK1
hsa04724	Glutamatergic synapse	87	-0.39949	-1.37471	0.045614	0.13143	0.0891122	2488	tags=29%, list=18%, signal=24%	SLC1A1/SHANK2/ADCY5/PLA2G4A/ADCY2/GRK3/PLA2G4B/GLUL/KCNJ3/ADCY1/PLD1/CACNA1D/GNAI1/GRM4/PLCB1/GRIK5/LZTS3/SLC17A7/GRM7/GNG7/DLGAP1/GRIK3/HOMER2/SLC1A2/SLC38A3
hsa05203	Viral carcinogenesis	155	0.305286	1.25748	0.0472066	0.134876	0.0914484	3004	tags=31%, list=21%, signal=25%	HLA-B/HLA-C/CDC20/HLA-G/IRF7/HLA-A/JAK3/PMAIP1/HLA-F/PIK3CD/HLA-E/STAT5A/C3/IRF9/NFKB2/CDKN2B/ACTN1/CREB3/PKM/TRAF2/TRAF1/CCR5/MAD1L1/YWHAB/CASP8/PXN/MAPK3/CDK1/YWHAH/CCNE1/CCR4/RANBP1/SP100/LTBR/IKBKG/EIF2AK2/GSN/MAPKAPK2/RBL1/TRAF3/GRB2/ATP6V0D1/HDAC7/GTF2B/CCNA2/LYN/UBR4/NFKB1
hsa01212	Fatty acid metabolism	52	-0.465814	-1.47327	0.0486166	0.137747	0.093395	2556	tags=27%, list=18%, signal=22%	ACAT1/HSD17B4/HADH/ACADM/ACAA2/SCD/ACADSB/MCAT/CBR4/CPT1B/ELOVL2/SCD5/ACSL6/ACADL
hsa00250	Alanine, aspartate and glutamate metabolism	30	-0.541078	-1.53613	0.0493097	0.138556	0.0939436	1756	tags=33%, list=12%, signal=29%	GLUL/ALDH4A1/GLUD2/ASRGL1/GAD1/GAD2/ABAT/GPT2/NAT8L/RIMKLA
hsa02010	ABC transporters	38	-0.499926	-1.5057	0.0511364	0.142511	0.0966252	1369	tags=26%, list=10%, signal=24%	ABCD3/ABCG2/ABCA10/ABCC2/ABCC11/ABCC6/ABCA5/DEFB1/ABCC8/CFTR
hsa04115	p53 signaling pathway	73	0.370142	1.32602	0.0519759	0.143673	0.0974131	2455	tags=27%, list=17%, signal=23%	CD82/SERPINB5/SFN/FAS/PMAIP1/CCNB1/THBS1/CCNB2/GTSE1/TP73/PPP1R13L/GADD45B/CASP8/TNFRSF10A/RRM2/CDK1/DDB2/SESN2/CCNE1/SERPINE1
hsa01523	Antifolate resistance	28	0.502704	1.47359	0.0527383	0.144605	0.098045	724	tags=21%, list=5%, signal=20%	TNF/FOLR2/IL1B/IL6/TYMS/DHFR
hsa04218	Cellular senescence	141	0.313656	1.26703	0.053448	0.145379	0.0985694	3004	tags=28%, list=21%, signal=22%	HLA-B/HLA-C/HLA-G/RRAS/IL6/FOXM1/HLA-A/CCNB1/HLA-F/PIK3CD/HLA-E/CCNB2/MYBL2/CDKN2B/E2F1/TGFB3/E2F2/MRAS/CAPN2/CAPN1/ITPR3/GADD45B/MAPK3/CDK1/MAP2K1/RASSF5/CCNE1/SERPINE1/AKT3/MAPKAPK2/RBL1/ETS1/LIN37/SQSTM1/E2F3/MAPK11/CCNA2/TGFB1/NFKB1
hsa05022	Pathways of neurodegeneration - multiple diseases	396	0.255952	1.15373	0.0539575	0.1456	0.0987192	3049	tags=23%, list=21%, signal=18%	TNF/WNT10A/FASLG/COX6B2/TUBB3/CHRM5/DKK1/IL1B/IL6/UBE2L6/TUBB6/FAS/NDUFA9/CSF1/ATP2A1/PRKCB/TUBA4A/FZD2/CYBB/TUBB4B/CACNA1C/GRIN2D/BDNF/TUBA1B/TUBA1A/NOX4/UBA7/TUBA1C/PSMC4/PLCB3/TNFRSF1B/DNAH3/PLCB2/CAMK2G/UCHL1/TNFRSF1A/TRAF2/ADRM1/PSMA7/TUBB/NDUFB3/CAPN2/CAPN1/WNT2/OPTN/ITPR3/KIF5A/CASP8/WNT4/NDUFA4L2/CYC1/COX7A1/PTGS2/MAPK3/UQCRQ/GPX8/FADD/CAMK2A/GPX3/WNT8B/PSMD1/MAP2K1/TUBB1/PSMD7/MAP1LC3B2/…
hsa05230	Central carbon metabolism in cancer	60	0.389057	1.35911	0.0601336	0.160988	0.109153	2529	tags=35%, list=18%, signal=29%	HK3/LDHAL6B/TIGAR/SCO2/NTRK3/PFKP/PIK3CD/SLC16A3/SLC2A1/G6PD/PGAM1/PDGFRB/PKM/PDGFRA/HK1/EGFR/MAPK3/MAP2K1/LDHA/AKT3/HKDC1
hsa00640	Propanoate metabolism	28	-0.53069	-1.48383	0.0609037	0.161776	0.109687	2406	tags=39%, list=17%, signal=33%	ECHDC1/MCEE/PCCA/ACACB/HIBCH/MLYCD/ACSS1/ALDH6A1/LDHB/ACSS3/ABAT
hsa05221	Acute myeloid leukemia	61	0.382431	1.34043	0.0626398	0.165097	0.111939	3004	tags=38%, list=21%, signal=30%	CD14/PIM2/ITGAM/PML/PIK3CD/STAT5A/SPI1/CSF1R/CEBPA/RUNX1/JUP/PIM1/MAPK3/RUNX1T1/BCL2A1/MAP2K1/RARA/TCF7L1/AKT3/IKBKG/GRB2/CCNA2/NFKB1
hsa04725	Cholinergic synapse	87	0.3483	1.29935	0.0648148	0.169516	0.114935	2515	tags=31%, list=18%, signal=26%	GNGT2/CHRM5/ACHE/PIK3R6/ADCY7/GNB3/PIK3CD/GNG5/PRKCB/CACNA1C/PLCB3/PLCB2/CAMK2G/CREB3/PIK3CG/KCNQ4/GNAI2/PIK3R5/ITPR3/CACNA1A/MAPK3/CAMK2A/GNG11/MAP2K1/GNB2/JAK2/AKT3
hsa00280	Valine, leucine and isoleucine degradation	43	-0.468898	-1.43651	0.0691589	0.179496	0.121702	2556	tags=51%, list=18%, signal=42%	DLD/DBT/ALDH7A1/BCKDHB/HIBADH/ALDH3A2/ACAT1/HADH/MCEE/ACADM/PCCA/ACAA2/MCCC1/ACADSB/HIBCH/AUH/BCAT2/ALDH6A1/ACAD8/BCAT1/AOX1/ABAT
hsa04015	Rap1 signaling pathway	179	0.288261	1.20869	0.0721925	0.18595	0.126078	2814	tags=31%, list=20%, signal=25%	LAT/VEGFC/FGF7/RRAS/ITGAM/ADCY7/VAV1/EPHA2/ITGB2/ITGAL/RAC2/LPAR5/ACTB/CSF1/THBS1/PIK3CD/PRKCB/CSF1R/LCP2/FGF2/SIPA1/RASGRP2/EFNA5/FPR1/APBB1IP/PLCB3/VASP/PLCB2/FGF18/PDGFRB/FGF9/TLN1/PDGFRA/MRAS/GNAI2/FYB1/ARAP3/EGFR/ADORA2B/SKAP1/MAPK3/RASGRP3/PDGFB/MAP2K1/RASSF5/RGS14/AKT3/TLN2/RALB/PFN1/TEK/ITGB1/ANGPT1/ADCY3/BCAR1/MAPK11
hsa00630	Glyoxylate and dicarboxylate metabolism	25	-0.532323	-1.47245	0.0751445	0.192099	0.130247	4401	tags=52%, list=31%, signal=36%	GLDC/CS/CAT/DLD/GLYCTK/ACAT1/MCEE/AMT/PCCA/AFMID/GLUL/ACSS1/HOGA1
hsa05213	Endometrial cancer	55	-0.427263	-1.38692	0.0872727	0.220342	0.149396	1934	tags=16%, list=14%, signal=14%	BRAF/PIK3R3/LEF1/FOXO3/GADD45G/TCF7/CASP9/EGF/CTNNA2
hsa00270	Cysteine and methionine metabolism	44	-0.449615	-1.37977	0.0881801	0.220342	0.149396	1968	tags=32%, list=14%, signal=27%	AMD1/MTAP/PHGDH/MPST/BCAT2/CTH/CDO1/MAT2A/GCLC/BCAT1/LDHB/CBS/PSAT1/GNMT
hsa05410	Hypertrophic cardiomyopathy	81	0.351547	1.28744	0.088785	0.220342	0.149396	1442	tags=30%, list=10%, signal=27%	TNF/ITGA3/CACNG4/CACNG8/ITGA11/ITGB4/ITGA2/IL6/ACE/TPM2/ACTB/SGCD/ATP2A1/DES/LMNA/CACNA1C/ITGB5/ITGA5/MYBPC3/TPM4/ITGB7/ITGA8/ITGB6/TGFB3
hsa04915	Estrogen signaling pathway	103	0.323995	1.2488	0.0875912	0.220342	0.149396	2779	tags=29%, list=20%, signal=24%	KRT17/KRT19/MMP9/MMP2/ADCY7/HBEGF/KRT23/PIK3CD/KRT18/KRT16/HSPA1A/PLCB3/NOS3/PLCB2/SHC1/CREB3/HSPA6/TFF1/GNAI2/ITPR3/EGFR/MAPK3/HSPA1B/MAP2K1/RARA/CTSD/AKT3/GRB2/NCOA3/ADCY3
hsa03030	DNA replication	34	0.446562	1.36922	0.0903361	0.222567	0.150905	3428	tags=35%, list=24%, signal=27%	MCM4/MCM2/FEN1/MCM6/POLA2/PCNA/RPA2/MCM5/POLD1/POLD3/RFC2/RPA1
hsa00534	Glycosaminoglycan biosynthesis - heparan sulfate / heparin	21	-0.548064	-1.45012	0.0918164	0.224118	0.151956	2866	tags=38%, list=20%, signal=30%	NDST3/B4GALT7/NDST2/GLCE/HS6ST1/EXTL1/HS6ST2/HS6ST3
hsa03060	Protein export	28	-0.500731	-1.40006	0.0923379	0.224118	0.151956	3292	tags=61%, list=23%, signal=47%	SGTA/SPCS2/SRPRA/SRP72/SRP19/SEC61A1/OXA1L/SPCS3/SRP54/SEC61G/IMMP2L/IMMP1L/SEC62/SEC63/SRPRB/SRP9/SEC11C
hsa04012	ErbB signaling pathway	79	-0.379201	-1.29475	0.0929432	0.224118	0.151956	884	tags=11%, list=6%, signal=11%	SHC2/EIF4EBP1/CAMK2B/NRG2/PAK3/NRG4/PAK5/ERBB4/EGF
hsa04010	MAPK signaling pathway	259	0.271499	1.1869	0.0956522	0.229026	0.155284	2818	tags=27%, list=20%, signal=22%	TNF/VEGFC/FASLG/CD14/FGF7/CACNG4/EREG/CACNG8/PTPRR/FLNA/DUSP2/PTPN7/RASGRP4/RRAS/IL1B/FAS/EPHA2/RAC2/CSF1/MAP4K1/RASGRF2/PRKCB/CSF1R/CACNA1C/FGF2/BDNF/RASGRP2/NFKB2/EFNA5/PLA2G4C/HSPA1A/RPS6KA4/ARRB2/RELB/TGFB3/TNFRSF1A/FGF18/HSPA6/PDGFRB/DUSP10/FGF9/TRAF2/MAP4K4/PDGFRA/MRAS/IL1RAP/DUSP5/GADD45B/RPS6KA1/MYD88/EGFR/CACNA1A/MAPK3/HSPA1B/RASGRP3/PDGFB/MAP2K1/NRTN/CACNA2D4/CACNA2D1/AKT3/IKBKG/MAPKAPK…
hsa00515	Mannose type O-glycan biosynthesis	20	-0.558452	-1.45491	0.0977597	0.232436	0.157596	2960	tags=55%, list=21%, signal=44%	B4GAT1/POMT1/FKTN/POMT2/FKRP/B3GAT1/CHST10/LARGE1/B3GALNT2/LARGE2/FUT9
hsa05415	Diabetic cardiomyopathy	173	0.285291	1.19225	0.0986301	0.232877	0.157895	2128	tags=19%, list=15%, signal=16%	COX6B2/COL1A1/COL1A2/COL3A1/MMP9/ACE/MMP2/NCF4/NDUFA9/RAC2/NCF1/PIK3CD/ATP2A1/PRKCB/CYBB/GAPDH/SLC2A1/G6PD/GFPT2/CYBA/PLCB3/NOS3/PLCB2/CAMK2G/TGFB3/NDUFB3/NCF2/NDUFA4L2/CYC1/COX7A1/CD36/UQCRQ/CAMK2A
hsa04152	AMPK signaling pathway	111	-0.35446	-1.27078	0.0995025	0.233316	0.158193	3063	tags=28%, list=22%, signal=22%	IRS1/PRKAB1/IGF1R/RPS6KB1/PPP2R5E/CREB5/PPP2R1B/CREB3L4/PPP2R5A/PPP2R2D/SREBF1/ACACB/PRKAB2/EEF2/SCD/PIK3R3/FOXO3/ULK1/MLYCD/SLC2A4/CPT1B/EIF4EBP1/PRKAA2/PFKFB4/INSR/CAB39L/SCD5/PPARGC1A/G6PC2/INS/CFTR
hsa05414	Dilated cardiomyopathy	84	0.337012	1.24492	0.101176	0.235616	0.159752	1442	tags=27%, list=10%, signal=25%	TNF/ITGA3/CACNG4/CACNG8/ITGA11/ITGB4/ITGA2/ADCY7/TPM2/ACTB/SGCD/ATP2A1/DES/LMNA/CACNA1C/ITGB5/ITGA5/MYBPC3/TPM4/ITGB7/ITGA8/ITGB6/TGFB3
hsa00785	Lipoic acid metabolism	16	-0.584717	-1.46458	0.102296	0.236604	0.160422	4469	tags=69%, list=31%, signal=47%	DHTKD1/GLDC/DLD/DBT/BCKDHB/PDHB/PDHA1/LIAS/AMT/OGDHL/ACSM1
hsa00220	Arginine biosynthesis	16	-0.583187	-1.46075	0.104384	0.239801	0.16259	1756	tags=38%, list=12%, signal=33%	GLUL/NOS2/GLUD2/ARG2/GPT2/NOS1
hsa00053	Ascorbate and aldarate metabolism	12	-0.624706	-1.4611	0.106122	0.242159	0.164188	1617	tags=33%, list=11%, signal=30%	UGDH/KL/RGN/UGT2A3
hsa00350	Tyrosine metabolism	25	-0.497208	-1.37532	0.111753	0.253308	0.171747	869	tags=28%, list=6%, signal=26%	ADH6/MAOA/AOX1/HGD/MAOB/DBH/PNMT
hsa04727	GABAergic synapse	55	-0.410938	-1.33392	0.12	0.270199	0.1832	2392	tags=31%, list=17%, signal=26%	ADCY5/GABRR2/ADCY2/KCNJ6/GLUL/ADCY1/CACNA1D/GNAI1/GABRB2/GAD1/GPHN/SLC38A5/GAD2/GNG7/ABAT/GABRB3/SLC38A3
hsa01210	2-Oxocarboxylic acid metabolism	26	-0.47985	-1.33463	0.122841	0.274775	0.186303	4194	tags=54%, list=30%, signal=38%	DHTKD1/CS/DLD/DBT/BCKDHB/PDHB/NAGS/IDH2/PDHA1/BCAT2/AADAT/BCAT1/GPT2/OGDHL
hsa00061	Fatty acid biosynthesis	14	-0.583195	-1.39953	0.12963	0.286195	0.194046	1956	tags=29%, list=14%, signal=25%	ACACB/MCAT/CBR4/ACSL6
hsa04961	Endocrine and other factor-regulated calcium reabsorption	43	-0.431676	-1.32248	0.128972	0.286195	0.194046	1443	tags=21%, list=10%, signal=19%	SLC8A3/KL/CALB1/PLCB1/ATP1B1/ATP1A1/FXYD2/SLC8A2/KLK1
hsa04971	Gastric acid secretion	52	-0.4084	-1.29168	0.143925	0.315707	0.214055	1898	tags=29%, list=13%, signal=25%	ADCY2/ATP1B2/CA2/ADCY1/GNAI1/KCNQ1/PLCB1/KCNJ10/ATP1B1/ATP1A1/CAMK2B/KCNJ15/CHRM3/SST/CFTR
hsa00513	Various types of N-glycan biosynthesis	37	-0.434277	-1.29693	0.147228	0.320881	0.217563	2797	tags=27%, list=20%, signal=22%	STT3B/MGAT4A/ALG2/ALG9/MAN2A2/MAN1A1/MAN1A2/TUSC3/B4GALNT4/CHST9
hsa04014	Ras signaling pathway	181	0.272156	1.14026	0.151351	0.327767	0.222232	2683	tags=28%, list=19%, signal=23%	LAT/GNGT2/VEGFC/FASLG/RASAL3/FGF7/RASGRP4/RRAS/PLA2G2A/GNB3/EPHA2/RIN1/RAC2/CSF1/PIK3CD/RASGRF2/GNG5/PRKCB/RASA3/CSF1R/FGF2/BDNF/RASGRP2/EFNA5/PLA2G4C/PLCG2/SHC1/FGF18/PDGFRB/FGF9/PDGFRA/MRAS/EGFR/MAPK3/RASGRP3/PDGFB/PLD2/GNG11/MAP2K1/RASSF5/RAB5C/GNB2/AKT3/IKBKG/RASAL2/RALB/TEK/GRB2/ETS1/ANGPT1
hsa04721	Synaptic vesicle cycle	56	-0.392945	-1.27524	0.153707	0.330762	0.224263	579	tags=14%, list=4%, signal=14%	SLC18A1/UNC13A/SYT1/SLC17A7/ATP6V0E2/CPLX2/RIMS1/SLC1A2
hsa04960	Aldosterone-regulated sodium reabsorption	28	-0.452695	-1.26576	0.159136	0.337266	0.228672	1898	tags=32%, list=13%, signal=28%	ATP1B2/PIK3R3/NR3C2/ATP1B1/ATP1A1/SGK1/INSR/FXYD2/INS
hsa04722	Neurotrophin signaling pathway	109	0.296426	1.15648	0.159705	0.337266	0.228672	3123	tags=25%, list=22%, signal=19%	FASLG/IRAK2/MATK/SH2B2/NTRK3/PIK3CD/ARHGDIB/NFKBIE/TP73/BDNF/PLCG2/SHC1/CAMK2G/SH2B3/NFKBIB/RPS6KA1/MAPK3/CAMK2A/MAP2K1/AKT3/MAPKAPK2/GRB2/IRAK1/MAPK11/ARHGDIA/NFKB1/RIPK2
hsa05010	Alzheimer disease	322	0.252165	1.1127	0.159609	0.337266	0.228672	3228	tags=26%, list=23%, signal=20%	TNF/WNT10A/COX6B2/PSENEN/TUBB3/CHRM5/DKK1/IL1B/IL6/TUBB6/FAS/LRP1/NDUFA9/CSF1/PIK3CD/ATP2A1/TUBA4A/FZD2/CYBB/GAPDH/TUBB4B/CACNA1C/GRIN2D/APOE/TUBA1B/TUBA1A/NOX4/TUBA1C/PSMC4/PLCB3/PLCB2/TNFRSF1A/TRAF2/ADRM1/PSMA7/TUBB/NDUFB3/CAPN2/CAPN1/WNT2/ITPR3/KIF5A/CASP8/WNT4/NDUFA4L2/CYC1/COX7A1/PTGS2/MAPK3/UQCRQ/FADD/WNT8B/PSMD1/MAP2K1/TUBB1/PSMD7/WIPI1/PSMC3/NDUFS6/FZD1/AKT3/IKBKG/EIF2AK2/PSMB3/ATP5F1E/PS…
hsa04142	Lysosome	122	0.289898	1.15672	0.161369	0.338676	0.229629	3984	tags=34%, list=28%, signal=25%	LAMP3/CTSE/CTSL/CTSA/AP1S3/SLC11A1/CLTB/CTSB/CTSK/CTSW/LAPTM5/HYAL3/CTSZ/CLTA/LITAF/DMXL2/LGMN/AP1M1/CTSS/CTSD/AP1S1/NAGA/ATP6V0D1/PSAP/MAN2B1/MCOLN1/NEU1/CTSC/ACP5/NAGPA/GLA/PLA2G15/GM2A/GAA/M6PR/AP1B1/PPT1/GNS/AP3B1/CD63/TPP1/AP4B1
hsa00040	Pentose and glucuronate interconversions	16	-0.53749	-1.34629	0.173278	0.361438	0.245062	2062	tags=44%, list=15%, signal=37%	XYLB/FGGY/RPEL1/DCXR/UGDH/KL/UGT2A3
hsa04740	Olfactory transduction	38	-0.418173	-1.25947	0.176136	0.365161	0.247586	1443	tags=24%, list=10%, signal=21%	SLC8A3/PDE1C/OR2A7/GNAL/OR10A5/CAMK2B/GNG7/OR2A12/SLC8A2
hsa01230	Biosynthesis of amino acids	61	-0.376872	-1.23228	0.18018	0.37128	0.251735	2062	tags=23%, list=15%, signal=20%	RPEL1/PHGDH/TKT/GLUL/BCAT2/CTH/ALDOB/MAT2A/ARG2/BCAT1/GPT2/CBS/PSAT1/PAH
hsa04260	Cardiac muscle contraction	59	-0.375308	-1.22106	0.191956	0.393163	0.266572	1443	tags=20%, list=10%, signal=18%	SLC8A3/UQCRB/CACNA1D/ATP2A3/CACNB2/ATP1B1/ATP1A1/CACNA2D2/CACNA2D3/FXYD2/SLC8A2/MYH7
hsa00480	Glutathione metabolism	47	-0.394183	-1.2277	0.200378	0.407955	0.276601	1057	tags=26%, list=7%, signal=24%	GGT1/GSTM2/GSTM1/GSTO2/MGST2/GGT7/GCLC/CHAC2/GSTA4/GGT6/ANPEP/GSTA1
hsa00983	Drug metabolism - other enzymes	50	-0.38903	-1.22476	0.20412	0.4131	0.280089	2059	tags=24%, list=15%, signal=21%	GSTM2/IMPDH2/GSTM1/CYP2E1/GSTO2/CMPK1/CES1/MGST2/CYP3A4/GSTA4/GSTA1/UGT2A3
hsa04371	Apelin signaling pathway	112	0.282758	1.10475	0.206983	0.416415	0.282337	3417	tags=35%, list=24%, signal=27%	GNGT2/ACTA2/APLNR/RRAS/PIK3R6/ADCY7/GNB3/MYLK/GNG5/PLAT/PLIN1/PLCB3/NOS3/PLCB2/PIK3CG/MRAS/GNAI2/PIK3R5/ITPR3/APLN/SLC8A1/MAPK3/GNG11/MAP2K1/MAP1LC3B2/GNB2/SERPINE1/AKT3/LIPE/ADCY3/MAP1LC3A/MEF2C/NOTCH3/GNB1/SPP1/SPHK1/HRAS/RYR1/MEF2A
hsa04330	Notch signaling pathway	58	-0.368843	-1.20104	0.211957	0.419053	0.284126	2279	tags=19%, list=16%, signal=16%	HDAC2/RBPJ/CTBP2/HEYL/PSEN2/TLE1/HEY1/TLE6/TLE2/MAML3/RBPJL
hsa05217	Basal cell carcinoma	52	0.340949	1.15774	0.211991	0.419053	0.284126	3218	tags=35%, list=23%, signal=27%	WNT10A/SHH/GLI2/GLI1/FZD2/KIF7/GLI3/WNT2/GADD45B/WNT4/WNT8B/DDB2/TCF7L1/FZD1/WNT7B/FZD4/WNT11/WNT10B
hsa04071	Sphingolipid signaling pathway	113	0.281286	1.09904	0.210526	0.419053	0.284126	3310	tags=29%, list=23%, signal=23%	TNF/S1PR4/SPTSSB/RAC2/PIK3CD/FCER1G/PRKCB/PLCB3/DEGS1/NOS3/PLCB2/TNFRSF1A/MS4A2/TRAF2/PPP2R2B/GNAI2/S1PR2/MAPK3/SGPP2/PLD2/MAP2K1/CTSD/S1PR1/AKT3/SGMS2/MAPK11/PPP2R5B/S1PR5/NFKB1/BID/ABCC1/SPHK1/HRAS
hsa00071	Fatty acid degradation	40	-0.398176	-1.20321	0.214149	0.420871	0.285358	2556	tags=32%, list=18%, signal=27%	ACSL1/ALDH3A2/ACAT1/HADH/ACADM/ACAA2/ADH1A/ACADSB/CPT1B/ADH6/ECI2/ACSL6/ACADL
hsa00790	Folate biosynthesis	20	-0.463352	-1.20715	0.228106	0.445724	0.302209	1864	tags=35%, list=13%, signal=30%	MOCS1/DHFR2/PCBD1/AKR1C3/GPHN/GGH/PAH
hsa00590	Arachidonic acid metabolism	39	0.364936	1.14728	0.236402	0.459295	0.31141	2002	tags=33%, list=14%, signal=29%	PTGES/CYP4F3/PLA2G2A/CYP2C9/PTGS1/PTGDS/CBR1/PLA2G4C/ALOX5/PRXL2B/PTGIS/GGT5/PTGS2
hsa04024	cAMP signaling pathway	158	-0.296004	-1.11854	0.238095	0.459957	0.311859	2129	tags=20%, list=15%, signal=17%	VAV3/ADCY2/CNGA1/BRAF/ATP1B2/MAPK9/PIK3R3/ADORA2A/AMH/ADCY1/HTR1F/PLD1/CACNA1D/GNAI1/ATP2A3/ATP1B1/ATP1A1/SOX9/PTCH1/CAMK2B/RAPGEF4/TSHR/GCG/ADORA1/VIPR2/SST/FXYD2/PPP1R1B/GLP1R/EDN3/CFTR
hsa00980	Metabolism of xenobiotics by cytochrome P450	43	-0.381081	-1.16748	0.24486	0.470352	0.318908	2225	tags=35%, list=16%, signal=30%	EPHX1/AKR1C1/GSTM2/GSTM1/CYP2E1/GSTO2/ADH1A/MGST2/ADH6/CYP3A4/CYP2B6/GSTA4/AKR7A3/GSTA1/UGT2A3
hsa05110	Vibrio cholerae infection	43	-0.380437	-1.1655	0.246729	0.47128	0.319537	1286	tags=9%, list=9%, signal=8%	KCNQ1/TJP2/ATP6V0E2/CFTR
hsa00520	Amino sugar and nucleotide sugar metabolism	45	0.347023	1.13472	0.253219	0.478302	0.324298	3731	tags=42%, list=26%, signal=31%	HK3/GFPT2/HK1/GALE/PGM2/HKDC1/NPL/RENBP/HK2/GNE/GNPDA1/NANP/CYB5R3/NANS/NAGK/AMDHD2/CHIT1/GALK1/GMPPA
hsa04935	Growth hormone synthesis, secretion and action	99	0.2911	1.10776	0.251834	0.478302	0.324298	2814	tags=27%, list=20%, signal=22%	ADCY7/STAT1/PIK3CD/STAT5A/PRKCB/MRAP2/CACNA1C/GHRL/PLCG2/PLCB3/PLCB2/SOCS3/SHC1/CREB3/GNAI2/ITPR3/JUNB/MAPK3/MAP2K1/JAK2/AKT3/GRB2/SOCS1/ADCY3/SSTR2/BCAR1/MAPK11
hsa03010	Ribosome	127	-0.304565	-1.10711	0.256711	0.479571	0.325158	5166	tags=49%, list=36%, signal=31%	RPS13/MRPL2/RPS18/RPL24/RPS8/MRPS16/RPL11/RPL32/RPS29/MRPL36/RPS3/MRPS21/RPL30/RPL13/RPS11/RPS14/RPS25/RPL12/RPSA/RPL8/RSL24D1/MRPL24/MRPS18C/RPS28/RPS16/RPL21/RPL6/MRPL3/RPS2/MRPL19/MRPL35/RPL22L1/RPS27L/MRPL10/RPLP0/RPS23/RPL23/RPS24/RPL34/MRPL32/RPS4Y1/RPS12/RPL29/RPL36AL/RPL3/RPL9/MRPS14/RPS6/RPL18/RPS5/RPL4/RPL15/RPL22/RPS3A/RPS4X/RPL14/RPL5/MRPL30/MRPS17/RPL7/RPL26/RPL17
hsa04261	Adrenergic signaling in cardiomyocytes	119	-0.30725	-1.10501	0.256711	0.479571	0.325158	1443	tags=26%, list=10%, signal=24%	PPP2R5E/CACNB4/CREB5/PPP2R1B/CREB3L4/ADCY5/PPP2R5A/PPP2R2D/AGT/ADCY2/ATP1B2/ADCY1/SLC8A3/CACNA1D/RPS6KA5/GNAI1/KCNQ1/ATP2A3/PLCB1/CACNB2/ATP1B1/ATP1A1/SCN5A/CAMK2B/RAPGEF4/CACNA2D2/SCN7A/CACNA2D3/FXYD2/SLC8A2/MYH7
hsa05204	Chemical carcinogenesis - DNA adducts	35	-0.39315	-1.15826	0.262956	0.484136	0.328253	2225	tags=34%, list=16%, signal=29%	EPHX1/GSTM2/GSTM1/AKR1C2/CYP2E1/GSTO2/SULT1A2/MGST2/CYP3A4/GSTA4/GSTA1/UGT2A3
hsa04022	cGMP-PKG signaling pathway	129	-0.30166	-1.10013	0.262542	0.484136	0.328253	1992	tags=17%, list=14%, signal=15%	CNGA1/ATP1B2/NFATC2/PDE5A/ADCY1/SLC8A3/CACNA1D/GATA4/GNAI1/ATP2A3/PLCB1/ATP1B1/ATP1A1/ADRA2A/INSR/GUCY1A2/ADORA1/ADRA2C/FXYD2/SLC8A2/INS/MYH7
hsa04932	Non-alcoholic fatty liver disease	141	0.267848	1.08199	0.263427	0.484136	0.328253	2085	tags=15%, list=15%, signal=13%	TNF/FASLG/COX6B2/ADIPOQ/IL1B/IL6/PPARG/FAS/NDUFA9/PIK3CD/CEBPA/SOCS3/LEP/TNFRSF1A/TRAF2/NDUFB3/CASP8/NDUFA4L2/CYC1/COX7A1/UQCRQ
hsa04921	Oxytocin signaling pathway	128	0.269279	1.07717	0.269136	0.491969	0.333564	2212	tags=23%, list=16%, signal=19%	CACNG4/CACNG8/MYL9/PIK3R6/ADCY7/CD38/ACTB/OXT/MYLK/PRKCB/CACNA1C/PLA2G4C/PLCB3/NOS3/PLCB2/CAMK2G/NPR2/NPR1/PIK3CG/OXTR/GNAI2/PIK3R5/TRPM2/ITPR3/EGFR/PTGS2/MAPK3/CAMK2A/MAP2K1

## Sheet: 5. GSEA_metabolism_kegg_PDAC
ID	Description	setSize	enrichmentScore	NES	pvalue	p.adjust	qvalue	rank	leading_edge	core_enrichment
Glycine, serine and threonine metabolism	Glycine, serine and threonine metabolism	33	-0.661586	-1.91277	0.00184502	0.100176	0.0887984	1132	tags=33%, list=8%, signal=31%	CTH/MAOA/SARDH/GAMT/GCAT/MAOB/CBS/PSAT1/CHDH/GNMT/GATM
Glycerolipid metabolism	Glycerolipid metabolism	51	-0.561639	-1.77417	0.00351494	0.100176	0.0887984	17	tags=12%, list=0%, signal=12%	PLPP2/PLPP5/AGPAT5/CEL/PNLIP/PNLIPRP1
Starch and sucrose metabolism	Starch and sucrose metabolism	27	-0.597432	-1.66423	0.0205224	0.246256	0.218288	157	tags=15%, list=1%, signal=15%	MGAM2/G6PC2/AMY2B/AMY2A
Steroid biosynthesis	Steroid biosynthesis	16	-0.673083	-1.66386	0.0194932	0.246256	0.218288	809	tags=44%, list=6%, signal=41%	MSMO1/TM7SF2/SC5D/SOAT1/DHCR7/DHCR24/CEL
Butanoate metabolism	Butanoate metabolism	23	-0.585443	-1.5879	0.0326296	0.246256	0.218288	2635	tags=39%, list=19%, signal=32%	ACSM6/ACAT1/HADH/L2HGDH/GAD1/GAD2/ABAT/ACSM1/ACSM3
Propanoate metabolism	Propanoate metabolism	28	-0.555999	-1.5557	0.0280899	0.246256	0.218288	2556	tags=46%, list=18%, signal=38%	ACAT1/ECHDC1/MCEE/ACADM/PCCA/ACACB/HIBCH/MLYCD/ACSS1/ALDH6A1/LDHB/ACSS3/ABAT
Arginine and proline metabolism	Arginine and proline metabolism	43	-0.498563	-1.52146	0.0326679	0.246256	0.218288	1968	tags=33%, list=14%, signal=28%	CARNS1/CKMT1A/AMD1/SAT2/ALDH4A1/NOS2/PRODH/ARG2/MAOA/GAMT/HOGA1/MAOB/NOS1/GATM
Glycolysis / Gluconeogenesis	Glycolysis / Gluconeogenesis	55	0.428752	1.45676	0.0345622	0.246256	0.218288	3488	tags=49%, list=25%, signal=37%	HK3/PCK1/LDHAL6B/ADH4/ALDH3B1/ALDH1A3/PFKP/ALDH1B1/GAPDH/ADH1C/FBP1/PGAM1/TPI1/PKM/HK1/ENO1/LDHA/PGM2/HKDC1/HK2/ALDOA/BPGM/ADH1B/ENO2/G6PC3/ALDH3B2/PGK1
Alanine, aspartate and glutamate metabolism	Alanine, aspartate and glutamate metabolism	29	-0.524977	-1.47483	0.0468165	0.281327	0.249376	1756	tags=31%, list=12%, signal=27%	GLUL/ALDH4A1/GLUD2/GAD1/GAD2/ABAT/GPT2/NAT8L/RIMKLA
Mannose type O-glycan biosynthesis	Mannose type O-glycan biosynthesis	20	-0.558452	-1.47029	0.0684411	0.281327	0.249376	2960	tags=55%, list=21%, signal=44%	B4GAT1/POMT1/FKTN/POMT2/FKRP/B3GAT1/CHST10/LARGE1/B3GALNT2/LARGE2/FUT9
Glycosaminoglycan biosynthesis - heparan sulfate / heparin	Glycosaminoglycan biosynthesis - heparan sulfate / heparin	21	-0.548064	-1.46124	0.0661626	0.281327	0.249376	2866	tags=38%, list=20%, signal=30%	NDST3/B4GALT7/NDST2/GLCE/HS6ST1/EXTL1/HS6ST2/HS6ST3
Drug metabolism - cytochrome P450	Drug metabolism - cytochrome P450	42	-0.476758	-1.44312	0.0638686	0.281327	0.249376	2059	tags=38%, list=15%, signal=33%	GSTM2/GSTM1/CYP2E1/GSTO2/ADH1A/MGST2/ADH6/MAOA/CYP3A4/CYP2B6/GSTA4/AOX1/FMO5/MAOB/GSTA1/UGT2A3
Glyoxylate and dicarboxylate metabolism	Glyoxylate and dicarboxylate metabolism	23	-0.53169	-1.44211	0.0690979	0.281327	0.249376	4401	tags=52%, list=31%, signal=36%	GLDC/CS/CAT/DLD/GLYCTK/ACAT1/MCEE/AMT/PCCA/AFMID/GLUL/HOGA1
Valine, leucine and isoleucine degradation	Valine, leucine and isoleucine degradation	43	-0.468898	-1.43093	0.0653358	0.281327	0.249376	2556	tags=51%, list=18%, signal=42%	DLD/DBT/ALDH7A1/BCKDHB/HIBADH/ALDH3A2/ACAT1/HADH/MCEE/ACADM/PCCA/ACAA2/MCCC1/ACADSB/HIBCH/AUH/BCAT2/ALDH6A1/ACAD8/BCAT1/AOX1/ABAT
Arginine biosynthesis	Arginine biosynthesis	16	-0.583187	-1.44164	0.0779727	0.296296	0.262645	1756	tags=38%, list=12%, signal=33%	GLUL/NOS2/GLUD2/ARG2/GPT2/NOS1
Pentose and glucuronate interconversions	Pentose and glucuronate interconversions	15	-0.573858	-1.39719	0.0990291	0.352791	0.312724	2062	tags=33%, list=15%, signal=29%	RPEL1/DCXR/UGDH/KL/UGT2A3
Tyrosine metabolism	Tyrosine metabolism	26	-0.470799	-1.29837	0.145283	0.469136	0.415854	869	tags=27%, list=6%, signal=25%	ADH6/MAOA/AOX1/HGD/MAOB/DBH/PNMT
Fatty acid degradation	Fatty acid degradation	40	-0.4285	-1.28383	0.148148	0.469136	0.415854	2556	tags=30%, list=18%, signal=25%	ACAT1/HADH/ACADM/ACAA2/ADH1A/ACADSB/CPT1B/ADH6/ECI2/CYP4A11/ACSL6/ACADL

## Sheet: 6. GSEA_metabolism_reactomePDAC
ID	Description	setSize	enrichmentScore	NES	pvalue	p.adjust	qvalue	rank	leading_edge	core_enrichment
Cobalamin CBL vitamin B12 transport and metabolism	Cobalamin CBL vitamin B12 transport and metabolism	19	-0.86359	-2.25876	0.0019305	0.0287846	0.0218831	56	tags=37%, list=0%, signal=37%	CUBN/LMBRD1/PRSS3/CTRB1/CTRC/PRSS1/CTRB2
Diseases associated with glycosaminoglycan metabolism	Diseases associated with glycosaminoglycan metabolism	37	0.565429	1.83213	0.0021322	0.0287846	0.0218831	3264	tags=49%, list=23%, signal=38%	CHST6/GPC1/VCAN/BGN/ACAN/CHST14/GPC6/SDC1/AGRN/DCN/SDC3/PRELP/LUM/SDC4/HSPG2/B3GALT6/CSPG4/CHSY1
Metabolism of vitamins and cofactors	Metabolism of vitamins and cofactors	169	-0.444517	-1.68111	0.0015528	0.0287846	0.0218831	2206	tags=23%, list=16%, signal=20%	CD320/PCCA/RDH11/TPK1/GPC4/AKR1C1/MTHFD2L/PANK3/ACACB/BTD/MOCS1/RFK/MCCC1/DHFR2/GSTO2/CUBN/PANK1/SLC19A3/LMBRD1/SLC25A32/NADK2/AKR1C3/SLC19A2/CYB5A/GPHN/LRP8/LRAT/CYP8B1/NMNAT3/TTR/AOX1/RBP1/PRSS3/CTRB1/CTRC/PRSS1/CLPS/CTRB2/PNLIP
Metabolism of amino acids and derivatives	Metabolism of amino acids and derivatives	312	-0.377459	-1.54314	0.00142857	0.0287846	0.0218831	2868	tags=29%, list=20%, signal=24%	PSMC6/RPL23/RPS24/SERINC1/RPL34/PSMA3/PYCR2/PSMD5/GSTZ1/TXN2/RPS4Y1/MTRR/TSTD1/RPS12/ACAT1/AZIN1/RPL29/PDHA1/RPL36AL/RPL3/RPL9/RPS6/CARNS1/LIAS/DMGDH/SLC36A4/RPL18/RPS5/RPL4/RPL15/CKMT1A/AMT/CRYM/RPL22/SECISBP2/RPS3A/RPS4X/AMD1/AFMID/CARNMT1/RPL14/MTAP/RPL5/PHGDH/GLUL/AASS/MCCC1/SEPSECS/MPST/PSMA2/ALDH4A1/ACADSB/PCBD1/HIBCH/AUH/GLUD2/BCAT2/RPL7/PSMD6/CTH/SCLY/ASRGL1/RPL26/RPL17/ASPG/CDO1/PRODH/AL…
Metabolism of water soluble vitamins and cofactors	Metabolism of water soluble vitamins and cofactors	115	-0.453866	-1.64434	0.00491803	0.0531148	0.0403796	2206	tags=25%, list=16%, signal=21%	CD320/PCCA/TPK1/MTHFD2L/PANK3/ACACB/BTD/MOCS1/RFK/MCCC1/DHFR2/GSTO2/CUBN/PANK1/SLC19A3/LMBRD1/SLC25A32/NADK2/SLC19A2/CYB5A/GPHN/CYP8B1/NMNAT3/AOX1/PRSS3/CTRB1/CTRC/PRSS1/CTRB2
Peptide hormone metabolism	Peptide hormone metabolism	62	-0.517623	-1.68802	0.00701754	0.0631579	0.0480148	1356	tags=26%, list=10%, signal=23%	GATA4/INHBB/CES1/CDX2/PCSK2/SEC11C/MME/MYRIP/CPA3/GCG/PCSK1/ERO1B/SLC30A8/ANPEP/INS/CPB1
Peroxisomal lipid metabolism	Peroxisomal lipid metabolism	25	-0.615762	-1.70122	0.00959693	0.0740335	0.0562827	3094	tags=48%, list=22%, signal=38%	SCP2/SLC25A17/ALDH3A2/HSD17B4/NUDT19/ACOT4/ACOX2/MLYCD/SLC27A2/ECI2/CRAT/AMACR
Triglyceride metabolism	Triglyceride metabolism	25	0.575149	1.695	0.014553	0.0982328	0.0746799	1572	tags=32%, list=11%, signal=29%	CAV1/FABP5/FABP4/MGLL/PLIN1/PLIN3/DGAT2/FABP3
Sialic acid metabolism	Sialic acid metabolism	29	0.563669	1.72085	0.0169133	0.10148	0.0771485	3392	tags=55%, list=24%, signal=42%	ST8SIA1/ST3GAL4/ST6GALNAC5/CTSA/ST6GALNAC2/ST8SIA2/ST3GAL5/ST6GALNAC3/ST6GALNAC6/NPL/GNE/ST3GAL2/NEU1/NANP/ST8SIA4/NANS
Class C3 metabotropic glutamate pheromone receptors	Class C3 metabotropic glutamate pheromone receptors	17	-0.655495	-1.66085	0.031746	0.131868	0.100251	3055	tags=65%, list=22%, signal=51%	TAS2R14/TAS2R19/TAS2R30/TAS2R20/TAS2R3/TAS2R4/TAS2R46/GRM4/TAS2R50/GRM7/CASR
Metabolism of fat soluble vitamins	Metabolism of fat soluble vitamins	37	-0.529245	-1.58645	0.0262664	0.131868	0.100251	759	tags=19%, list=5%, signal=18%	AKR1C3/LRP8/LRAT/TTR/RBP1/CLPS/PNLIP
Keratan sulfate keratin metabolism	Keratan sulfate keratin metabolism	31	0.497821	1.54134	0.0295983	0.131868	0.100251	3027	tags=35%, list=21%, signal=28%	B3GNT3/CHST6/ST3GAL4/ACAN/PRELP/B4GALT5/LUM/CHST1/GLB1L/ST3GAL2/B3GNT7
Selenoamino acid metabolism	Selenoamino acid metabolism	105	-0.390799	-1.39999	0.0282392	0.131868	0.100251	5166	tags=53%, list=36%, signal=34%	RPS13/RPS18/RPL24/RPS8/RPL11/RPL32/PSTK/RPS29/RPS3/RPL30/RPL13/RPS11/SEPHS2/RPS14/RPS25/RPL12/RPSA/RPL8/RPS28/RPS16/RPL21/RPL6/GSR/RPS2/RPL22L1/RPS27L/RPLP0/RPS23/RPL23/RPS24/RPL34/RPS4Y1/RPS12/RPL29/RPL36AL/RPL3/RPL9/RPS6/RPL18/RPS5/RPL4/RPL15/RPL22/SECISBP2/RPS3A/RPS4X/RPL14/RPL5/SEPSECS/RPL7/CTH/SCLY/RPL26/RPL17/CBS/GNMT
Metabolism of polyamines	Metabolism of polyamines	56	0.408951	1.43976	0.0379147	0.136493	0.103767	3303	tags=38%, list=23%, signal=29%	PSMB9/NQO1/PSMB8/AZIN2/PSMB10/PSMC4/PSMA7/PSMD1/PSMD7/PSME1/PSMC3/PSMB3/PSMB4/PSMD4/PSMA5/PSME2/PSMD13/PSMD2/SMS/OAZ1/PSMD10
Fatty acid metabolism	Fatty acid metabolism	146	-0.36721	-1.36325	0.036566	0.136493	0.103767	2384	tags=25%, list=17%, signal=21%	HADH/PTGR2/MCEE/ACADM/PLA2G4A/NUDT19/ACOT4/GGT1/PCCA/ACACB/ACAA2/PRKAB2/SCD/PON2/ACOX2/MCAT/CBR4/FAAH/MLYCD/CPT1B/AKR1C3/PON3/SLC27A2/ECI2/PRKAA2/ALOX15B/CRAT/CYP8B1/EPHX2/CYP4A11/ELOVL2/SCD5/AMACR/ACSM3/DPEP1/ACSL6/ACADL
Bile acid and bile salt metabolism	Bile acid and bile salt metabolism	32	-0.506951	-1.47445	0.0580524	0.174194	0.132428	2127	tags=47%, list=15%, signal=40%	NCOA1/NCOA2/SCP2/HSD17B4/AKR1C1/AKR1C2/CYP46A1/CYP39A1/ACOX2/AKR1C3/SLC27A2/CYP8B1/OSBPL6/AMACR/ALB
Metabolism of steroids	Metabolism of steroids	119	-0.367768	-1.33578	0.0541872	0.174194	0.132428	3309	tags=34%, list=23%, signal=26%	HSD17B7/LBR/NCOA1/SCAP/HSD17B2/MBTPS2/HSD17B11/NCOA2/SCP2/MSMO1/SREBF2/TM7SF2/SC5D/IDI1/HSD17B4/GGPS1/CARM1/PLPP6/AKR1C1/SMARCD3/SREBF1/ACACB/SCD/AKR1C2/CYP46A1/CYP39A1/CUBN/ACOX2/SRD5A3/AKR1C3/TSPOAP1/SLC27A2/DHCR7/DHCR24/INSIG1/CYP8B1/OSBPL6/GC/AMACR/ALB
Metabolism of carbohydrates	Metabolism of carbohydrates	260	0.272763	1.18965	0.0580645	0.174194	0.132428	3525	tags=31%, list=25%, signal=24%	HK3/PCK1/B3GNT3/CHST6/ST3GAL4/CHST7/HMMR/CHSY3/SLC37A2/HAS2/PFKP/GPC1/VCAN/BGN/HPSE/ACAN/GAPDH/CHST14/GPC6/PYGM/FBP1/SLC2A1/TALDO1/G6PD/DSE/SDC1/AGRN/PGAM1/TPI1/FUT3/PKM/DCN/PYGL/AKR1B1/HYAL3/PGD/SDC3/LYVE1/HK1/B3GALT4/PRELP/B4GALT5/ENO1/GALE/HS3ST3A1/LUM/SDC4/PGM2/UBC/NUP205/HSPG2/ST6GALNAC6/GOT2/NUP98/CHST1/GLB1L/RHD/B3GALT6/MAN2B1/RHCE/SEC13/HK2/PHKA1/ST3GAL2/B3GNT7/CEMIP/GNPDA1/ALDOA/CSPG4/BP…
Nicotinate metabolism	Nicotinate metabolism	28	0.457375	1.38497	0.0868644	0.228441	0.173669	3574	tags=57%, list=25%, signal=43%	NNMT/PARP14/CD38/NT5E/NMNAT1/BST1/NMNAT2/PTGIS/PARP9/PTGS2/NAPRT/PARP4/PARP10/NADK/NADSYN1/PARP8
Chondroitin sulfate dermatan sulfate metabolism	Chondroitin sulfate dermatan sulfate metabolism	46	0.396445	1.3375	0.0888383	0.228441	0.173669	2391	tags=33%, list=17%, signal=27%	CHST7/CHSY3/GPC1/VCAN/BGN/CHST14/GPC6/DSE/SDC1/AGRN/DCN/HYAL3/SDC3/SDC4/HSPG2
Integration of energy metabolism	Integration of energy metabolism	93	-0.37845	-1.32483	0.0840336	0.228441	0.173669	2124	tags=26%, list=15%, signal=22%	ADCY2/GNA14/ACACB/PRKAB2/TKT/ADCY1/MLXIPL/CACNA1D/GNAI1/PLCB1/CACNB2/KCNB1/ADRA2A/PRKAA2/RAPGEF4/CACNA2D2/GCG/GNG7/ADRA2C/CHRM3/KCNJ11/ABCC8/GLP1R/INS
Glycosaminoglycan metabolism	Glycosaminoglycan metabolism	110	0.319655	1.22812	0.0994764	0.244169	0.185626	2156	tags=24%, list=15%, signal=20%	B3GNT3/CHST6/ST3GAL4/CHST7/HMMR/CHSY3/HAS2/GPC1/VCAN/BGN/HPSE/ACAN/CHST14/GPC6/DSE/SDC1/AGRN/DCN/HYAL3/SDC3/LYVE1/PRELP/B4GALT5/HS3ST3A1/LUM/SDC4
Hyaluronan metabolism	Hyaluronan metabolism	16	0.506107	1.31922	0.134269	0.315239	0.239656	1760	tags=25%, list=12%, signal=22%	HMMR/HAS2/HYAL3/LYVE1
Surfactant metabolism	Surfactant metabolism	20	-0.500619	-1.32658	0.144788	0.315789	0.240074	1769	tags=40%, list=12%, signal=35%	ADORA2A/SFTPD/NAPSA/GATA6/ADRA2A/ZDHHC2/ADRA2C/SLC34A2
Glyoxylate metabolism and glycine degradation	Glyoxylate metabolism and glycine degradation	23	-0.485166	-1.31064	0.146199	0.315789	0.240074	4469	tags=57%, list=31%, signal=39%	DHTKD1/GLDC/DDO/DLD/DBT/BCKDHB/PDHB/PDHA1/LIAS/AMT/ALDH4A1/HOGA1/GNMT
Defects in vitamin and cofactor metabolism	Defects in vitamin and cofactor metabolism	20	-0.484844	-1.28477	0.162162	0.325243	0.247261	4367	tags=60%, list=31%, signal=42%	MMAB/ABCD4/MMAA/HLCS/MTR/MTRR/CD320/PCCA/BTD/MCCC1/CUBN/LMBRD1
Glucose metabolism	Glucose metabolism	80	0.325623	1.2001	0.162621	0.325243	0.247261	4217	tags=41%, list=30%, signal=29%	HK3/PCK1/SLC37A2/PFKP/GAPDH/FBP1/PGAM1/TPI1/PKM/HK1/ENO1/NUP205/GOT2/NUP98/SEC13/HK2/GNPDA1/ALDOA/BPGM/ENO2/NUP62/G6PC3/SLC25A12/GOT1/PGK1/PPP2R5D/PGP/NUP107/RAE1/PRKACA/PFKL/PFKFB3/NUP93
Metabolism of porphyrins	Metabolism of porphyrins	21	-0.471081	-1.25657	0.198459	0.369544	0.28094	1193	tags=19%, list=8%, signal=17%	ABCG2/ABCC2/GSTA1/ALB
Foxo mediated transcription of oxidative stress metabolic and neuronal genes	Foxo mediated transcription of oxidative stress metabolic and neuronal genes	22	-0.464254	-1.24957	0.192607	0.369544	0.28094	2279	tags=32%, list=16%, signal=27%	HDAC2/SREBF1/ATXN3/SMAD4/FOXO3/PPARGC1A/INS
